# Supplementary material for: Dissecting cell-type-specific roles of androgen receptor in prostate homeostasis and regeneration through lineage tracing
Source: Nat Commun. 2017 Jan 23;8:14284. doi: 10.1038/ncomms14284 (PMC5264212; doi:10.1038/ncomms14284)
Supplement: Supplementary Data 1 — List of genes up-regulated in AR- luminal cells. [file ncomms14284-s2.xlsx]

## Sheet: Sheet1
List of genes up-regulated in AR- luminal cells
Symbol	C1_FPKM*	C2_FPKM	C3_FPKM	C4_FPKM	C5_FPKM	C6_FPKM	C7_FPKM	C8_FPKM	E1_FPKM	E2_FPKM	E3_FPKM	E4_FPKM	logFC	P.Value	adj.P.Val
Pecam1	0.363095	0.593207	0.104221	0.825734	0.0791984	0.294939	0.33934	0.400678	6.24282	6.33076	6.00493	6.79758	5.96897	6.46135e-13	5.96899e-09
Aqp1	0.25313	0	0	1.03247	0	0.909451	0.189561	0.515087	6.31359	6.42949	5.93045	6.29224	5.87898	6.21651e-12	2.83868e-08
Adamts1	0.76331	1.31154	1.67389	1.27837	1.23686	1.56223	1.25009	1.19356	6.41223	6.36091	5.66532	6.52424	4.95694	1.53641e-11	2.83868e-08
Krt14	0.292639	0.432631	0.210369	0.75666	0.670172	0.67279	1.63189	0.323721	6.4686	6.70151	6.37728	7.42686	6.1197	2.64413e-11	4.07107e-08
Ahnak	3.48691	3.56727	2.8997	3.68336	3.80447	3.75793	3.02057	3.24495	7.74745	7.9514	7.96169	7.95838	4.47159	3.58834e-11	4.73559e-08
Gm5886	0	0	0	0	0	0	0	0	8.08055	7.15765	8.15453	5.76598	7.28968	4.5428e-11	5.24579e-08
Selp	0	0	0	0	0	0	0	0.780539	6.41214	5.82289	6.22117	4.808	5.71848	5.45618e-11	5.60046e-08
Krt17	0.701861	0	0.432891	0.923464	0	0.179438	1.40683	0.189268	5.98995	7.23148	6.16709	6.51243	5.99602	9.54552e-11	8.81815e-08
Lrrc32	0	0	0	0.353036	1.13001	0.696966	0.882829	0.590426	4.89266	5.39836	5.05418	5.20637	4.68123	1.57849e-10	9.43172e-08
Ndrg1	1.0669	0.324511	0.510592	0.90339	0.873148	0.824917	0.73814	1.69842	5.53557	6.23557	6.892	5.94008	5.2833	1.73924e-10	9.43172e-08
Rnd3	1.24516	0.175246	1.30948	1.05827	1.03437	0.839964	1.73378	0.639193	5.63763	5.73131	5.92815	5.67811	4.73937	1.76007e-10	9.43172e-08
A130040M12Rik	2.31717	2.21748	2.19752	2.11141	2.40283	2.32911	2.28088	1.96163	5.38585	5.20632	5.14341	5.17967	3.00156	1.77443e-10	9.43172e-08
Col17a1	0.554444	0.133772	0.120661	0.0893133	0.259582	0	0.753744	0.188759	4.6983	5.09544	4.09739	5.40003	4.56026	1.79728e-10	9.43172e-08
Cyr61	5.97238	5.82255	5.53755	5.92076	5.45033	5.79673	6.24501	5.70486	9.30386	9.40962	9.21639	9.78487	3.62241	1.98991e-10	9.43172e-08
Fabp4	0	0	0	0	0	0	0	0	4.22425	3.16433	4.27195	4.35735	4.00447	2.04194e-10	9.43172e-08
Lama3	0.0456898	0.780035	0	0.594336	0.0242062	0.226542	0.0745119	0.147932	3.74272	4.07314	4.40673	4.04612	3.83052	2.14484e-10	9.43524e-08
Pdk4	0	0	0	0.14112	1.11307	0.339848	0.287846	0	4.4805	5.02724	4.24995	4.79607	4.4032	2.3995e-10	9.53653e-08
Dlc1	0.705104	0.541624	0.228731	0.1529	0.731297	0.521781	0	0.218028	4.86755	4.15175	4.49817	3.98156	3.98732	2.41287e-10	9.53653e-08
Ptprb	0.25703	0.533725	0.0277885	0.0405085	0	0.0210838	0	0.0442739	4.16122	3.56927	4.77055	4.68935	4.18205	2.54507e-10	9.53653e-08
Atp2b4	0.391163	0.132731	0.206416	0.781202	0.385116	0.135194	0.164775	0.455622	4.48114	3.57119	4.08534	4.02477	3.70908	2.58079e-10	9.53653e-08
Sparcl1	2.396	3.24651	2.62509	2.6758	3.22923	3.03097	2.62643	2.93577	6.62946	7.48065	6.8139	7.53907	4.27005	3.04305e-10	1.05771e-07
Pde4b	3.41195	3.65001	3.90506	3.92756	3.24246	4.1478	3.21042	3.74258	7.70555	7.34989	7.39252	7.88462	3.92841	3.20042e-10	1.05771e-07
Timp3	3.95523	3.32677	2.8803	3.36171	3.02364	3.72408	3.44494	3.11562	7.93393	7.41557	7.16775	7.88851	4.24741	3.20588e-10	1.05771e-07
Slco4a1	0	0	0	0	0	0.677022	0	0.397169	4.3462	3.89073	3.74459	4.83139	4.06895	3.79522e-10	1.20897e-07
Gfra1	0.0759942	0	0.462129	0.413278	0.798659	0	0.23658	0.240629	4.1414	3.56516	4.44788	3.95812	3.74973	4.26785e-10	1.31421e-07
Apod	3.07067	2.63639	2.82019	4.52296	3.76114	3.67645	3.64251	3.72833	8.58054	8.78265	8.70317	8.88474	5.25545	4.95286e-10	1.47595e-07
Igfbp3	0.66434	1.71088	1.45161	0.805077	1.75849	2.39213	1.19191	1.5265	6.05678	6.40631	6.24239	6.32996	4.82124	6.22263e-10	1.7964e-07
Col18a1	0.350945	0.508939	0.248929	0.537271	0.434649	0.778001	0.497214	0.931337	4.85578	3.76155	5.08495	4.94456	4.1258	6.77652e-10	1.8445e-07
Ets1	0.457808	0	0.678164	1.61837	0.343674	0.983782	0.05521	0.746881	5.33203	5.85851	5.15259	5.28792	4.79727	6.87671e-10	1.8445e-07
Man2a2	1.40298	0.803932	0.89607	1.5184	1.44864	0.963802	1.05123	0.781211	4.83456	5.07026	4.51586	4.39232	3.59497	6.98825e-10	1.8445e-07
Ltbp4	2.6416	2.74417	3.31219	3.07132	3.21434	3.3691	2.38513	2.87383	6.84098	6.58425	6.28701	6.97786	3.72107	9.29991e-10	2.33064e-07
Lrp1	0.765107	1.44708	1.65753	1.34679	1.42305	1.38919	1.34969	1.67733	4.65345	4.47663	4.39526	4.6791	3.16914	9.33468e-10	2.33064e-07
Gja1	0.419931	0.765972	0.771946	1.50683	0.616355	0.236993	1.5136	0.462513	6.11136	4.96547	5.33172	5.70217	4.74091	9.73301e-10	2.36615e-07
Akap12	2.38191	1.45182	1.61986	1.53823	1.25791	1.20957	1.90988	0.953336	6.31614	5.91581	5.3579	6.15182	4.3951	1.00236e-09	2.37431e-07
Fhl1	1.00686	1.50719	1.50464	1.9704	1.52067	0.930212	1.87675	2.1824	6.16726	5.60822	5.54349	5.51846	4.14697	1.07378e-09	2.45776e-07
Mmrn2	0	0	0	0	0	0.0652446	0	0.19774	2.94087	3.12738	3.62246	4.12126	3.42012	1.0908e-09	2.45776e-07
Emp1	2.21279	1.18827	1.89503	2.85557	1.54193	2.68267	1.61714	2.018	7.21259	6.90862	6.54337	7.62905	5.07198	1.17357e-09	2.58129e-07
Slco2a1	2.29952	2.12418	2.03412	2.26059	1.5052	1.59831	2.11263	1.22377	5.51927	6.10673	5.71175	5.54466	3.82581	1.20354e-09	2.58566e-07
Errfi1	5.3245	5.19967	6.13217	5.7339	4.91577	5.52273	5.54183	5.65595	9.304	9.80923	8.89099	9.61974	3.90267	1.25122e-09	2.62698e-07
Cadps	0.0440999	0.927906	0.257081	0.367548	0	0.757726	0.316726	0.50615	5.68993	4.05566	4.62195	5.06858	4.46188	1.43405e-09	2.87996e-07
Epha2	0.121142	0	0.57453	0.533738	0	0.404914	0.067775	0.62192	3.57667	5.15762	4.86477	4.96187	4.34973	1.56306e-09	3.07224e-07
Klk1b5	1.81232	0.857234	0.432696	0	0.337382	0.338851	0	0.705321	5.16383	5.08312	5.68452	5.33707	4.75666	1.60482e-09	3.0886e-07
Sik1	2.8593	2.43368	2.83616	2.89412	2.71	2.25307	1.92222	3.05236	6.61933	6.4242	6.17814	5.95753	3.67469	1.70909e-09	3.22217e-07
Zeb1	0.993069	0.164521	1.01203	1.18924	0.545511	0.692169	0.596314	0.806908	4.68448	3.77376	4.42035	4.78228	3.66525	2.18824e-09	3.9007e-07
Bmp4	0.449688	0.649608	0.921148	0.726155	0.742561	0	0.264033	0.595896	4.09146	6.04025	5.19403	5.0614	4.55315	2.23749e-09	3.9007e-07
Il6	0.24602	0.254293	1.02741	0.251019	0.983835	0	1.50473	0	5.8056	5.58363	6.5927	4.97453	5.2057	2.25176e-09	3.9007e-07
Vim	3.1093	3.12124	2.69294	3.21904	2.767	3.51063	3.67769	3.11041	6.31024	6.39212	6.57455	7.05814	3.43273	2.31242e-09	3.9007e-07
Cav1	0.808164	1.3427	2.14255	1.55436	1.22475	1.51753	1.85944	0.906802	5.95479	5.77688	5.3272	5.05906	4.10995	2.32235e-09	3.9007e-07
Eltd1	0	0	0.0819092	0.279578	0	0	0	0	3.87316	2.71485	4.00044	3.29697	3.42617	2.39006e-09	3.94275e-07
Ctse	1.34278	3.41211	2.46688	3.44078	2.71493	1.28884	2.7072	3.53584	9.00987	8.72229	8.73077	9.254	6.31556	2.71306e-09	4.15999e-07
Kdr	0	0	0.120241	0.0451857	0	0.700462	0	0.0493784	3.78292	3.09974	3.75466	2.92821	3.27698	2.72702e-09	4.15999e-07
Cald1	0.922186	0.571432	1.13096	2.20653	1.71629	1.39037	1.42488	1.93083	5.56738	5.62532	5.5164	6.16463	4.30675	2.81841e-09	4.15999e-07
Ier3	4.98067	5.02252	4.40456	3.36185	3.25921	3.77914	4.44337	4.03019	9.21957	9.21483	8.79485	9.18512	4.9434	2.95411e-09	4.15999e-07
Sema5a	1.47716	1.01463	0.717355	1.59079	0.81574	1.59237	0.639103	1.24871	4.37775	4.64253	4.64619	4.44371	3.39056	2.96371e-09	4.15999e-07
Rel	2.12593	1.43752	1.03888	1.34721	0.955214	1.4551	1.56597	1.78998	5.34797	7.31173	6.21771	6.01407	4.75839	2.98693e-09	4.15999e-07
Spry4	0.334022	0	0.0730826	0.155911	0.630391	0.772303	0.408148	0.368965	3.2381	4.18341	3.53141	3.44992	3.25785	2.9904e-09	4.15999e-07
Serpinf1	3.37803	2.94739	3.2494	3.45864	2.53794	3.0671	3.62006	2.8294	6.70237	6.66048	6.3205	6.20654	3.33648	3.00332e-09	4.15999e-07
Rgs16	0.941571	0	0	0	0.403526	0	0	0.425753	4.32768	4.37589	6.12997	5.49232	4.86011	3.01466e-09	4.15999e-07
Bhlhe40	4.23276	2.84214	3.68249	2.85927	2.37594	2.98989	3.39194	3.19631	7.47654	8.32531	7.53059	7.80701	4.58852	3.07716e-09	4.18041e-07
Mpeg1	0	0.167197	0.351408	0.0571157	0	0.115711	0	0	4.14771	2.96682	3.00733	3.86018	3.40908	3.18396e-09	4.26282e-07
Thbs1	3.10573	1.12339	1.34856	2.74864	1.61073	2.86488	2.56024	2.23798	7.4911	7.72367	7.36679	8.2692	5.51267	3.39187e-09	4.4763e-07
Ppp2r2b	0.5803	0	0.602634	0.130796	0	0.135031	0	0.263653	3.42551	3.03408	2.85433	3.59369	3.01285	3.62112e-09	4.71154e-07
Cldn4	7.04191	6.65844	7.73754	7.10849	6.83455	6.71283	6.99958	7.08762	10.2765	10.6082	9.92572	10.7825	3.37561	3.9668e-09	5.01481e-07
Gsn	5.49367	5.99585	5.42496	6.05923	6.22221	6.23825	6.00692	5.8626	8.9253	8.89376	8.89127	8.61658	2.91877	4.01706e-09	5.01481e-07
Epb4.1l2	1.11323	0.737667	1.86002	1.07538	1.49199	1.64056	1.77427	0.49542	5.01837	5.17675	5.65038	5.06414	3.95384	4.21509e-09	5.19187e-07
Frmd6	1.21298	2.13042	1.85098	2.16371	1.91557	1.4345	2.6199	1.30715	5.61905	5.53039	5.3869	5.87905	3.77445	4.53496e-09	5.51237e-07
Fosl2	4.21198	3.74802	3.81604	4.24413	3.95667	4.20174	3.636	3.58101	6.72383	6.52745	6.67375	6.56354	2.6977	4.67375e-09	5.60729e-07
Flna	1.52762	0.82245	0.834419	1.55839	1.20555	1.6789	1.31963	0.798674	4.54531	5.36942	5.91833	4.77377	3.9335	5.2512e-09	6.14058e-07
Ehd2	1.13884	0.724857	0.641006	1.15617	1.21685	1.18292	0.249244	0.873723	4.11315	4.9551	5.8339	5.00281	4.07829	5.61703e-09	6.4483e-07
Clcn5	1.86526	0.995922	1.37286	1.4944	1.52106	1.00669	1.29319	2.19165	5.4982	4.82703	4.74206	4.87406	3.51771	5.65395e-09	6.4483e-07
Gem	0.779703	0.411701	0.152109	1.91371	0.877817	1.59457	1.78617	0.439735	5.38571	6.28973	6.03106	5.85349	4.89556	5.75465e-09	6.4831e-07
Nr1d1	4.56865	4.65496	4.53754	4.73959	4.24387	4.42823	4.66082	4.76452	7.61507	6.99183	7.66875	6.98856	2.74128	6.09004e-09	6.77829e-07
Creb5	0	0	0.513335	1.08835	0.536722	0	0.853394	0.496586	3.8684	3.60065	4.10114	4.52285	3.58721	6.19449e-09	6.81247e-07
Cp	1.18247	1.11754	2.48805	1.55168	0.610241	1.35604	1.3297	2.22778	5.67996	5.69103	6.11641	5.67226	4.30697	6.39511e-09	6.95035e-07
Col3a1	3.6343	3.20759	3.90956	3.62386	3.78746	3.87848	3.83197	3.45668	5.98035	6.28718	6.33231	6.28309	2.5545	7.11909e-09	7.55933e-07
Tgm2	1.67671	2.61162	2.18412	2.47019	2.21586	1.4344	2.31256	2.87482	7.23067	6.7364	5.97921	5.95296	4.25228	7.29855e-09	7.62006e-07
Gas6	4.77645	3.8904	3.9199	4.48975	4.41206	4.22599	4.38607	4.86599	7.09221	7.56246	7.54828	7.48804	3.05192	7.36014e-09	7.62006e-07
Klf6	5.85788	5.62938	5.6378	5.8416	6.01109	6.01226	5.75336	5.95163	8.26332	8.46586	8.07852	8.88675	2.58674	7.50711e-09	7.62096e-07
Igfbp5	4.08752	3.59436	2.71474	4.41751	3.51333	4.12535	4.21998	3.75177	7.90491	7.72488	7.77865	7.3813	3.89436	7.93083e-09	7.84513e-07
Ece1	2.53935	1.90755	1.7745	2.19576	1.80486	1.82513	2.16933	2.74435	6.44691	6.27683	5.31383	5.38747	3.73616	7.93534e-09	7.84513e-07
Cfh	1.64708	2.4983	2.02413	2.07784	2.66372	2.53849	2.71959	2.1874	5.2066	5.38046	5.98754	5.81099	3.30183	7.9827e-09	7.84513e-07
Col6a2	2.42075	3.31215	3.34825	3.89927	3.3026	4.14523	3.48873	3.43905	7.49859	7.26334	6.95021	6.96194	3.74901	8.19427e-09	7.96828e-07
Bgn	4.13827	3.66809	4.71006	4.47636	4.85071	5.35508	4.38431	4.81331	8.18484	8.14803	8.87763	8.35532	3.84193	8.4685e-09	8.14917e-07
Cxcl14	0.265317	0	1.08919	1.09426	0	0.512733	1.28761	0.154355	4.57238	6.4015	5.11931	5.16904	4.76512	8.88433e-09	8.43547e-07
Serping1	4.30998	4.69959	3.98595	4.57114	4.73693	5.41019	4.78548	5.28763	8.10324	8.19919	8.31351	8.00785	3.43258	8.94865e-09	8.43547e-07
Tns1	1.65015	2.48734	1.93457	1.31372	1.91028	2.6588	2.0742	1.57587	5.65937	5.35365	5.11646	5.40871	3.43393	9.09044e-09	8.48257e-07
Trp63	0.535872	0.454427	0.203046	1.95154	0.680255	0.156262	0.057726	1.82221	5.77427	5.34258	6.16004	5.56863	4.97872	9.3073e-09	8.59808e-07
Pdgfra	2.03002	2.08764	1.58974	1.58338	1.7907	1.85105	1.54576	1.84302	5.47845	4.68038	4.26348	4.75812	3.00494	9.76984e-09	8.93602e-07
Ly6a	5.06432	4.29301	5.79517	5.07203	4.72974	5.25145	4.6302	4.93167	8.56146	8.11212	8.5537	9.09641	3.60997	1.03626e-08	9.38525e-07
Klk1b21	2.40996	1.48024	1.46157	1.86625	2.87838	2.10986	2.62574	3.09543	6.20196	6.68447	7.22401	7.56252	4.67731	1.06185e-08	9.52364e-07
S100a6	5.25442	4.96486	4.43162	3.91496	4.83969	5.21863	5.39827	5.79402	8.96111	9.35449	8.71587	9.17738	4.07516	1.07371e-08	9.5374e-07
Csrnp1	3.18432	2.62549	2.64742	2.42015	2.62804	2.49278	2.09536	2.88677	6.53002	6.12665	5.72406	5.35476	3.31133	1.08968e-08	9.58711e-07
Ptgs2	1.21764	2.48421	1.91696	1.78908	1.50074	0.907374	2.08071	1.31203	6.05068	5.53839	6.31818	5.10372	4.10165	1.12013e-08	9.762e-07
Klk1	1.56933	3.74845	2.14363	1.32292	3.39622	3.08826	0.343593	3.64454	10.0398	9.88712	10.11	9.68625	7.52366	1.17075e-08	1.01078e-06
Sdk1	0.160654	0.87535	0	0.0843379	0.540266	0.367902	0.0904214	0.260206	2.91878	3.3536	3.07169	3.87519	3.00742	1.19669e-08	1.02102e-06
Epas1	0.790059	0.513231	0.84535	1.65014	0.926154	1.07425	1.17207	0.712219	7.22443	5.12816	4.89073	6.08181	4.87085	1.20859e-08	1.02102e-06
Ccnd2	2.30099	1.9473	1.58755	2.10294	2.21343	1.57661	1.29198	1.98226	5.26526	4.48982	5.36041	5.03536	3.16233	1.21577e-08	1.02102e-06
Icam1	1.17629	1.29355	1.24378	1.51613	1.17087	1.31006	0.206322	1.93312	6.4377	5.72715	4.66288	5.45046	4.33828	1.33722e-08	1.11291e-06
Lamb1	0.840331	0.313596	0.268282	1.11574	1.52516	1.03701	1.10933	1.45191	4.78628	4.24537	4.49269	4.11961	3.45332	1.35467e-08	1.11736e-06
Tpm1	6.20356	6.49278	5.60655	6.28198	6.14761	6.11548	6.37074	6.12218	8.71252	8.73167	8.41447	8.80872	2.49924	1.39409e-08	1.1397e-06
Gpc6	0.701261	0.651979	0.79463	0.821563	1.53254	1.61384	1.12462	1.29536	5.66094	4.2407	4.81861	4.41284	3.7163	1.42618e-08	1.15571e-06
Arhgdib	0.938151	0	0	0.247648	0.254214	0	0	0	5.4212	3.44239	3.91724	4.24575	4.07665	1.56966e-08	1.2461e-06
Cdh3	0	0	0	0	0	0	0	0.34668	3.02147	3.97851	2.46262	3.78207	3.26783	1.5782e-08	1.2461e-06
Hspa1a	5.98506	6.18348	5.72648	5.9238	5.94266	6.15403	5.76567	5.43869	8.59025	8.2773	8.08491	8.33549	2.43201	1.71405e-08	1.3419e-06
Vcan	0.807952	0.247448	0.683215	0.905652	0.751804	0.923121	0.731074	0.326219	4.11719	4.22878	4.69333	3.11826	3.36733	1.74407e-08	1.35393e-06
Nrp1	0.329909	1.23964	1.37536	0.765812	0.59494	1.08156	1.02475	0.468024	3.96606	4.37201	3.63952	3.70344	3.06026	1.79339e-08	1.37785e-06
S100a11	6.53555	6.52221	6.7437	6.4747	6.19737	5.99468	5.90991	6.72695	9.94143	9.422	8.89178	9.33502	3.00942	1.80472e-08	1.37785e-06
Gng2	0.276824	0	0.373313	0.378833	0.538027	0	0.403417	0.356633	2.80969	4.50363	4.07678	4.64477	3.71784	1.85932e-08	1.4079e-06
Tpm4	4.26315	4.50259	3.43946	4.57218	3.78897	3.93226	4.36503	4.3564	7.02443	7.56091	7.0964	7.00657	3.01957	1.88255e-08	1.41391e-06
Hes1	5.00618	4.95252	4.65608	4.94543	4.88087	5.01082	4.82117	4.62418	7.60017	7.16664	7.0453	6.88721	2.31267	1.90101e-08	1.41625e-06
Krt5	0.318475	0.596597	0.156988	0.742681	0	0.120375	1.85689	1.7236	6.86816	5.55885	5.40882	7.38154	5.61489	2.08177e-08	1.53851e-06
Col6a1	2.65097	2.85548	1.94126	2.65748	2.50816	2.51396	2.51252	3.29463	6.11467	5.36939	5.652	5.44361	3.02811	2.11598e-08	1.55138e-06
Tnfaip3	2.21265	1.52858	1.37946	0.949158	2.19343	2.57753	1.79658	1.6831	6.55052	5.43772	6.12598	5.23294	4.04673	2.18329e-08	1.58813e-06
Cdh5	0.0609762	0.0631647	0	0.0622975	0.295154	0.399856	0	0.195193	5.76094	5.5061	3.1356	5.5158	4.84503	2.28464e-08	1.63609e-06
Egr1	8.35784	8.36539	7.85366	7.91107	8.05246	8.32674	8.30416	8.17269	10.1813	10.7086	10.4257	10.815	2.36464	2.36473e-08	1.67255e-06
Procr	0	0	0	0	0	0	1.16694	0	5.24382	3.45553	4.97695	3.83272	4.23139	2.37176e-08	1.67255e-06
Itga2	0	0.0595826	1.40423	0.872989	0	0	0	0.789058	4.41293	3.62043	4.53831	4.82249	3.95781	2.42573e-08	1.68634e-06
Egfr	2.8036	2.37723	2.09208	2.62371	2.50829	2.61908	2.72052	2.28357	4.65713	5.51399	4.95301	5.32203	2.60803	2.44051e-08	1.68634e-06
Jam2	1.22933	0.489027	1.02675	1.50819	0.802614	1.03355	1.14053	0.903638	4.65087	4.23589	3.37581	4.16224	3.0895	2.4587e-08	1.68634e-06
Fcer1g	0	0	0	1.08168	0	0	0	0	3.79124	5.88842	5.46784	3.96769	4.64359	2.51792e-08	1.70341e-06
Cd34	2.56356	2.08554	2.07993	2.34304	2.84118	2.64916	2.87825	2.48718	6.47712	5.60879	5.05327	6.27454	3.36245	2.55175e-08	1.70819e-06
Itpkc	1.42226	2.21782	1.04216	1.66011	1.6097	2.11169	1.34905	1.22263	4.2638	5.22697	4.71576	5.01786	3.22667	2.5845e-08	1.71767e-06
Fosl1	2.66112	1.0814	1.18471	2.58217	0.869867	0.786902	0	0	7.24849	7.37494	6.45153	7.28708	5.94474	2.70376e-08	1.7841e-06
Marcks	1.85757	1.95986	1.97061	2.07959	2.24834	2.63217	2.29785	2.16529	4.62125	4.26738	4.37534	4.70991	2.34206	2.75523e-08	1.80516e-06
Ifitm3	7.78127	7.34327	7.4181	7.17884	7.01211	7.78802	7.61237	7.51941	9.85166	9.62648	10.1961	10.0382	2.47143	2.88176e-08	1.85148e-06
Pim1	2.32629	2.76669	0.528633	2.46885	1.47404	1.0818	1.92026	0.773293	6.67655	6.83129	6.10112	6.86877	4.95195	2.88504e-08	1.85148e-06
Ier5	1.04648	0.41291	0.103503	0.94539	0	1.30091	0.664536	0.502995	4.43467	4.73862	5.99865	6.74775	4.85783	2.88643e-08	1.85148e-06
Csrp1	6.89217	5.99392	6.52434	6.9311	6.47638	6.2562	6.47623	6.65422	9.62868	9.0663	9.03809	9.94977	2.89514	2.90609e-08	1.85148e-06
Prelp	2.98597	2.89316	2.77385	2.45194	2.18241	3.22221	2.27917	3.44556	5.86173	7.00899	6.95794	5.98225	3.67344	3.04222e-08	1.92493e-06
Aff2	0.106008	0.161648	0.213724	0.0551497	0.0567136	0	0.0591708	0	2.29281	3.68641	2.57253	2.87226	2.77445	3.12661e-08	1.96487e-06
Ptn	0.443701	0.552497	1.09165	1.19422	1.62428	1.22154	0.579484	0.76969	4.81518	4.57352	3.57205	4.29843	3.38016	3.19884e-08	1.99668e-06
Ets2	4.84162	4.90403	4.82153	4.88433	4.87455	4.64647	5.14582	4.99799	6.75358	7.03806	6.89042	6.77396	1.97446	3.27175e-08	2.02848e-06
Plvap	0.124688	0	0.588935	0	0.13085	1.28157	0	0.138787	4.34666	4.50676	3.20822	3.6177	3.63673	3.30339e-08	2.03445e-06
Map4k4	1.60119	0.593935	1.23822	0.782586	1.18961	1.02242	1.57183	0.63191	3.76473	4.54783	4.82696	4.00232	3.20649	3.32711e-08	2.03548e-06
Crip1	5.11881	3.86448	4.3385	5.061	4.01887	4.26276	4.20131	4.49642	7.25594	7.46491	7.38952	7.67349	3.02569	3.62841e-08	2.16254e-06
Egr2	3.20555	2.45366	1.8323	2.72789	2.33487	2.70114	1.71124	2.12953	5.87827	5.44591	5.78546	5.39822	3.23994	3.71373e-08	2.18875e-06
Itgb1	5.39229	5.20333	5.07123	5.28449	5.2885	5.14125	5.47566	5.31021	7.37427	7.02117	7.20599	7.2497	1.94191	3.71979e-08	2.18875e-06
F3	3.09341	2.94403	0.863751	1.13771	0.497405	1.56803	0.280883	1.21014	7.6613	7.97686	7.16949	6.9436	5.98839	3.77173e-08	2.20527e-06
Col15a1	0.739884	0.447684	1.40503	1.51549	1.4743	0.93391	1.22128	0.836095	4.35759	4.94803	4.3337	3.6393	3.24795	3.85066e-08	2.23726e-06
Egln3	0	0.349515	0	0.558759	0	0.764394	0	0.373842	3.58726	3.52582	2.44255	3.56921	3.0254	3.91301e-08	2.25927e-06
Nr4a1	6.00051	5.32486	5.42917	5.59128	5.7958	6.1285	5.67278	5.81888	8.01777	8.34838	7.83724	8.09287	2.35384	4.05301e-08	2.32557e-06
Clic4	6.05753	6.01304	6.07419	6.05433	6.06353	6.07238	5.87282	6.33241	8.06918	8.12402	7.90505	7.82131	1.91236	4.10542e-08	2.3411e-06
Krt15	2.22373	1.42168	1.23677	3.03095	0.932381	2.99287	2.18816	2.13152	6.3748	7.00279	6.19871	7.20326	4.67513	4.20665e-08	2.38411e-06
Igfbp7	4.67727	3.44295	3.09278	3.99486	4.36776	3.93193	3.869	4.47857	7.16803	8.65349	7.94235	8.89421	4.18263	4.29823e-08	2.42116e-06
Axl	1.51111	1.76442	1.37339	1.70253	1.68155	1.68639	2.68471	2.6622	6.35704	5.00764	5.26468	5.76988	3.71652	4.37236e-08	2.43814e-06
Sfn	3.80895	3.327	2.47063	2.55336	1.23108	1.98094	2.63979	2.69145	7.61191	7.84247	6.56336	7.4728	4.78474	4.38122e-08	2.43814e-06
Ppp1r15a	3.89778	4.02607	4.16571	3.54593	4.64136	3.82307	4.03914	3.7415	6.4945	6.63064	7.19089	6.3998	2.69389	4.46836e-08	2.43814e-06
Tnxb	0.777453	0.799426	0.790368	1.29516	0.965332	1.20596	1.43421	1.13848	4.0709	3.09855	4.11416	4.3484	2.85721	4.48316e-08	2.43814e-06
Kcne4	0	0.459501	0	0	0.616073	0.10631	0	0	3.22647	4.51908	3.57348	5.49562	4.05593	4.48413e-08	2.43814e-06
Tm4sf1	0	0.48497	0	1.05892	0	0.384596	0	1.84271	6.6191	5.83413	5.35614	4.30004	5.05595	4.48673e-08	2.43814e-06
Skil	3.44353	3.26653	3.10626	3.24431	3.08906	3.20945	2.61915	3.38903	5.30653	5.50889	5.31982	5.86474	2.32908	4.60388e-08	2.48717e-06
Fgfr2	2.36419	2.59916	1.84872	2.48306	2.26337	2.07094	1.41025	1.31761	5.20534	5.28584	5.21814	4.78356	3.07856	5.18119e-08	2.73508e-06
Ifrd1	5.44074	5.62366	5.08847	4.92926	4.61401	5.38434	4.89004	5.07487	8.81345	8.01058	8.14962	7.50347	2.98861	5.40392e-08	2.83644e-06
Tgfb1i1	0.430118	0.238838	0.788622	0.0829373	0.314446	0.514266	1.44178	0.662494	4.45163	3.28143	3.88316	4.89133	3.5677	5.7454e-08	2.99864e-06
Matn2	2.76871	3.86177	3.22112	3.33152	4.39979	3.81478	3.19724	3.70845	6.66693	6.56675	6.91327	6.49115	3.1216	5.86586e-08	3.03293e-06
Net1	2.85357	3.51267	3.15206	3.05531	2.6232	3.10016	4.10925	3.47569	6.53989	6.35584	6.14819	7.3823	3.37132	5.90937e-08	3.03293e-06
Ppfibp1	0.964662	1.84433	1.85004	1.52168	1.63708	1.15612	0.31214	0.839576	4.47665	4.80008	4.4298	4.42962	3.26833	5.93025e-08	3.03293e-06
Rcan1	3.3904	3.42229	3.60578	3.65251	3.24571	2.87355	3.24239	2.93091	7.36963	6.87014	6.09231	5.79754	3.23697	5.94241e-08	3.03293e-06
Gpr116	1.61162	2.05182	1.50163	1.96422	1.9648	1.65632	1.08283	1.26412	6.42357	5.45796	4.2647	5.83214	3.85742	6.07217e-08	3.06529e-06
Rnd1	0.316609	0	0	0	0.426658	0.830293	0.34426	1.06904	4.3812	3.78743	2.90281	3.5741	3.28803	6.29121e-08	3.14389e-06
Aldh1a2	0	0	0.288806	0	0	0	0.606906	0.983047	4.61997	2.92879	3.37048	3.82399	3.45096	6.29595e-08	3.14389e-06
Apoe	1.74392	3.2881	1.33958	3.0364	3.128	1.99262	2.4968	1.36563	6.28176	6.98627	6.78673	6.89939	4.43966	6.4726e-08	3.21473e-06
Ddr2	0.312771	1.04728	0.259623	0.931545	0.593796	1.26734	0.31465	0.239444	3.53656	3.54205	2.96589	3.53859	2.77497	6.9983e-08	3.43885e-06
Osmr	0.612296	0.101755	0.0693024	0.365368	0.289727	0.921423	0.207679	0.259585	3.58915	4.07163	3.90284	5.89179	4.01046	7.13058e-08	3.48531e-06
App	5.20139	4.92836	5.57413	5.33508	4.93752	5.59693	5.13631	5.24084	7.4633	7.23557	7.36255	7.82026	2.2266	7.2301e-08	3.51535e-06
Ppap2b	3.02215	3.27826	3.42152	3.28527	2.72979	3.13128	2.4721	2.79291	6.08571	5.41143	5.9182	5.23984	2.64713	7.44525e-08	3.56641e-06
Zfp36	8.64136	8.64349	8.24589	8.43003	8.52213	8.60418	8.45451	8.77592	10.8415	11.0275	10.2121	10.6876	2.15248	7.44837e-08	3.56641e-06
Col1a1	2.40217	2.37285	3.14735	2.63172	2.97745	2.83629	3.53736	3.33645	5.50149	5.90939	6.37484	5.62697	2.94797	7.45093e-08	3.56641e-06
Setbp1	2.6444	2.38713	2.33349	2.8286	2.48777	2.61092	2.54835	2.48137	4.79418	4.94532	4.53664	4.21904	2.08355	7.68788e-08	3.66086e-06
Ext1	3.15709	2.81315	2.23552	2.43469	3.30114	3.22812	2.79608	2.84161	5.55118	5.76616	6.52335	5.38742	2.9561	7.84285e-08	3.69958e-06
Vegfa	3.45925	4.16829	3.62388	3.8237	3.91091	3.60451	3.8861	4.0657	5.64907	6.1237	5.96544	6.12687	2.14848	7.89225e-08	3.69958e-06
Nedd9	1.63678	0.517385	0.865597	0.278462	0.542381	0.698032	1.24727	1.92474	4.68539	4.38022	4.10765	4.26225	3.39505	7.9134e-08	3.69958e-06
Fmod	1.44527	2.30902	1.48766	1.76142	1.84354	2.21479	0.0943499	1.85437	5.70693	5.01536	6.05154	6.08027	4.08722	7.92939e-08	3.69958e-06
Vtcn1	3.18755	2.37964	2.83465	2.56194	2.90082	3.59355	3.34053	3.3645	6.99623	6.46308	5.52532	6.23111	3.28354	8.14865e-08	3.78277e-06
Crispld2	1.59805	2.58937	1.48064	1.55844	2.9773	2.18326	2.26806	1.62419	5.92872	5.48704	5.9207	4.91354	3.52758	8.25299e-08	3.79309e-06
Il33	0.939822	0.368341	0.134782	1.65699	1.12806	0.866879	1.82566	1.44902	4.07891	5.83688	5.72608	5.34873	4.20146	8.83561e-08	4.04076e-06
Tacstd2	2.25607	3.37205	3.6521	1.65293	2.7284	2.89352	3.53604	3.10907	6.78734	7.30243	6.26564	6.9761	3.93286	8.95338e-08	4.07445e-06
Cygb	1.20581	1.85978	1.32331	2.49449	1.87484	2.16767	2.3842	2.94606	6.09979	5.04847	5.52033	6.05106	3.64789	9.055e-08	4.08049e-06
Rgs1	0.196077	0	1.94318	0	0.385387	0	0	2.43212	5.44709	5.54191	6.17519	6.05175	5.18439	9.11699e-08	4.08848e-06
Chsy1	0.219602	0	0.545072	0.224105	0.230095	0.685401	0.124697	0.0648532	3.36175	2.35545	4.09563	3.26087	3.0067	9.29976e-08	4.1503e-06
Cxcl10	5.34249	4.362	3.70293	4.34262	4.70317	5.56307	4.85637	4.94097	7.92988	7.95645	8.71011	8.81013	3.62494	9.37769e-08	4.16496e-06
Aebp1	1.643	1.61775	2.69025	1.83219	2.48537	2.66455	2.39056	2.93545	5.17051	5.16399	5.5917	5.91841	3.17876	9.48694e-08	4.19332e-06
Klk1b27	4.63765	4.4614	2.6229	3.86029	4.50288	4.2387	4.16235	3.29134	7.6585	7.55788	8.04104	7.73242	3.77527	9.67187e-08	4.2547e-06
Ptrf	2.38643	3.18476	2.5839	2.70958	3.06265	3.15488	2.84636	2.84512	5.7606	4.94705	5.82529	6.51475	2.91521	1.0075e-07	4.39024e-06
Lamc1	3.08363	3.39332	2.74656	3.07736	2.96776	2.80185	3.226	3.12512	4.87656	5.78728	5.18082	5.34086	2.24368	1.02725e-07	4.45529e-06
Mtap4	3.58075	3.76352	3.07166	3.15977	3.78181	3.35739	3.51692	3.88882	5.45235	6.24544	6.40268	6.58433	2.65612	1.05396e-07	4.54975e-06
Myof	1.86872	1.64877	1.44315	1.11221	1.06747	1.15461	0.873541	0.906205	4.73804	3.45245	4.10232	4.5551	2.95264	1.06752e-07	4.58686e-06
Krt16	0	0	0	0	0.325706	0	0	0	2.79638	5.9405	4.58786	4.33658	4.37461	1.08319e-07	4.63265e-06
Gm6682	5.10922	5.16491	5.26047	5.27703	5.17706	5.25935	5.19777	5.0492	7.06926	7.38767	6.66731	7.28797	1.91618	1.10555e-07	4.70649e-06
Armcx2	1.19846	0.4409	0.628573	0.714397	1.27033	0.776338	0.508359	0.720889	3.69517	3.17357	4.85404	3.68505	3.06968	1.18817e-07	4.98922e-06
Pkp1	0.106008	0.0559193	0	0.553462	0	0	0.941909	0	4.4581	4.27237	2.52076	4.47593	3.72463	1.2044e-07	5.01182e-06
Fzd1	2.23742	2.63932	1.74331	1.67749	2.58933	2.85627	2.92876	2.50621	4.97847	5.93044	5.38347	5.30081	3.00103	1.23456e-07	5.05723e-06
Dennd2c	0.140979	0.475292	0.416205	0.315944	0.517868	1.08477	0.0532197	0.851041	2.78336	2.94162	3.58389	3.95532	2.83413	1.23721e-07	5.05723e-06
Hoxd13	2.65759	2.38956	3.789	2.94001	2.48627	2.78971	3.2132	3.7657	5.95721	5.8585	6.36143	6.14	3.0754	1.28457e-07	5.20476e-06
Dab2	0.313713	0.210323	1.0425	1.6518	0.110511	0.829784	1.34795	0.338703	3.48113	4.85251	4.61184	4.87613	3.72474	1.34409e-07	5.40995e-06
Hbegf	3.89291	4.17134	2.9889	3.77607	2.97999	4.32907	2.8649	3.33587	7.37527	6.54274	6.61224	6.98253	3.33581	1.34692e-07	5.40995e-06
1300014I06Rik	0.135002	0.775555	0	0	0.14165	0.142309	0	0	3.67419	4.07509	3.11461	5.74069	4.00183	1.35725e-07	5.42783e-06
Col5a1	0.996331	0.676467	1.09696	0.842552	0.941702	1.29339	0.801561	1.00118	3.72016	4.40494	3.38324	2.89903	2.64558	1.37049e-07	5.45714e-06
Mmp2	2.34723	2.43763	2.56174	1.89045	2.42234	2.05816	2.1629	2.2824	5.17564	6.20573	4.33581	5.37411	3.00247	1.41455e-07	5.60843e-06
Cnn2	1.57072	0.280994	0.195094	0.966483	0.284688	0.524491	1.31072	1.39187	3.67796	5.82753	5.35107	5.78934	4.34584	1.42798e-07	5.63746e-06
Coch	0	0.103423	0.137623	0.411154	1.04393	0.559278	0.437535	1.38313	4.23495	3.76697	3.1517	4.82112	3.48417	1.45812e-07	5.70928e-06
Tpm2	0	0.12369	0	0	0	0.125992	0.89023	1.04441	4.89288	5.93174	3.07195	5.07041	4.46871	1.45853e-07	5.70928e-06
Pltp	0.142608	0.88963	0	1.32451	0.519394	1.56342	0.153676	1.05683	5.49176	5.26329	3.65491	5.96125	4.38654	1.48757e-07	5.79837e-06
Rbms3	1.42553	0.742423	1.34713	1.12026	0.541678	0.880059	1.38791	0.807619	4.10131	3.36017	4.60589	3.42277	2.84096	1.52039e-07	5.9014e-06
Ahr	3.13833	2.4619	2.82234	3.21618	2.71107	3.11467	3.00236	2.58589	5.04421	5.83726	4.85954	5.38082	2.39887	1.54852e-07	5.98547e-06
Kdm6b	3.40974	3.22936	3.8308	2.98919	3.36073	3.64233	3.59381	3.28648	5.8762	6.21743	5.82843	5.19011	2.36024	1.58036e-07	6.06238e-06
Hspa1b	5.73699	6.1241	5.67367	5.63601	5.68189	6.02507	5.56083	5.42276	8.26207	7.83733	7.4873	7.80042	2.11411	1.5836e-07	6.06238e-06
Ebf1	0	0.320948	0	1.3068	0.32511	0	0	0	4.3773	3.73052	3.92489	2.6456	3.42547	1.58811e-07	6.06238e-06
Cdh11	1.0137	1.02987	0.48305	0.873316	0.703118	1.30013	1.7522	1.47277	4.4055	3.65418	4.03419	3.40087	2.79517	1.6099e-07	6.0879e-06
Scpep1	2.51676	0.786901	2.22137	3.07383	2.55462	2.28821	2.24672	4.42933	6.98121	7.93793	7.63386	8.13265	5.1567	1.61265e-07	6.0879e-06
Flrt2	0.387029	0.855775	0.338415	0.195548	0.582897	0.868271	1.08251	0.662192	3.96265	2.93639	3.00071	2.92554	2.58474	1.61792e-07	6.0879e-06
Zfp36l2	0.836047	0.384306	0.42499	1.2657	0.696421	1.35405	0.811039	1.0312	5.00913	4.59048	3.94607	3.15306	3.32422	1.62115e-07	6.0879e-06
Lama2	0.825358	0.400666	0.969416	1.96097	1.03311	1.31421	0.81031	0.883116	4.03577	3.34218	4.45471	4.1511	2.9713	1.6314e-07	6.10158e-06
Maml2	0.912357	0.24387	0.527011	0.635724	0.182082	0.707003	0.58657	1.12257	2.93873	3.77921	3.51249	4.78224	3.13852	1.66619e-07	6.20656e-06
Prss23	1.41986	0.224166	1.41155	1.28478	1.87647	2.07001	0.725046	2.09254	4.80881	4.73675	5.01501	5.8308	3.70979	1.67841e-07	6.22697e-06
Hspb1	7.13086	7.17923	6.86603	7.07141	6.84663	7.24989	7.25455	6.80165	8.82868	8.90032	8.73576	9.29167	1.88908	1.8529e-07	6.81956e-06
Fgl2	0.75451	0.361661	0.533712	0.76746	1.28993	1.48082	0.891524	1.01774	4.92253	4.53905	3.17979	3.82657	3.22982	1.94305e-07	7.12298e-06
Niacr1	0.129426	0.25653	0	1.39556	0	0.261093	1.16151	0	3.51472	4.29039	5.28522	5.9817	4.36749	1.98461e-07	7.24658e-06
A430107O13Rik	1.12582	1.03238	0.0683928	1.04702	0.328825	1.12165	0.617881	0.698085	3.37628	2.85497	3.78005	3.79264	2.69598	1.9946e-07	7.25438e-06
Thbd	1.41841	2.62168	2.38327	2.4376	2.79959	2.74349	1.45161	2.88631	5.12655	6.26547	5.55008	6.00505	3.39404	2.05362e-07	7.43975e-06
Crim1	1.0889	1.36593	1.07146	1.5927	1.4894	2.12601	0.876192	0.705235	4.52156	3.93803	3.69653	3.97768	2.74397	2.07443e-07	7.48579e-06
Fmo2	3.89954	3.48074	2.81622	3.51023	3.03293	3.54062	3.87653	3.98872	5.68775	6.72505	6.19424	6.47079	2.75126	2.08555e-07	7.49661e-06
Myo1b	1.66237	0.586575	0.428051	0.883258	0	0.877327	0	0.0544117	3.52173	4.27346	3.79201	3.44538	3.19665	2.14224e-07	7.64092e-06
Nfkb1	2.91628	3.45232	3.10923	3.13791	3.25619	3.28876	3.77497	2.87694	5.14403	5.48504	5.36604	5.14251	2.05783	2.1558e-07	7.65972e-06
Gucy1a3	0.197521	0.105751	0.942492	0.49818	0.470698	1.13866	0.164596	0.654854	2.61911	3.63162	3.06073	3.76619	2.74782	2.16783e-07	7.67297e-06
Nid1	2.22004	1.77919	1.11764	2.09872	2.9717	2.53161	2.29152	2.41767	5.1602	5.0112	5.10431	5.03274	2.8986	2.2039e-07	7.77086e-06
Nfe2l2	5.27587	4.27272	4.27334	4.85583	5.04233	4.98111	4.8919	4.26029	8.05296	7.89143	7.35317	6.89724	2.81703	2.22149e-07	7.8031e-06
Rock2	3.27049	3.46597	3.38156	3.79468	3.25514	3.32003	3.46296	3.09575	5.07888	5.10507	5.2524	5.17354	1.77165	2.2798e-07	7.97757e-06
Col1a2	3.39011	2.50055	3.82262	3.97824	4.10393	4.07512	3.64433	3.92548	6.75974	6.47102	6.7017	6.30213	2.8786	2.31799e-07	8.07905e-06
Cd200	2.07179	1.69637	1.74123	1.48205	1.54871	2.13297	0	1.29321	6.26852	5.0987	6.68361	4.85499	4.23067	2.34345e-07	8.10817e-06
Efemp1	3.48262	1.6023	1.64113	3.30044	2.55648	3.67747	2.86307	2.26158	6.87792	6.4439	7.43932	6.40164	4.11755	2.42411e-07	8.32489e-06
Stk17b	3.44402	3.85754	3.73496	3.91848	4.06203	4.06864	4.02061	4.13124	6.11136	6.26587	5.44854	6.0611	2.06703	2.6197e-07	8.83241e-06
Klk1b24	5.62857	5.08744	5.25903	4.4379	5.28083	5.28433	5.32488	4.7834	8.39107	7.11077	7.8089	8.21896	2.74663	2.67072e-07	8.97168e-06
Arl4c	1.35752	0.0634937	0.977848	1.78238	0.79104	1.03912	1.79847	0.789304	6.01381	4.34016	4.78623	4.22044	3.76526	2.72335e-07	9.06064e-06
Slc38a2	5.11634	4.95011	5.0619	5.06	4.8837	5.10837	4.96105	4.71705	6.96743	6.93456	6.33986	6.95331	1.81647	2.73059e-07	9.06064e-06
Trib1	4.13544	4.54076	3.15906	3.62165	3.9924	3.45647	4.09916	3.42604	6.53274	6.09195	6.42642	6.90744	2.68576	2.8013e-07	9.24228e-06
Itgb6	0.998837	1.33023	1.99412	1.35948	0.712924	0.50399	1.69139	1.08189	4.42248	5.18233	3.58107	5.03945	3.34723	2.87152e-07	9.40677e-06
Dnajb1	5.61994	5.79579	5.52327	5.36311	5.74385	5.72353	5.85161	5.84912	7.60552	8.61987	7.73642	9.01157	2.55957	2.89566e-07	9.45233e-06
Ogn	2.62704	3.38258	1.74177	2.90843	3.43119	2.964	3.21701	2.60581	5.87364	5.62344	6.58346	5.6978	3.08486	2.93775e-07	9.50962e-06
Wwtr1	1.50179	2.32781	0.647884	0.343606	0.855249	0.507546	1.04701	1.36038	4.88572	4.17615	4.08051	4.62741	3.36854	2.94409e-07	9.50962e-06
Il6st	4.58941	4.47539	5.03288	4.86445	4.48261	4.63574	4.6064	4.48947	6.93106	6.79033	6.38918	6.24472	1.94178	2.97092e-07	9.56285e-06
Nr4a3	1.65196	2.62038	2.34461	1.19794	1.08861	1.61284	1.49479	0.817708	4.82778	5.41165	4.88776	6.54699	3.81494	3.03164e-07	9.7244e-06
Rgs5	0	0	0	0	0	0	0	0	6.02687	5.9488	2.51367	5.49525	4.99615	3.07916e-07	9.84264e-06
Myl9	1.69662	0.976858	0	0.131536	0	2.36397	1.01837	0	5.28733	4.5244	5.58653	5.21395	4.37964	3.16427e-07	1.00798e-05
Heg1	2.55749	1.76707	0.997133	2.61844	2.19025	1.78674	0.896706	1.18703	5.14886	6.55268	6.12241	4.96142	3.94624	3.17525e-07	1.00801e-05
Sparc	5.72085	5.71965	5.81356	6.39161	6.64242	6.56518	5.6763	6.35622	8.19996	8.80415	8.63305	8.50092	2.4238	3.30109e-07	1.03506e-05
N4bp3	0.351715	0.192954	0.132725	0.276963	1.25217	0.369348	0.382046	1.34717	3.44913	5.17598	3.82118	3.45741	3.43779	3.30461e-07	1.03506e-05
Fam110c	1.99354	2.58859	2.95497	2.57162	1.99888	2.4731	2.25834	1.87526	5.16556	6.44794	4.81344	5.00654	3.01908	3.33584e-07	1.0411e-05
Tsc22d2	3.77109	4.20091	3.3822	3.57558	3.20705	3.80032	3.40257	3.32067	5.66499	5.76803	5.58676	5.48936	2.04474	3.45663e-07	1.07155e-05
Bag3	4.61668	4.99645	4.56877	4.56413	4.36749	4.82789	4.20398	4.56852	6.78165	6.93068	6.62909	6.13695	2.03035	3.60132e-07	1.10897e-05
Mcc	2.78026	2.80746	2.49917	2.65414	2.95298	2.86546	2.85365	2.70892	5.55793	4.45763	4.75892	4.61436	2.08196	3.62167e-07	1.11153e-05
Dock9	2.93044	2.32427	2.68746	2.62876	2.67936	2.59239	2.87368	2.35357	4.69836	4.5103	4.42688	4.1638	1.8161	3.70879e-07	1.1345e-05
Klf5	5.07991	5.03541	4.7784	4.57103	4.72602	4.4167	4.35757	5.10203	7.20214	7.01635	6.4518	6.81842	2.1138	3.75329e-07	1.14432e-05
Fam107b	5.3381	4.69847	5.62016	5.44602	5.38912	5.42187	5.19803	5.21668	7.79179	7.15605	7.14099	7.24889	2.04338	3.78177e-07	1.14855e-05
Smtn	1.10426	0.726087	0.673195	1.34924	0.286141	1.3163	1.83935	1.42968	3.68032	5.31973	4.60913	3.94384	3.29773	3.79202e-07	1.14855e-05
Slc2a1	5.67548	5.7554	4.90714	5.08215	4.64956	4.78403	5.16152	4.88588	7.20589	7.72294	7.3516	7.48788	2.32943	3.84522e-07	1.16086e-05
Stap1	0	0	0	0	0.454581	0.246222	0.255056	0.259394	3.62487	5.1633	3.56651	2.41932	3.54159	3.89141e-07	1.16849e-05
Akt3	0.752298	0.773644	1.70636	1.56149	0.782291	2.51626	1.39071	1.5727	4.12839	4.622	4.44397	4.41361	3.02002	3.8958e-07	1.16849e-05
Flt1	0.280766	0	0	0.52526	0	0.226864	0	0.0427011	2.47179	3.43448	3.30195	5.05302	3.43086	4.06281e-07	1.21464e-05
Maff	2.23	2.86228	1.83869	2.98501	2.96233	2.50073	3.46231	2.51165	6.29459	5.83993	5.15037	7.07922	3.4219	4.15715e-07	1.23883e-05
Wif1	1.73408	0	1.48142	1.88994	1.82021	1.89269	1.41904	1.33668	5.8086	6.00335	4.68435	4.35587	3.76629	4.18603e-07	1.23944e-05
Hif1a	3.71225	3.82223	3.66132	3.82583	3.52011	3.85185	3.80947	3.69825	5.32468	5.16781	5.23133	5.23366	1.50171	4.28385e-07	1.26032e-05
St3gal1	1.09798	0.41521	0	0.377316	1.32601	0.92319	0.797998	0.726199	3.01201	3.60316	3.34605	2.82958	2.48971	4.35296e-07	1.27255e-05
S100a10	3.80484	4.22335	4.6918	5.36343	4.18233	4.78882	4.00577	5.62995	8.2233	8.1277	8.61657	7.27698	3.47485	4.39946e-07	1.28209e-05
Gng12	5.69203	5.67425	5.24938	5.45103	5.63117	5.79043	5.63088	5.92316	7.70111	7.4338	7.7089	7.07373	1.8491	4.45346e-07	1.29374e-05
Vcam1	0.328462	0	0	0.0735007	0.281092	1.41969	0.0788236	1.21139	4.13714	3.0107	3.8857	5.00635	3.58585	4.48465e-07	1.29872e-05
Plaur	1.16175	2.09691	0.253309	2.42118	1.20241	2.85747	0.538963	0.943128	6.48978	7.94046	5.86581	5.63238	5.04772	4.53274e-07	1.30855e-05
Gpr128	4.40306	3.46481	3.65583	4.55313	4.00659	3.57628	3.9889	4.03974	6.06669	6.10703	6.05711	6.35682	2.18587	4.5564e-07	1.31128e-05
Col4a2	0.210819	1.91571	1.32259	1.29129	0.382258	1.62232	0.397031	0.403467	4.57453	5.08854	4.41922	6.72694	4.25912	4.93249e-07	1.41072e-05
Pcf11	3.50025	3.29144	3.82182	3.72378	3.82871	3.32972	3.53912	3.40818	5.90022	5.05456	5.39668	5.92305	2.01325	5.08617e-07	1.45019e-05
Itih5	2.67962	2.40367	1.9597	2.93936	2.68254	3.06837	3.05421	2.51731	6.15652	5.5073	5.17415	4.64963	2.7088	5.14829e-07	1.45889e-05
Lrrn4cl	1.11629	0.0992539	1.39538	1.08646	0.590489	0.84691	0.202752	0.106815	3.12681	3.15068	3.18368	3.54418	2.57079	5.52101e-07	1.55497e-05
Bcl2	0.823474	0.766713	1.35738	1.13052	1.1857	0.647421	0.735783	0.345333	3.67056	4.13985	3.18579	2.72039	2.55511	5.58582e-07	1.56059e-05
Snai2	0.125019	0.248152	0	0.127668	1.27979	0.654439	0.376553	0	6.53866	4.94464	3.74923	3.56797	4.34867	5.60853e-07	1.56059e-05
Baz1a	2.05934	2.60116	2.12281	2.08339	2.01595	2.33362	1.26879	2.13452	3.96527	5.14817	4.91218	5.68195	2.84944	5.71212e-07	1.58464e-05
Acta2	0.142536	0	0.195326	1.11608	0	0.410599	1.31182	0.30138	5.18027	3.58672	5.18635	7.38416	4.89966	5.79059e-07	1.6016e-05
Mast4	2.01394	1.7479	1.82604	2.50262	1.59259	2.26931	1.61056	1.54476	4.0578	5.49521	4.71996	6.25294	3.24301	5.92284e-07	1.63329e-05
Wee1	2.87777	3.05663	3.53206	3.34918	2.99979	3.32474	2.77775	3.54638	5.68123	5.9627	5.33217	4.81074	2.26368	6.12022e-07	1.6827e-05
Dkk2	0.188943	0.826729	0.176632	0.308451	0.198069	0.259634	0.442081	0.0733751	5.90956	3.73225	3.58257	3.07703	3.76611	6.16736e-07	1.69063e-05
Gm15698	0.346889	0	0	0	0	0	0.922599	0	8.70526	5.70751	3.72893	5.8234	5.83259	6.2223e-07	1.70064e-05
Fxyd5	1.51084	2.25954	0	2.57833	2.45404	2.00404	0.999876	2.21325	6.06648	5.80838	5.15862	6.45152	4.11876	6.29708e-07	1.71e-05
Fstl1	3.60013	2.42635	3.09871	2.42303	3.78782	2.05052	2.85102	2.85266	5.33854	6.29419	6.31678	7.01047	3.35372	6.30524e-07	1.71e-05
Ino80c	2.11648	2.61105	2.13346	1.59222	1.86061	2.0162	1.84054	1.85974	4.82532	3.86118	4.06736	5.16757	2.47657	6.3306e-07	1.71e-05
Pmp22	3.59301	3.0398	1.7177	3.77333	3.57105	4.48819	2.6003	2.75091	6.80591	6.88968	7.16133	6.94412	3.75848	6.4516e-07	1.73761e-05
Nlrp10	2.86685	2.58091	2.43852	3.16894	2.43654	2.78376	2.42148	2.05587	4.43459	4.76413	5.21136	4.56157	2.14881	6.48741e-07	1.74217e-05
Synpo2	0.359799	0.425005	0.813906	0.132914	0.430327	0.232193	0.500549	0	2.96863	1.97119	2.91021	3.66028	2.51574	6.51397e-07	1.74396e-05
Lamc2	4.26524	4.37747	4.69999	4.70732	4.18307	4.16755	3.83776	4.21393	6.13006	5.94892	6.23481	6.41038	1.8745	6.53182e-07	1.74396e-05
Slit3	2.43129	2.19102	1.75604	1.94664	2.13849	2.43069	2.28987	1.66527	5.41289	4.18386	4.01564	5.11277	2.57513	6.57657e-07	1.75085e-05
B230120H23Rik	3.45871	3.03202	3.3316	3.63807	3.07301	3.41863	3.37152	3.15974	5.20429	5.15431	5.10819	6.17001	2.09879	6.68314e-07	1.76902e-05
Rasgrf2	0.158363	0.224518	0.571387	0.0991652	0.0347844	0	0.0717156	0	3.55129	1.66367	2.95684	2.89755	2.62235	6.90253e-07	1.81668e-05
Igf2	0	1.58097	0	0.252698	0.437855	0	0	0	4.18373	2.47854	3.93748	3.72545	3.29736	6.98123e-07	1.83218e-05
Iqgap1	4.45045	4.31374	4.56671	4.3548	4.33859	4.41538	4.58119	4.30543	5.73835	5.86723	6.11165	5.87333	1.48185	7.01242e-07	1.83218e-05
Cpe	2.83737	2.52533	1.82313	1.93805	2.9349	2.63588	2.14501	3.22173	5.05408	4.72843	5.02768	5.48368	2.56579	7.1974e-07	1.87295e-05
Adm	1.0799	0.519072	0.256284	1.09664	0	1.30539	0.939199	1.16737	4.46734	4.24285	2.83322	3.77348	3.03374	7.34051e-07	1.90482e-05
Ifitm1	1.67251	0.446642	1.62427	1.33621	2.86744	2.94064	1.91369	1.78542	5.29659	5.90417	5.44862	5.15148	3.62686	7.39107e-07	1.91257e-05
Sprr1a	6.67567	5.34501	2.51377	5.17253	4.25093	4.18873	3.67069	4.79372	9.07053	10.5186	10.2406	11.1552	5.66985	7.42476e-07	1.91334e-05
Msn	0.663393	2.97152	0.702204	3.2467	2.4435	2.11178	1.73029	2.20692	6.4027	5.66856	7.1151	6.26192	4.35253	7.43548e-07	1.91334e-05
Ccnl1	4.81831	3.84434	3.88389	3.97509	4.56582	4.33227	3.99066	3.90192	7.28881	6.17693	6.50474	6.27426	2.39715	7.53728e-07	1.93415e-05
Hsp90aa1	6.17513	6.36953	6.06509	6.44517	6.22949	6.46072	6.43374	5.98584	7.94916	7.82336	7.7407	7.7761	1.55174	7.63534e-07	1.95389e-05
F2rl1	4.65867	4.5254	4.51688	4.65196	4.40102	4.10722	5.1156	4.61377	6.39485	6.25714	6.33956	6.83756	1.88347	7.93743e-07	2.01445e-05
Tiparp	2.7448	3.55474	2.98647	2.28902	3.147	3.32799	2.56127	2.64865	4.81418	5.62834	5.40879	5.16977	2.34778	7.99085e-07	2.02245e-05
Fbln2	0.841871	0.811324	1.11189	1.77556	1.58242	1.27163	1.30835	1.64263	4.14195	5.36111	3.38885	5.50642	3.30637	8.08284e-07	2.03747e-05
Mgp	5.093	4.5875	4.25935	4.69278	5.12769	6.18587	4.3788	5.44923	7.76888	8.6949	8.8281	7.69539	3.27504	8.09428e-07	2.03747e-05
Syne2	1.7889	1.80347	2.13638	1.97671	1.33022	1.83635	1.80608	1.49708	3.22674	3.70122	3.56434	3.77405	1.79469	8.14224e-07	2.04397e-05
Ebf3	0	0	0	0	0.0519242	0	0.205483	0.233162	3.33582	4.00279	5.03802	2.06087	3.54805	8.3378e-07	2.08739e-05
Cldn1	2.07964	0.78646	2.33769	2.41765	0	0.750254	3.42571	2.4783	6.14127	6.74501	6.68814	7.14782	4.8961	8.3778e-07	2.09173e-05
Utrn	3.34483	3.63365	3.08705	3.7055	3.23177	3.39575	2.72641	3.1035	4.96181	5.12092	5.49101	5.23271	1.92306	8.5081e-07	2.11854e-05
Cxcl16	3.0875	1.98082	2.98501	1.69437	2.90934	2.83991	3.03575	2.81075	5.5206	5.86629	4.87595	5.1886	2.69493	9.58495e-07	2.34248e-05
2810474O19Rik	2.42221	2.59408	2.58535	2.2296	2.29677	2.7108	2.52546	1.54891	4.27562	5.09771	4.93695	4.22314	2.26921	9.72372e-07	2.37013e-05
Tuba1a	4.89508	4.23263	4.46372	4.70799	4.74957	4.70895	4.8392	4.61228	6.43709	6.52811	6.03842	6.95967	1.83964	9.85924e-07	2.39683e-05
Scara3	1.05066	0.145076	1.09746	0.209712	0.280531	0.622207	1.00619	0.892293	4.70895	2.80122	4.33996	3.19744	3.09888	1.04348e-06	2.51033e-05
Lif	1.34832	1.15482	0	0.600264	0	0.0676596	0.292226	1.60134	5.23661	5.69834	3.07836	5.69846	4.29486	1.06187e-06	2.54794e-05
Art3	0.164147	0.806974	0.5895	0.692296	0.916192	1.33812	0	0	5.32202	3.67436	2.98057	3.84305	3.3916	1.08245e-06	2.58328e-05
Pcdh7	0.734693	0.0444564	0.672254	0.722108	0	0.126313	0.0470521	0.0942846	3.00105	2.28523	3.10443	4.36743	2.88439	1.08499e-06	2.58328e-05
Adamts4	0.190578	0	0	0	0	0.20069	0.0727186	0.559655	4.99115	2.63942	2.57801	3.27849	3.24381	1.09084e-06	2.58976e-05
Lama4	1.11978	0.366883	0.209129	1.05999	0.934065	1.08525	0.918059	1.42612	3.48839	3.90144	4.70446	2.85373	2.84709	1.09332e-06	2.58976e-05
Ly6c1	1.48389	2.22122	3.63683	2.73562	2.33083	2.75405	2.4534	2.47835	6.35813	5.16609	5.78415	7.48965	3.68773	1.09723e-06	2.59238e-05
Atrnl1	1.66637	1.3132	1.23697	1.73416	2.01427	1.88877	1.29906	1.73013	3.71299	3.04925	3.59862	3.69678	1.90405	1.10367e-06	2.5945e-05
Hsph1	5.28948	4.59498	4.74622	5.12332	5.13556	4.97596	5.16575	4.3518	6.59652	7.0441	7.24229	7.87382	2.2663	1.10375e-06	2.5945e-05
Ski	3.35671	3.3501	3.14388	3.83324	3.03162	3.21123	3.57305	2.92466	5.89391	5.63293	5.6923	4.72207	2.18224	1.11998e-06	2.61991e-05
S1pr1	0	0.163371	0	0.437927	0	0	0	0	5.88109	4.54502	2.14899	4.55621	4.20767	1.13666e-06	2.64494e-05
Rbms1	1.68445	1.08074	1.48501	0.805021	1.82924	0.935341	1.7456	0.918735	5.2621	5.25801	3.59295	3.71481	3.14645	1.14884e-06	2.66657e-05
Cebpd	2.0079	2.07562	1.49032	1.98429	2.19201	1.6328	1.7096	2.07092	4.65106	5.04238	4.25462	3.36679	2.43328	1.17605e-06	2.70257e-05
Serpinb6b	0	0	0.975448	0	0	0.143376	0	0	2.8462	1.90556	2.41963	3.52796	2.53499	1.19956e-06	2.72477e-05
Capn2	3.37437	3.79649	3.43197	3.3405	3.39353	3.76814	3.36842	3.2967	5.55774	5.41772	4.82303	5.00577	1.7298	1.20307e-06	2.72477e-05
Tmem47	2.3459	1.56756	1.26946	2.51945	2.26539	2.41032	2.53816	2.32281	4.9697	4.14509	4.73395	4.41223	2.41036	1.20309e-06	2.72477e-05
Tns4	0.147436	0	0.0704929	0.938483	0	0.0536744	0.259354	1.68106	4.98705	4.17464	2.66137	4.57928	3.70677	1.2036e-06	2.72477e-05
Jag1	1.29291	1.66683	0.929546	0.55884	1.09476	1.44801	1.33621	2.16546	5.44133	4.95303	3.41598	4.19974	3.19095	1.20584e-06	2.72477e-05
Sema3c	1.85238	1.3996	2.6388	2.46724	2.49178	2.56992	2.00657	1.5276	4.80712	4.78995	4.37608	4.1888	2.42125	1.20635e-06	2.72477e-05
Irs2	0.280221	2.40926	1.88511	1.21086	0.706021	2.04496	0.848378	1.0741	4.00108	4.63354	4.86581	5.19306	3.36601	1.22508e-06	2.76031e-05
Sectm1b	2.64361	2.09791	3.53126	3.98487	3.13642	3.42058	3.71394	4.08526	6.41179	7.53257	6.8869	5.96323	3.37189	1.24241e-06	2.79255e-05
Penk	3.73809	2.17489	1.94138	3.24146	3.23524	4.42624	4.0567	3.81242	7.715	6.75328	6.81714	7.17766	3.78747	1.25816e-06	2.82108e-05
Tmtc1	0.387488	0.297341	0.0787194	0.647218	0.931779	0.351424	0.501358	0.693845	3.86627	3.16484	4.33394	2.15325	2.89343	1.29585e-06	2.89092e-05
Fads1	1.00274	0	1.13175	1.05473	0.963568	0.66309	0.412201	0.0788059	3.02263	4.65106	3.55658	3.00867	2.89637	1.30066e-06	2.89092e-05
Schip1	0	0	0	0	0	0	0	0.632807	4.07167	3.48406	3.38137	1.62921	3.06248	1.3036e-06	2.89092e-05
Fam129a	0.837443	0	1.40486	2.27583	0.24355	0.592831	1.36977	0.134618	4.42697	4.278	3.78068	5.10862	3.5412	1.30546e-06	2.89092e-05
Rbp1	0.855497	1.49467	0.730475	1.64948	1.43427	1.09795	1.07798	1.83401	4.11259	2.95544	3.84351	3.51396	2.33459	1.30808e-06	2.89092e-05
Svs2	9.08796	5.22071	7.176	9.10982	8.53986	8.76717	4.29009	7.64295	14.6254	14.7041	14.524	14.4897	7.10649	1.37827e-06	3.03153e-05
Tubb6	0.27806	2.90701	2.04128	0.815937	1.00431	0.535345	1.73741	2.46408	5.03039	5.20465	5.7909	5.99493	4.03229	1.38192e-06	3.03234e-05
Hspg2	0.725575	0.735899	0.441987	0.664108	0.733615	0.999321	1.40084	1.41741	2.89991	3.22813	3.5744	4.73184	2.71873	1.41782e-06	3.09642e-05
Nfkbiz	2.06723	2.5114	0.764642	1.83936	2.14795	1.817	1.74858	1.87617	3.88426	4.35681	4.20017	4.40219	2.36431	1.4438e-06	3.1393e-05
Pld1	0.186605	0.252011	0.0679059	1.06701	0.255357	0.415288	0.227248	0.270172	3.84138	2.20283	2.54181	2.67995	2.47379	1.44611e-06	3.1393e-05
Igf1	2.63304	1.87403	1.38009	3.23436	1.97411	2.58123	3.21367	2.86277	5.88552	5.0435	7.14874	7.20022	3.85033	1.44765e-06	3.1393e-05
Uap1	3.88387	2.89543	3.25766	2.9695	3.94404	3.84611	3.51731	3.54158	5.42028	5.43641	5.4957	5.64396	2.01715	1.47706e-06	3.1881e-05
Odz2	0.26939	0	0	0.0737665	0	0	0	0	2.56528	1.57892	3.36677	3.86133	2.80018	1.51288e-06	3.25023e-05
Rab8b	0.654773	1.08164	1.40814	0.598078	1.49169	1.92882	0.596939	0.818005	3.96592	3.97424	2.88699	4.13691	2.66876	1.52329e-06	3.26501e-05
Arid5b	4.39858	3.54237	4.03154	4.00118	4.07446	3.6347	4.02262	3.35567	5.98684	5.91083	5.47	5.72021	1.88933	1.54893e-06	3.31227e-05
Runx1	1.93774	2.87009	1.90449	2.25647	2.3815	1.64129	2.26983	2.7999	4.0587	4.95632	4.45278	4.50724	2.2361	1.62878e-06	3.46697e-05
Fosb	5.94953	4.91387	5.34465	5.52201	5.68192	5.59532	5.31859	5.69143	6.91381	7.78869	7.6321	8.06319	2.09728	1.64844e-06	3.50076e-05
Cdkn1a	4.12099	4.40481	4.76786	4.43853	4.17359	4.36187	4.40748	4.35931	5.81541	7.3454	6.59678	6.3068	2.13679	1.67975e-06	3.55906e-05
Col12a1	0.751381	0.937427	0.0283966	1.13312	0.703891	1.07964	0.80778	1.69849	2.76842	4.02054	3.42094	4.30803	2.73696	1.68654e-06	3.56035e-05
Tjp2	3.3377	3.46706	3.62932	3.91521	3.73109	3.78226	3.83781	3.03704	6.76041	5.39744	5.4276	6.59733	2.45351	1.70987e-06	3.59812e-05
Pxdn	0.0716372	0	0.235962	1.08323	0.0752458	0.403609	0.223699	0.329139	1.88512	3.5763	3.12568	3.9319	2.82694	1.72911e-06	3.63034e-05
Sorcs2	0.670462	0.743827	1.13594	0.381106	0.752221	0.322024	0.295591	0.643849	3.29915	1.95918	3.55707	3.22487	2.39194	1.73569e-06	3.6359e-05
Qk	2.50924	1.23476	2.49999	1.92696	1.80892	2.39823	1.74831	2.46778	4.55955	4.53623	4.03307	5.43051	2.56557	1.81402e-06	3.79138e-05
Anxa3	2.38729	0.314662	1.20972	1.05753	2.30918	1.45376	1.78775	2.45173	4.62877	6.18077	5.82608	4.55335	3.67579	1.84533e-06	3.84811e-05
Pfkp	0.23634	0.137572	0.380033	0.344476	0.425792	0.0643658	1.40675	0.0759518	3.10141	2.34055	4.08378	4.50352	3.1234	1.88593e-06	3.90632e-05
Pmepa1	0.841766	0.833654	0.0740553	0.254358	0.743727	0.908539	0.541751	0.88285	2.49177	4.28416	5.14751	5.61	3.74827	1.90612e-06	3.93052e-05
Col4a1	1.93546	2.65002	1.94209	1.53556	1.45407	2.49906	2.02661	1.91131	4.56906	4.84307	3.61853	5.20561	2.56479	1.94478e-06	4.00132e-05
Ank2	0.640414	0.799821	0	0.281867	0.254248	0.413382	1.2147	0.448269	3.10031	3.39966	5.58439	3.35882	3.35421	2.00124e-06	4.09022e-05
Cd83	0.743317	1.20798	0	0	0.122485	0.341558	0	1.0915	5.586	3.17225	3.5773	3.41031	3.49811	2.00128e-06	4.09022e-05
Rap2b	1.96456	0.421253	1.09875	1.73999	0.516018	1.02648	1.63709	1.85079	4.43226	3.71697	3.78852	5.10965	2.97998	2.08842e-06	4.2589e-05
Tmem204	0.501454	0	0.786912	0	0.523189	0.730223	0.935774	1.45603	3.59556	2.68332	3.93434	2.74836	2.6237	2.10081e-06	4.27472e-05
9430020K01Rik	1.7114	1.14925	0.607401	1.47953	1.49262	2.3565	1.08784	0.764744	4.02483	4.72702	3.32473	4.56485	2.8292	2.13038e-06	4.32537e-05
Fam101b	0.26007	0.328811	0.499467	0.436528	0.872629	0.791335	0.573477	0.0775739	2.01746	4.02668	4.13496	3.06834	2.83187	2.21021e-06	4.46781e-05
Mtap1b	3.61061	3.62144	3.7137	4.10439	3.79237	3.87506	3.65642	3.7564	5.4858	5.59113	6.79345	7.28107	2.52156	2.23989e-06	4.51792e-05
Tgif1	5.16087	5.44448	5.15945	5.64786	3.84168	5.54368	5.59077	5.4169	7.84798	8.35059	7.56717	7.5936	2.61412	2.274e-06	4.57673e-05
Itgav	3.24838	2.88657	2.923	3.50729	3.55411	3.62672	2.98284	3.64805	5.17393	5.02409	4.80936	5.21738	1.75907	2.29332e-06	4.5956e-05
Plau	1.78483	0	2.86708	2.38367	0.785287	0.40392	1.5919	0.329398	5.06853	5.80265	5.03848	5.51961	4.08906	2.32556e-06	4.65011e-05
Psg27	0	0	0	0	0	0	0	0	1.58127	4.33456	4.11771	2.94653	3.24502	2.3763e-06	4.72092e-05
Spnb2	6.01828	6.02161	6.00496	6.29511	6.1184	6.10066	5.98223	5.75396	7.33443	7.26382	7.45851	7.66465	1.39346	2.39423e-06	4.74632e-05
Id3	4.67703	4.33001	3.72869	4.47975	4.33332	4.58275	4.03792	3.36869	7.35567	6.55641	7.01887	5.9034	2.51631	2.50187e-06	4.9175e-05
Rgl1	0.573056	0.402418	1.12171	0.240329	0.246716	1.2664	0.831069	0.2001	4.4846	4.418	2.23464	3.87804	3.14359	2.5243e-06	4.95105e-05
Cd93	0.935787	1.09116	0	0.0369192	0	0.893456	0	0.328039	4.04038	3.63223	2.63612	2.46197	2.782	2.54801e-06	4.98696e-05
Socs3	3.113	2.62674	0.708185	1.89435	1.32214	3.44208	2.09621	2.45873	6.27647	6.78439	5.65427	5.32479	3.8023	2.55656e-06	4.99314e-05
Thbs2	0	1.64622	0	0.0414814	0.536256	0.380289	0.0445211	0.595288	4.71944	2.98091	3.46952	2.83232	3.09504	2.60271e-06	5.06643e-05
Fbn1	2.67805	1.105	0.808647	1.20589	2.20449	1.16638	2.27579	1.76121	4.61033	4.4706	4.05309	4.59741	2.78217	2.64284e-06	5.1291e-05
Ptprg	1.08776	1.17684	1.6339	2.35586	1.65867	1.49696	1.99649	2.17621	3.54966	3.65689	3.89122	4.15949	2.11648	2.73177e-06	5.28895e-05
Prkcdbp	0.262837	2.76567	1.41901	1.6053	0.880229	0.883446	0	0.291061	4.51435	5.08627	4.31507	4.32465	3.54664	2.86431e-06	5.49089e-05
Emcn	0	1.00296	0.808399	0	0.647002	2.35846	0	0.850052	5.63684	4.43341	3.38864	4.27926	3.72618	3.00732e-06	5.72817e-05
Cd14	1.18068	0	0.914074	0.17567	2.06956	1.05038	1.91934	1.27328	4.55879	4.56774	4.15884	3.43747	3.10783	3.0582e-06	5.79447e-05
Bcam	0.455248	1.75902	2.74374	2.82124	2.07026	1.52713	1.25419	2.75004	4.85843	5.27768	5.88154	5.10468	3.35797	3.20298e-06	6.0386e-05
Zeb2	0.220061	0.860905	0	0.377883	0.254059	0.107553	0.989327	0.293124	4.35209	2.61648	2.48858	2.71844	2.65604	3.20986e-06	6.03924e-05
Ccdc3	0.792886	0.634405	1.20268	1.10914	0.880055	1.13517	0.101831	1.44008	2.59714	5.09066	3.92015	4.75925	3.17977	3.25938e-06	6.10801e-05
Cd44	2.87527	1.58156	1.87118	2.99728	2.19993	2.52642	1.88282	1.64472	6.13853	5.83961	5.419	3.99393	3.15037	3.25964e-06	6.10801e-05
Cd248	1.12322	1.44601	2.54562	2.20577	1.60459	1.57425	1.49921	1.43603	4.13971	3.60223	4.75489	5.66933	2.8622	3.38243e-06	6.28709e-05
Srgn	0.291606	0.762696	2.04525	0.754362	0.95779	0.774168	0	0	3.89032	6.61081	4.0028	7.16733	4.71958	3.4162e-06	6.32441e-05
Msrb3	2.47692	1.68812	2.31295	2.13161	2.87235	1.49688	2.84653	2.29566	4.09686	4.91776	4.31591	4.76958	2.2599	3.52438e-06	6.49864e-05
Dnm1	0.586624	0.851072	0.0890661	0.457302	0.699202	0.744038	0.433639	0.0717927	4.61423	2.75691	2.36863	4.45004	3.05586	3.54192e-06	6.51798e-05
Igfbp6	2.68707	1.172	2.44109	0.946167	2.44623	2.01233	1.4985	3.18805	5.02612	4.74541	5.35385	5.24804	3.04443	3.57021e-06	6.55698e-05
Cwh43	1.65504	1.05681	1.34816	0	0	0.426708	0.515169	0.196246	3.80545	3.20542	3.2734	2.88531	2.64263	3.58019e-06	6.56227e-05
Mmp14	1.43691	2.04099	2.05195	2.41363	2.65883	1.75783	1.48547	2.73409	4.06355	4.65231	5.34848	4.17866	2.48829	3.59732e-06	6.5806e-05
Myl12a	5.53309	5.5545	5.81439	5.29019	5.76657	5.70527	5.77774	5.8128	7.03687	7.35105	6.78347	7.26091	1.45125	3.61938e-06	6.59972e-05
Crebbp	4.4132	4.60686	4.33718	4.68787	4.46275	4.48019	4.47544	4.25111	6.03434	5.86076	5.53644	6.35166	1.48147	3.62342e-06	6.59972e-05
Cdo1	5.63057	4.03259	6.29649	5.80201	4.56089	4.1986	4.02928	4.00542	8.32514	8.53993	8.07914	8.31924	3.49638	3.72697e-06	6.76419e-05
Txnrd1	3.57737	3.64409	3.06051	3.26265	3.59225	3.58515	3.06889	3.11204	4.57945	4.98739	5.22301	5.44628	1.69616	3.82141e-06	6.89496e-05
Ovol1	0.51017	0.525847	0.592318	0.63923	0.711368	0.873901	0.899332	0.62511	4.23658	1.92823	3.22236	3.30674	2.50132	3.8507e-06	6.93425e-05
Ppp1r18	0.0925536	0.761668	0.633044	0.34584	0	0.457804	0.101331	0.866712	2.99069	5.48958	3.31624	6.46597	4.15825	3.86684e-06	6.94978e-05
Epgn	1.13777	0	0	0	0	0	0	0	1.54835	3.25451	3.19582	3.56783	2.74941	3.9025e-06	7.00025e-05
Ctgf	1.62407	1.05617	0.142527	0.876734	1.63779	2.45423	2.84948	1.50094	5.27481	5.22401	4.24162	4.84881	3.37957	3.93185e-06	7.03923e-05
Jun	7.34951	7.39096	6.70549	6.97583	7.059	7.26583	7.1191	7.09724	8.67197	8.87012	8.24447	8.78395	1.52226	3.96812e-06	7.07674e-05
Dot1l	1.85431	2.91908	1.43378	2.57347	1.79479	2.18581	1.8395	2.27018	4.07777	4.24346	5.59926	4.67599	2.54026	3.98701e-06	7.09672e-05
Sdc1	1.1394	1.755	2.09723	1.97358	1.96036	1.32964	0.588079	1.78024	4.64941	3.55494	3.98254	3.69653	2.39291	4.1231e-06	7.31078e-05
Spred2	2.49933	1.97099	3.04747	2.52539	2.12072	1.6783	2.49583	2.465	4.39858	3.87902	4.84574	5.13151	2.21333	4.26204e-06	7.54266e-05
Podxl	2.65194	2.15887	1.68821	1.82308	2.28811	1.88433	0.959066	2.70493	4.81229	4.90171	4.80389	3.77785	2.55412	4.40307e-06	7.76252e-05
Igfbp4	2.60755	2.40051	2.73148	1.05479	0.453672	1.60516	1.50225	1.86907	5.20123	4.22286	5.11378	5.02188	3.11188	4.41337e-06	7.76585e-05
Zswim6	0.972994	1.19411	1.40488	2.13658	0.371845	2.16339	1.55796	1.14803	4.24776	4.83328	3.40619	3.82513	2.70937	4.47304e-06	7.85588e-05
Tmsb10	2.7001	3.3722	3.21649	3.24842	3.16189	3.62859	2.82067	3.15755	4.97287	6.07958	6.53609	4.78648	2.43052	4.58165e-06	8.03033e-05
Dkk3	0	0.935777	0.283292	1.34226	0.218393	0.728525	1.17091	0.300747	2.96476	2.79297	2.97048	4.45348	2.67293	4.58976e-06	8.03033e-05
Pros1	1.64661	0.351788	1.27095	0.0764955	0.923302	0.69539	0.233295	0.237294	4.27929	3.91903	2.52278	3.27565	2.81979	4.63628e-06	8.0659e-05
Shroom4	1.39132	1.4237	0.517692	1.55368	1.06862	1.28068	0.886628	0.0610592	3.58604	2.6928	3.447	3.91906	2.38831	4.65272e-06	8.07928e-05
Phactr2	1.27114	0.973241	0.820521	0.541032	1.08797	1.12029	1.30081	1.29026	2.39384	3.4829	4.63917	3.84006	2.53833	4.67505e-06	8.10283e-05
Cxcl12	1.12609	2.67182	1.02676	3.09353	1.30032	1.79784	1.00674	1.49809	5.10654	5.98013	4.7567	4.25562	3.3346	4.78756e-06	8.2823e-05
Pfkfb3	2.23972	2.06239	2.00785	2.09506	0.893287	1.79615	1.71368	2.2551	5.42947	4.73084	3.93689	3.71306	2.56966	4.8231e-06	8.29717e-05
Fem1b	2.64212	3.15978	3.18848	3.41718	2.78569	2.77445	2.54022	2.59034	5.58121	4.35977	4.75533	4.66958	1.95419	5.04216e-06	8.60988e-05
Car12	1.67144	0.519861	2.17169	0.192291	0	1.15606	0.0718485	1.64731	4.55534	4.17829	4.80327	3.47325	3.32373	5.102e-06	8.69599e-05
Rgs10	0	1.01215	0.752556	0	0.826792	0	0	0.631007	2.63009	4.55472	2.95311	2.58944	2.77902	5.22214e-06	8.88437e-05
Tspan18	1.04184	0.0672608	0	0.956889	1.71175	1.01558	0.728792	0.270218	3.36423	4.37337	2.61232	3.65883	2.77814	5.26768e-06	8.92896e-05
Zbtb20	4.98463	5.35003	4.81701	5.10307	5.14694	4.91199	4.88494	5.18796	6.70674	6.47861	6.45066	6.1078	1.38763	5.28437e-06	8.94005e-05
Tuba1c	5.35114	5.4798	5.36636	5.44027	5.21548	5.68931	5.57696	5.42577	6.6686	7.09589	6.52059	7.28052	1.44826	5.54309e-06	9.31038e-05
Sfrp2	1.49598	0	1.92447	1.08169	1.54333	2.56225	1.20136	1.39462	3.82434	4.1017	4.33096	4.98078	2.90898	5.57715e-06	9.35059e-05
Rorb	2.63387	2.2225	2.3952	2.60611	2.88408	2.34824	1.54972	2.49309	5.24194	3.92092	4.23704	4.97495	2.20211	5.60405e-06	9.37867e-05
Tmed5	3.4821	3.79059	3.22089	4.02724	3.93668	3.89978	3.76472	3.29925	5.30594	5.18018	5.7656	5.07373	1.65371	5.6283e-06	9.40221e-05
Tnfrsf12a	3.33343	4.25657	3.23832	3.65987	3.09807	3.47911	4.40747	3.10658	7.32401	6.24854	5.2454	6.53119	2.76486	5.74108e-06	9.53887e-05
Atf3	7.55556	7.21782	7.09372	7.22058	7.31784	7.52073	7.48812	7.20391	9.1688	8.93701	8.40931	9.73107	1.73426	5.81813e-06	9.64954e-05
Abcg2	0.192751	0.103118	0.676906	0.101721	0.379246	0.462224	0.109012	0	1.89156	3.64981	5.39099	3.70084	3.40518	5.84399e-06	9.65774e-05
Sgce	0.664592	0.683996	0.205581	1.01815	1.39234	1.26482	1.55406	0	2.63851	4.30374	3.52002	4.67925	2.93744	5.87775e-06	9.69619e-05
Pcdhgc3	2.48142	1.97304	0.489058	1.33275	1.34656	1.8601	2.10886	0.804154	5.00406	3.84283	4.62827	3.92791	2.80127	5.96338e-06	9.80245e-05
Elf2	3.77535	3.27853	3.18943	3.20848	4.05083	2.93305	3.23598	3.65651	5.51652	4.84368	6.10689	5.27404	2.01926	6.09492e-06	9.96399e-05
Tppp3	1.48694	1.29498	0	1.28293	2.82981	1.64022	2.24489	0.741805	7.52243	3.90659	6.25901	6.03261	4.48996	6.10481e-06	9.96399e-05
Akap2	3.74961	3.8752	4.01113	3.94423	3.91638	3.41473	3.70487	4.16007	6.53371	5.32814	5.19296	5.87348	1.88505	6.12057e-06	9.97211e-05
Zfp423	0.353487	0	0	0	1.09187	0.411539	0.156192	1.11415	3.4923	2.75606	2.36775	2.1469	2.29985	6.16835e-06	0.000100146
Tshz2	4.43829	4.43831	4.09262	4.56065	4.32601	4.77732	4.42516	4.13645	5.69609	5.76557	5.71813	6.31593	1.47458	6.21466e-06	0.000100545
Myh11	0.0718671	0	0	0.994691	0.405977	0.492535	0.171463	0.0406295	2.22383	3.32615	3.62311	5.55653	3.41026	6.23506e-06	0.000100698
Slc43a3	0.966836	0.646591	2.32139	2.33403	1.81136	1.84582	3.5858	1.96282	5.36554	5.28102	4.64391	5.75548	3.32716	6.40701e-06	0.000102709
Fgfr1	1.28744	1.05866	0.893612	1.57876	1.46141	1.39877	1.82412	2.39451	4.86039	3.93113	4.25138	3.01647	2.52768	6.41516e-06	0.000102709
Dst	3.66782	3.51492	3.5929	4.05384	3.43443	3.8366	3.6536	3.40842	4.67982	5.17101	5.22337	5.40737	1.47508	6.42896e-06	0.000102752
Ifi203	0.252825	0	0	0	0.264765	1.39025	0.161351	0	3.72795	2.44817	2.00109	2.78021	2.48071	6.52369e-06	0.000103972
Dcn	9.0744	8.93738	9.18673	9.06389	9.14227	9.3386	9.10801	9.38847	10.3611	10.3989	10.544	10.2466	1.23265	6.57821e-06	0.000104595
Pbx3	0.103906	0	0	0	0.21049	0	0.219125	0.115749	3.74221	2.63647	1.21064	2.97287	2.55939	6.62211e-06	0.000105112
Ptpn13	2.4603	2.29099	2.64251	2.67522	2.5183	2.73458	2.45413	2.3473	4.21138	3.46557	4.28245	4.73149	1.65731	6.86811e-06	0.000108643
6330406I15Rik	0.384869	0	1.60831	0.807375	0.716415	1.61728	0.488432	0.9691	3.04967	2.77993	3.45355	4.22434	2.5529	6.94298e-06	0.000109266
Gas7	1.44758	1.20905	1.29939	2.16389	0.822464	1.31705	1.82279	1.08159	3.20762	2.98806	3.98412	3.35793	1.98896	7.12654e-06	0.000111774
Erc1	3.34987	3.38306	3.24908	3.39063	3.09992	3.39582	3.12174	2.83412	5.17896	4.45809	5.0848	4.38387	1.5484	7.20472e-06	0.000112618
Entpd1	0	0.950467	0	0.0590668	0.175047	0	0.124068	0	5.89887	2.70961	3.56552	2.7219	3.5604	7.32627e-06	0.000114132
Foxi1	0	0	0	0.302366	0.11099	1.19267	0.875823	0	1.88064	4.99913	3.85467	4.75619	3.56243	7.34785e-06	0.000114275
Arhgap21	3.63846	4.00553	3.37829	3.27979	3.49022	3.52898	3.69672	3.62	5.16395	5.09614	4.99781	4.63441	1.39333	7.71013e-06	0.000119307
Cd55	2.96862	3.23143	3.21027	3.57728	3.14521	2.43012	2.74855	3.00145	4.9272	4.22783	5.28897	5.41029	1.92446	7.7637e-06	0.000119935
Lum	3.44333	2.53679	2.10274	3.41276	3.18432	3.27561	3.01863	2.97175	4.50228	5.1886	6.19788	5.81117	2.43174	7.87244e-06	0.000121209
Pdpn	1.72277	0	0.196615	1.25677	0.526002	1.68276	0.545363	0.159605	4.36123	5.91703	4.89528	2.78739	3.729	8.04698e-06	0.000123691
Mustn1	0.880772	0	1.52581	0	0.772212	0.439009	0	0.645882	2.94075	4.18111	4.90094	2.52352	3.10362	8.09922e-06	0.000124287
Camk4	0	0.495592	0.225254	0.203145	0.17286	0.136832	0.373372	0.311147	2.67324	2.27772	1.44151	3.64079	2.26854	8.13813e-06	0.000124677
Cd9	5.80205	5.45488	5.81184	5.94859	6.04356	5.55923	5.53053	5.64487	7.20395	7.53858	7.27761	6.72455	1.46173	8.2458e-06	0.000126117
Sepp1	5.82055	5.40341	5.84309	5.66969	5.43054	5.73407	5.55278	5.86829	7.41785	7.60057	6.77875	6.86222	1.49954	8.30104e-06	0.000126752
5031439G07Rik	1.27492	1.64975	1.12431	0.666688	1.52824	0.947787	1.35574	1.28511	4.55152	2.48806	3.40524	3.84632	2.34372	8.56617e-06	0.000129912
Pate4	6.2981	3.09602	6.65407	5.73098	4.7181	5.12914	1.87429	5.28617	10.2961	10.1525	10.0351	10.2167	5.32676	8.57832e-06	0.000129912
Dbi	7.80286	6.70296	7.31008	7.25471	7.81817	7.53732	7.27148	7.12797	8.76967	9.09843	8.91794	9.22761	1.65022	8.64535e-06	0.000130713
Csf2rb2	0	0	0	0.0535165	0.0277798	0	0.0289961	0.128368	3.28373	3.84633	2.83621	1.08536	2.73308	8.67836e-06	0.000130784
Gdf7	0.866133	0	0	1.81679	2.4132	0.520816	0	1.65422	5.95589	6.3002	3.99402	3.9735	4.14701	8.95205e-06	0.000134252
Sdpr	0.599988	0.501634	0.214127	0.159807	0.0844219	0.627622	1.04947	0.253738	2.86121	3.09168	3.4034	6.00362	3.40363	8.99064e-06	0.000134612
Nasp	3.16146	2.93729	2.32008	3.18955	2.91862	4.02967	2.97262	2.77231	5.54626	5.08743	5.09902	4.57417	2.03902	9.90431e-06	0.0001471
Itpr1	2.34022	2.02737	2.86043	2.7228	2.30361	2.47562	2.70861	2.4316	4.57992	3.5748	4.00556	4.65075	1.71898	1.02795e-05	0.000152183
Angptl4	0.470086	0.377947	0.18199	1.52114	0.139176	0	0	1.19702	2.05043	4.17182	3.33773	4.20668	2.95574	1.03376e-05	0.000152554
Ces1d	2.23686	1.84748	2.08426	1.67023	1.86249	1.41577	1.60369	1.66946	5.50914	3.12721	3.98267	4.37755	2.45036	1.04037e-05	0.000153156
Prdm1	0	0.425001	0.0650711	0.801646	1.62537	1.32291	0.240561	1.10159	4.33041	3.37499	3.02233	2.65919	2.64896	1.04116e-05	0.000153156
F2r	0.0742658	0	0.669046	1.50377	1.15201	0.739788	0.367443	0.558491	3.01459	4.08821	4.05585	2.17124	2.69937	1.08618e-05	0.000159273
Tmem176b	7.08334	7.08669	6.57164	7.02086	6.86115	6.75346	7.09639	6.59559	8.42469	8.72062	8.26872	7.89237	1.44296	1.10308e-05	0.000160952
Fn1	2.8554	1.81711	0.859661	1.45839	1.11355	1.02991	1.67239	1.56463	3.49033	3.90591	3.87772	4.00957	2.2745	1.10461e-05	0.000160952
Rps16	6.69084	6.80829	6.55137	6.56582	6.63548	6.71243	6.7867	6.87711	8.34627	8.04074	7.55899	8.04191	1.29347	1.11738e-05	0.000162557
Cyp51	3.96689	4.21573	3.70991	4.52603	3.64908	4.00478	3.99557	3.45827	5.41299	5.22886	5.60579	5.86015	1.58617	1.13192e-05	0.000164155
Cdc42ep3	0.128016	1.99349	0.473682	1.83219	1.46287	1.51763	1.65074	1.16707	4.67525	4.47042	4.27598	2.9409	2.81242	1.14751e-05	0.000165683
Prrg3	0.653677	0.58983	0.604222	1.11884	0.882782	1.20312	0.130166	1.12839	3.55667	2.12215	2.71117	2.63639	1.96772	1.14784e-05	0.000165683
Nqo1	0	0	0.593462	1.31624	0.921742	0	0.617004	0	2.24795	2.34792	3.88415	3.76583	2.63041	1.15528e-05	0.000166498
Trp53i11	0	0.351287	0.245678	0.267683	0.355795	0.189703	0.10167	1.62406	2.71596	4.85441	2.44925	4.95764	3.35233	1.16598e-05	0.000167683
2210409E12Rik	4.49057	0	1.24072	0	0	0	0	0	7.66784	7.99884	4.49062	6.71478	6.00161	1.18268e-05	0.000169651
4930523C07Rik	1.06232	1.32421	1.26168	1.8352	0.944172	1.13496	2.14347	0.894021	5.02296	2.95965	3.4702	3.79922	2.488	1.19451e-05	0.000171083
Pla1a	0.353057	0.132	0.17509	0.46244	1.17861	0.665435	1.39175	0.141935	4.39582	3.44371	2.34104	5.63194	3.39059	1.2073e-05	0.00017238
Ccnd1	4.64661	4.32475	4.24017	4.53381	4.86116	4.68875	4.63595	4.35586	5.44947	6.16659	6.00918	6.18065	1.41559	1.20971e-05	0.000172459
Itgbl1	0.934466	1.90885	0	0.390065	0.846854	1.62594	2.22315	0.887047	3.21782	4.66412	4.67094	3.73016	2.96871	1.22444e-05	0.00017383
Cilp	1.49522	2.25448	2.30014	2.32611	1.78026	2.90043	2.43405	2.31534	3.38452	4.91978	5.03717	4.70544	2.28597	1.22776e-05	0.000173958
Cfhr2	0.502277	0.610706	0	0.110781	0.223624	0.801323	1.46416	1.03761	2.16345	2.7053	2.99232	3.8021	2.32198	1.23567e-05	0.000174811
Reck	0.856491	0.0566077	0.621936	1.76843	1.86347	0.827911	0.0598983	0.794156	4.21197	3.61775	4.88229	2.701	2.99714	1.25255e-05	0.000176688
Lhfpl2	2.52775	0.689381	2.47641	2.63096	2.37421	2.40279	2.38951	2.38694	5.52367	5.17602	5.3047	3.80842	2.71846	1.25276e-05	0.000176688
Apobec1	0.407313	0.465142	1.98739	0.882856	1.08598	0.621697	1.69732	1.67519	4.04869	4.46447	3.87628	2.68043	2.6646	1.26487e-05	0.000177851
Spon1	0.577869	2.7448	1.07597	1.43641	1.77309	1.2734	1.50257	1.50433	5.39512	3.40388	3.84474	4.50885	2.80209	1.28906e-05	0.00018043
Scara5	1.6914	0	0.764296	0.511027	0.475769	1.72567	0.432594	0.821389	3.6728	2.41324	3.66201	3.23905	2.44401	1.41004e-05	0.000194999
Cebpb	1.00575	1.43192	0.910406	0.599463	0.844043	0.736215	0.635512	0.190228	3.73708	1.82603	3.45673	3.25335	2.27411	1.41914e-05	0.000195965
Malat1	9.83295	10.0007	9.5002	9.8406	9.82198	9.72158	9.71621	9.2673	10.9995	10.9899	11.0007	10.8536	1.24825	1.42376e-05	0.000196302
Arhgap42	1.00311	1.14001	2.05481	1.95871	2.12655	1.08932	1.38953	1.36728	3.48002	2.83912	3.80541	3.91723	1.99428	1.42584e-05	0.000196302
Ythdc1	3.58806	4.11083	4.46176	4.68829	4.12538	3.76209	4.20923	3.6282	5.5816	5.53416	5.78573	5.77751	1.59802	1.45031e-05	0.000198195
Il1a	5.72516e-09	0	0	3.53179e-09	0.765374	0	6.71976e-10	1.58888e-07	2.6549	3.53335	2.65277	1.12302	2.39534	1.46665e-05	0.000199836
Fam198b	0.796332	0.507265	1.25289	0.474542	1.04868	0.488205	0.386118	0.774332	2.29224	3.8009	2.72002	2.17426	2.03081	1.47453e-05	0.000200319
Ppp1r2	2.87348	2.64346	2.69552	2.815	2.60939	2.95924	2.71364	2.53944	3.77869	3.97623	3.90837	3.74893	1.12191	1.52797e-05	0.000206064
Nfkbia	2.91651	1.57308	3.54122	3.1754	3.26938	3.13808	2.609	2.20068	7.02563	5.12458	4.82016	6.54477	3.07587	1.54639e-05	0.000208244
Itga6	3.34202	4.43301	3.66435	4.14771	3.74901	3.98501	3.9137	3.92557	5.94909	5.60722	5.66914	4.94768	1.64824	1.55158e-05	0.000208639
Hmox1	2.11835	1.4501	2.32175	2.49465	1.00303	2.65486	2.7016	3.52951	6.1041	5.26594	4.24698	5.56452	3.01115	1.55759e-05	0.000208839
Klf7	3.01934	2.8105	1.93938	2.14086	1.50117	2.63515	2.85059	1.55935	4.96901	6.46053	4.04251	6.58028	3.20604	1.57021e-05	0.000209685
Rarres2	0.763736	1.43967	0.561272	3.05089	2.97725	3.17666	3.52609	1.41326	6.53691	5.73798	5.40182	6.38718	3.90237	1.57034e-05	0.000209685
Spna2	4.15953	4.05368	4.12527	4.48205	4.32177	4.13123	3.93987	4.19249	5.42959	5.10986	5.68672	6.11745	1.41017	1.57179e-05	0.000209685
Spred1	1.83741	2.30495	2.45723	1.95227	1.9139	2.8567	2.0963	2.09477	3.85439	3.97479	3.35068	4.55182	1.74373	1.57298e-05	0.000209685
Mndal	0.177198	0.647315	0	0.258555	0.238196	0.965474	0.711876	0	1.58709	3.46416	4.40178	3.0718	2.75638	1.58106e-05	0.000210459
Atp6v1g3	0	0	0	0	0	0	0.146348	0	1.02066	3.78312	2.64159	3.78244	2.78866	1.58553e-05	0.00021075
Chl1	0.148063	0.153216	0.0845537	0.234819	0.563069	0.37516	0.130873	0.255128	2.73594	1.23055	2.6722	3.80069	2.36674	1.64098e-05	0.000216872
Rnase4	3.27226	1.23156	3.18734	3.7519	3.41295	3.8559	3.41084	3.47013	5.78489	7.66339	6.64389	5.68192	3.24441	1.67388e-05	0.000220905
Hivep2	2.21182	1.80442	2.26596	2.85959	2.10442	2.21997	2.84412	2.25043	3.48317	3.87738	4.36096	4.36408	1.70131	1.67655e-05	0.000220941
Lmcd1	0	0	0	0	0	1.09428	1.69646	0.880482	5.30909	2.36708	4.88711	3.33558	3.51581	1.71076e-05	0.000224808
Dusp6	0.395149	2.54454	0.768792	1.73066	1.51382	0.677509	0.569908	2.34722	4.83899	5.85995	3.30348	4.95496	3.42089	1.71656e-05	0.00022525
Hspa1l	1.67522	1.4541	1.54967	1.99005	1.49359	1.76404	1.09997	1.378	3.34655	3.6092	2.72511	2.73005	1.55215	1.76837e-05	0.000231719
Serpinh1	2.68061	1.32882	1.93481	2.18618	2.60803	2.39741	3.95824	3.02446	5.74294	4.39125	5.51065	6.06691	2.91312	1.78355e-05	0.000232742
Tanc2	3.44349	3.50743	3.06105	3.00923	3.01936	2.98299	3.33811	3.37519	4.32583	4.46349	4.8387	4.36189	1.28037	1.79337e-05	0.000233669
Ccl21c.1	0.000113843	0	0	0	0	0.00013652	0.000145219	0.000129454	4.64019	2.67382	2.70875	1.34366	2.84154	1.80097e-05	0.000234329
Pea15a	3.85275	3.89397	3.87327	3.01013	3.95614	3.86075	3.16614	3.40226	5.92463	5.16223	4.87381	5.55543	1.7521	1.80449e-05	0.000234457
Cdh13	1.3604	0.791838	0.629607	1.42351	0.730698	1.1108	2.00455	1.09746	3.98116	4.16646	2.626	5.67867	2.96946	1.80934e-05	0.000234757
Mtmr9	1.62141	1.2534	2.17658	1.146	2.0427	2.20343	1.97538	1.4984	3.40811	3.04312	3.53689	3.82144	1.71273	1.85847e-05	0.000240456
Cd74	2.13378	4.33564	2.57077	4.09687	3.97108	1.04487	2.44013	4.95562	7.19744	6.97337	7.76524	7.49378	4.16386	1.89017e-05	0.000243874
Muc20	0.27719	0	2.64228	0.306686	0.994868	0	0.351307	1.01295	4.92138	3.90928	3.16016	3.48357	3.17044	1.90157e-05	0.000245003
Serpinb9	2.28908	2.00811	1.51439	2.17088	2.47835	2.39796	2.21764	1.5013	3.29229	4.45463	4.16483	5.38753	2.2526	1.90572e-05	0.000245195
Arhgef5	5.45026	5.21564	5.12678	5.25151	5.32639	5.26896	5.36937	4.81004	6.94016	6.3409	6.23699	6.59328	1.30046	1.91805e-05	0.000246438
Fscn1	0	0.185953	0.245218	0.963082	0	0.275442	0.285223	1.0795	3.08576	3.49534	1.76918	2.09678	2.23246	1.94888e-05	0.000249189
Dio2	0	0.0428543	0.649355	0.826112	0.0856601	0.167286	0	0.217434	3.82092	2.9233	1.49752	4.69801	2.98635	1.95024e-05	0.000249189
Lpl	1.47687	0.911047	1.2767	1.17549	1.65241	2.00242	2.48971	1.53605	3.96395	3.5645	2.89648	3.85044	2.00375	1.96823e-05	0.00025114
Fbxo30	1.53353	2.12703	2.77089	1.89794	1.49152	1.56864	1.74231	1.20274	4.03923	3.5482	4.63843	3.28896	2.08688	2.01342e-05	0.000255494
Timp2	5.96444	6.17639	5.59775	5.92539	6.08917	5.92442	5.68729	5.8771	6.9189	7.46368	7.318	6.93637	1.25399	2.02422e-05	0.000256512
Cd47	3.56211	4.28893	4.42208	4.34791	4.51952	4.29315	4.21311	4.93762	6.14185	6.08598	5.65725	7.15154	1.9361	2.04016e-05	0.000258179
Ccrl2	2.51583	1.60687	1.21274	0.766922	2.33937	1.89548	0.46145	1.99112	3.78541	4.7512	3.67791	4.93304	2.68817	2.07104e-05	0.000261292
Alpl	0.277493	0.102038	1.47335	0.900822	1.51539	2.5683	1.00669	2.05771	5.07874	3.84105	3.50374	5.42981	3.22561	2.07558e-05	0.000261292
Prlr	7.79584	7.67728	7.41545	7.99667	7.64007	7.91537	7.73996	7.50081	8.86885	9.15454	8.70415	8.89917	1.19649	2.07608e-05	0.000261292
Gls	3.94062	3.84731	4.32892	3.77323	3.90371	4.10165	3.51949	3.69931	5.23587	5.06552	5.48953	4.96892	1.30068	2.10392e-05	0.000264077
Bicc1	0.7464	0	0.773601	0.0809535	0.918989	0.967035	0.581204	1.43587	3.30947	3.98898	1.90037	3.11282	2.38991	2.11615e-05	0.000265251
Bcar1	3.32485	2.23888	3.20459	3.04921	2.67033	3.43857	1.19918	2.6107	5.04384	6.2646	4.6922	6.19434	2.83171	2.1445e-05	0.000268076
Greb1	2.25293	2.59289	2.05528	2.39828	2.20138	2.54724	2.96601	1.64289	4.60296	4.22222	3.77762	3.65908	1.73336	2.17012e-05	0.000270183
Adamtsl1	0.0305012	0.594038	0.828327	0.764583	1.0241	0.893822	0.435073	0.540152	3.8777	1.78501	2.78159	2.62217	2.12779	2.22203e-05	0.000276273
Srf	3.96436	2.88707	2.72833	3.30489	3.1181	3.26414	3.78355	3.25504	6.08619	5.22773	4.69956	4.92123	1.94549	2.27329e-05	0.000280383
Xiap	3.37994	2.77904	2.71459	3.59892	2.78551	3.30927	2.87836	2.78576	4.47699	4.23532	4.47331	4.77989	1.46245	2.3145e-05	0.000283573
Tshz1	2.5646	2.05877	2.92204	2.53279	2.75517	2.37319	2.53399	2.8047	3.63411	4.17336	3.99776	3.79607	1.33217	2.33187e-05	0.000284945
Cyth3	2.71112	2.91964	3.10723	2.09098	2.42646	2.90631	2.74136	3.56181	4.26497	5.10567	4.40881	5.75183	2.07471	2.34705e-05	0.000285729
Antxr1	1.64559	1.07274	1.11825	1.42297	0.747112	0.991702	0.772671	1.80302	2.15118	4.74239	4.44571	4.32723	2.71987	2.35451e-05	0.000286196
Ifi27l2a	1.19547	1.87776	1.8883	2.64963	0	1.60658	2.73717	1.66214	5.33113	3.91833	4.69138	4.5142	2.91163	2.37402e-05	0.00028766
Fhl2	2.51086	2.64311	1.0068	3.02572	2.89983	2.88119	2.55985	3.6074	6.58509	5.5931	4.38431	5.76335	2.93962	2.41751e-05	0.000291934
Ccl11	1.09335	1.90393	0.337772	2.76425	1.13245	0.262659	3.48126	3.03321	5.16968	6.22196	5.42579	5.48332	3.82408	2.42185e-05	0.000292077
Zfp948	1.95176	0.277872	1.91274	2.07423	1.4832	0.194536	1.36461	2.07337	3.41918	4.16212	4.03575	4.25712	2.552	2.43473e-05	0.000293247
Fbln1	1.38118	1.2922	1.29015	1.90748	2.21654	3.34151	1.43593	1.98308	3.67571	4.22779	5.35473	4.61626	2.61262	2.45422e-05	0.000295209
Ptger4	0	0	0	0.48354	0.428326	1.21251	0.513795	0.4574	1.85605	2.08288	2.52991	3.62539	2.13661	2.46639e-05	0.000296287
Dpysl2	1.08387	1.18958	1.29601	1.92677	0.857689	1.32757	1.01268	0.82979	3.34963	2.37653	3.73522	4.8311	2.38263	2.48232e-05	0.000297428
Tmod2	0.653472	0.337019	0.0335143	0.252423	0.130181	0.945299	0.291272	0.274116	3.01746	1.23924	3.65463	2.8975	2.33754	2.55833e-05	0.000305436
Dpt	4.40071	3.91693	3.69733	4.37504	3.81829	4.20161	3.32774	3.87624	5.27092	7.33574	6.27319	5.73776	2.20267	2.56238e-05	0.000305436
Bcl3	1.38142	0	2.49121	2.51533	1.18026	1.43108	1.34627	1.29806	4.17608	3.44381	4.24713	4.89456	2.73494	2.5695e-05	0.00030589
Rbpj	2.19122	2.29634	2.19603	2.22592	1.94278	2.12858	2.03857	2.37459	3.53212	4.02472	3.22709	3.10355	1.29761	2.59669e-05	0.000307765
Gpr133	1.19128	0.308982	0	0.305075	0.758956	0.430632	0.691038	1.91118	3.72779	2.31089	4.77382	3.16076	2.79367	2.61891e-05	0.000309776
Fam102b	2.9519	3.2327	2.99313	2.77083	2.99863	3.25756	3.18331	2.57219	4.90707	4.04365	4.37983	4.16887	1.37983	2.63753e-05	0.000311498
Gadd45b	3.96979	4.11495	4.8157	2.10912	3.447	5.02932	3.05162	2.78083	6.93463	6.38659	6.71588	7.05711	3.10876	2.64453e-05	0.00031151
Etf1	5.37941	5.38746	5.34318	5.60794	5.50287	5.53297	5.50983	5.31725	6.51825	7.00155	6.25982	7.2171	1.30157	2.64706e-05	0.00031151
Iars	4.53588	4.40501	3.73791	4.63246	4.52571	4.55535	4.29619	4.34944	5.98805	5.83684	5.42709	5.62867	1.34042	2.66877e-05	0.000313665
Tuba1b	5.90635	5.48036	5.84361	5.71082	5.63251	5.79044	5.86728	5.84535	6.78002	6.75291	6.82431	7.32023	1.15978	2.69876e-05	0.000316497
Tnrc6a	3.16098	3.05356	2.81865	3.05209	2.83527	3.12586	2.7521	2.2273	4.40138	4.14386	5.2987	4.22457	1.6389	2.69972e-05	0.000316497
Ccrn4l	2.10673	1.7755	3.16365	2.68263	1.91016	2.78776	3.3334	2.81955	5.66344	5.10869	4.37995	4.26209	2.28112	2.72277e-05	0.000318392
Glb1l2	4.00066	4.06628	4.45201	3.3977	3.64864	3.46745	3.86249	4.06958	5.43253	6.66441	5.35691	5.37991	1.83784	2.73866e-05	0.000319263
Calcrl	0.443702	1.2289	0.138223	0.733366	1.28634	1.0197	0.352552	0.752547	2.45358	3.77622	4.78136	2.45215	2.62141	2.73955e-05	0.000319263
Clu	6.32132	6.09536	7.67731	6.42085	5.1734	6.3206	5.63305	5.98961	8.62443	8.83458	8.51913	8.21665	2.34476	2.74059e-05	0.000319263
Cdc42ep4	3.83708	3.12538	3.3327	3.24344	2.89912	3.83807	2.72072	4.00658	5.2527	5.02559	5.10652	4.85497	1.68456	2.816e-05	0.000326072
Dusp1	6.97948	7.4703	6.77721	7.19734	6.81338	6.9327	6.77942	6.73335	8.60919	8.4615	7.9043	8.20521	1.33465	2.81632e-05	0.000326072
Gata3	5.23127	4.5229	4.9218	4.78744	4.93866	5.10057	4.85209	4.68701	6.13302	6.03002	6.09412	5.91591	1.16305	2.81884e-05	0.000326072
Sema6a	0.832214	2.43273	1.21905	0.201091	1.41531	1.9099	1.52347	1.04541	4.78351	3.67861	3.16476	5.61163	2.98723	2.82078e-05	0.000326072
Sytl5	3.88752	3.75788	3.74516	4.31375	3.75098	3.57003	3.74582	3.25504	6.176	5.03125	5.51631	4.93546	1.66148	2.82375e-05	0.000326072
Il6ra	2.55853	2.10112	3.19162	3.14047	2.33613	2.99706	2.43295	2.39202	5.2474	4.74412	5.1848	3.63452	2.05897	2.84089e-05	0.000327642
C3	3.11253	3.50093	3.1244	4.22505	3.88659	3.92007	4.42933	3.40509	5.46852	6.17208	6.46332	5.04595	2.08697	2.85311e-05	0.000328232
Dsc1	0.497271	0	0.654967	1.34619	1.17016	1.88996	2.26799	0.546321	4.01822	3.31186	3.48038	3.26539	2.47236	2.88943e-05	0.000331584
Fam38a	1.61127	1.52337	1.02278	1.2132	1.60322	1.02716	1.55843	1.63704	3.67778	3.16236	2.19648	3.51672	1.73878	2.90796e-05	0.000333297
Picalm	5.08071	4.75803	4.74329	5.13405	4.87564	5.2069	5.14514	5.22409	6.32946	6.50592	7.12858	5.91903	1.44977	2.942e-05	0.000336781
Rps25	8.29367	8.06694	7.66598	8.05833	8.29153	8.32493	8.36368	8.15505	9.48445	9.42553	9.05964	9.867	1.30664	2.94716e-05	0.000336954
Anxa2	4.6492	5.04207	5.2976	4.99666	5.39073	5.08168	5.25652	4.8368	7.02203	7.34679	6.53661	5.93774	1.64189	3.01714e-05	0.000343679
Lcn2	3.06268	2.76224	5.96025	4.42494	3.64038	3.76533	3.30935	3.75311	6.48506	7.38281	7.25265	6.61218	3.09839	3.04481e-05	0.000345788
Cxadr	4.0296	4.01442	3.63515	3.73728	3.40679	3.64531	3.50281	3.96991	5.04563	5.37915	5.65269	4.61414	1.43024	3.07196e-05	0.000348206
Atp1b2	0	1.03218	0.11476	0	0.952716	0	0	2.56288	4.35809	4.7093	4.91142	2.37429	3.50546	3.09425e-05	0.000350001
Meis2	0.672586	1.10115	0.78797	0.496571	1.14977	0.315094	0.576351	0.804629	3.11426	2.17072	2.12898	4.11483	2.14418	3.09537e-05	0.000350001
Ltbp1	0.580832	0.805618	0.235531	0.541786	0.267308	0.336437	0.258764	0.532727	3.97494	2.10504	3.06194	1.60101	2.24086	3.14288e-05	0.000353641
Spock2	2.29745	1.42636	0.316978	0	3.01433	1.31498	1.32072	0.13545	5.96855	3.95598	4.78005	4.377	3.54211	3.1504e-05	0.000354056
Edn3	0.161476	0.243868	0	0.627363	0.169353	0	1.31945	0	1.60251	4.21696	4.01592	2.58844	2.79077	3.20171e-05	0.000358949
Jmjd1c	4.60907	4.30412	4.33323	4.78828	4.84781	4.45511	4.20471	4.33233	6.0629	5.68367	6.11458	5.36931	1.32328	3.27382e-05	0.000366145
Prrx1	1.17276	0.692429	0.256327	1.02387	0.841125	1.07718	0.229044	1.66671	4.96304	4.16778	3.46429	2.07656	2.79799	3.28065e-05	0.000366464
Abca8a	0.164291	0	0	0.0862982	0.397393	0.870706	0	0.714468	2.71325	3.157	1.33676	4.19375	2.57104	3.29327e-05	0.00036743
Lpar1	0.912777	1.22819	1.11136	1.45744	1.42656	0.823564	1.17146	0.765558	2.57824	3.53896	5.32296	3.05285	2.51114	3.33366e-05	0.000371488
Scin	0.618063	1.89358	0.652591	0.927078	1.07803	1.29372	0.777156	0.942226	3.09013	3.85718	3.65334	2.01924	2.13217	3.37119e-05	0.000374315
Acsl3	4.51369	3.63539	3.31696	3.75644	3.33229	4.05173	3.49085	3.37425	4.93809	5.9221	5.20761	5.40445	1.68411	3.42336e-05	0.000379652
Ptp4a2	5.94936	5.87583	5.6911	5.71	6.04164	6.10603	5.9641	5.95228	7.64402	7.32024	7.28557	6.59794	1.30065	3.49332e-05	0.00038602
Cyp2d22	0	0.561718	0	1.39649	0.342835	0.0940563	0.938776	0.401636	4.9844	3.18708	2.51142	2.3107	2.78146	3.51806e-05	0.00038829
Stbd1	1.50435	1.62984	2.23843	2.64556	0	0.748016	0.265121	0.387616	4.26496	4.39408	4.56884	3.49898	3.00435	3.53098e-05	0.00038925
Usp25	3.64159	3.28766	3.24817	2.94482	3.23933	3.60765	2.94247	3.08843	5.2918	5.6403	5.54781	3.96237	1.86055	3.54857e-05	0.000390723
C1s	2.99707	3.25937	2.20955	3.19322	3.1288	3.83361	2.77299	2.23726	4.22687	5.45776	5.58786	4.97174	2.10707	3.55623e-05	0.0003911
Nop58	4.76648	4.94763	4.23164	4.74711	4.8366	4.70453	4.21251	4.47052	6.39308	6.76744	5.8471	5.61891	1.54201	3.56197e-05	0.000391266
Ppp1r12a	3.9963	4.18598	4.04158	4.41278	4.31083	4.18683	4.75273	3.49568	5.3522	6.21987	5.43222	6.04428	1.5893	3.57518e-05	0.000391786
Zfp655	3.16382	3.23124	3.18976	3.32584	3.26302	3.52081	3.18429	2.71469	4.84291	5.9044	4.13572	6.17592	2.06556	3.61073e-05	0.000394744
Tubb4a	0	0	0	0	0.117646	0	0.235655	0.124817	3.21174	2.54313	1.37831	5.09024	2.99609	3.64716e-05	0.000398257
Cd36	0	0	0.362298	0	0	0	0	0	0.962813	3.87052	3.17218	4.85943	3.17095	3.76033e-05	0.000409162
Gimap4	0	0	0	0	0.319434	0	0	0	3.13145	2.84115	0.69894	3.57072	2.52064	3.78114e-05	0.000410943
Etv1	0.421724	0.830654	0.716783	0.24625	0.476108	0.0677893	0	1.41986	3.70089	4.64638	3.59309	1.55425	2.85126	3.78784e-05	0.000411187
Podn	0.581111	2.21925	0.387118	0.969111	0.761732	0.493346	1.18332	0.636761	2.35933	4.17575	4.04613	2.92078	2.47153	3.83312e-05	0.000414641
Cd68	2.02332	0.2772	0	1.89348	0	0.282096	1.2305	0.296997	3.21567	3.06985	3.85672	3.20469	2.58628	3.85003e-05	0.000415983
Ccl3	0.643752	2.77192	4.02778	0	0	0.375374	0.388253	4.26632	8.34264	7.75604	5.20483	8.04072	5.77688	3.86531e-05	0.000417147
Gdf10	1.67728	1.54167	0.992793	1.45393	1.59148	1.79621	2.48404	2.24127	3.73551	4.45238	2.88682	3.6735	1.96472	3.88052e-05	0.000418299
1110028C15Rik	2.83763	2.7714	2.58973	2.4969	2.99135	2.77358	3.0237	2.18209	3.97224	4.99786	3.98292	3.94299	1.51571	4.09495e-05	0.000438345
1600029D21Rik	7.79395	7.54736	7.4109	7.51257	7.4187	7.67056	7.84437	7.71051	8.43111	9.2649	8.81359	8.7322	1.19683	4.18067e-05	0.000446928
Tsc22d1	5.12056	5.09087	4.43809	4.75716	4.47695	4.52602	4.64684	4.35063	6.14927	5.94328	5.71674	5.93585	1.26039	4.2125e-05	0.000449366
Gabrp	0	0	0.918114	0.148676	0.476039	0	0	0.30754	1.05457	3.95261	3.41116	2.92506	2.60456	4.24493e-05	0.000452303
Sh3kbp1	1.13179	1.31965	0.730454	0.469029	1.07319	2.74792	1.10438	0.855271	2.66531	5.37953	3.83993	4.90326	3.01805	4.26191e-05	0.000453589
Abcc9	0.497412	1.43379	0.920081	0.860833	0.720852	0.368998	0.297304	0.71237	2.53207	3.99168	2.40258	2.09801	2.02963	4.29832e-05	0.000455889
Rpl31	6.50466	6.05553	6.19051	6.33862	6.24295	6.32387	6.3482	6.10371	7.11658	7.64421	7.15771	7.67049	1.13374	4.32421e-05	0.000456759
Neo1	4.00439	3.49216	3.24801	3.68739	3.50759	3.94669	3.39692	3.5968	4.82175	5.14709	4.96654	4.51854	1.25348	4.33157e-05	0.000456792
Col5a2	0.617728	0.109898	0.0503734	0.894105	1.10497	0.874839	0.533259	0.976695	3.08308	1.612	2.96405	4.03171	2.27748	4.37045e-05	0.000460368
Slc25a25	2.43659	2.50863	2.4544	2.21721	3.01291	1.36255	1.38908	1.74321	3.84073	3.886	4.63599	5.55461	2.33876	4.48826e-05	0.000469034
Coq10b	3.16062	2.06856	1.99909	2.89872	2.24824	2.67579	1.79701	2.19906	3.86939	4.18541	4.18535	3.7989	1.62888	4.57623e-05	0.000477686
Fads3	0	0	0	0	0.534432	0	0.370304	0.619661	2.49899	1.17384	3.65619	2.12002	2.17171	4.639e-05	0.000483146
Eps15	3.65607	3.75936	3.53283	3.71862	3.32188	3.40572	3.42246	3.64148	5.43057	5.14861	4.25778	4.79344	1.3503	4.65274e-05	0.000483715
Tril	0.0449746	0	0	0.691494	0	0.586858	0.0493167	0	4.0443	2.18436	2.24096	1.44392	2.3068	4.65984e-05	0.000483715
Ebf2	0.109565	0	0	0	0	0	0.603987	0.654166	2.6921	1.35666	1.86682	3.8359	2.26691	4.6654e-05	0.000483715
Pdgfrb	0.675716	0	1.78731	0.227548	0.41545	0.179488	0.5366	0.676616	3.14145	3.36639	1.86957	4.70766	2.70893	4.70367e-05	0.00048659
Naalad2	0.67049	0.494546	0	0	0.500598	1.41539	1.05857	0	3.91527	3.59963	1.45178	3.87165	2.69213	4.7481e-05	0.000490637
Zfand5	3.28493	3.156	2.96125	3.05973	3.17062	3.11024	2.76308	2.89823	4.54476	3.91236	4.56484	3.96101	1.19523	4.76714e-05	0.000491823
Ccl21c	0.000113843	0	0	0	0	0.000134767	0.000145219	0.000129454	4.65554	2.82351	2.69766	1.01033	2.79669	4.77022e-05	0.000491823
Gm13304	0.000113843	0	0	0	0	0.000132716	0.000145219	0.000129454	4.56583	2.6546	2.69593	1.01033	2.73161	4.83352e-05	0.000497239
Nrp2	0.771609	0.749236	0.0499085	0.141561	0.512273	0.343394	0.585249	0.453469	1.44391	2.98932	3.37515	4.81739	2.70561	5.00064e-05	0.000511582
Arc	4.57226	4.36796	2.68622	2.78896	2.38279	1.79954	2.66564	4.67423	5.98679	7.74508	6.02647	8.21581	3.75134	5.05904e-05	0.000516985
Plekhh2	0.101988	0	0	0.232297	0.10707	0	0.0381764	0.0767327	4.22171	1.7234	1.73847	1.93577	2.33531	5.07634e-05	0.00051818
Lgr5	0.40703	0.0531747	0.325185	0.602423	1.66498	1.61677	0.937191	0.266115	2.2145	3.14827	2.81062	4.05225	2.3223	5.14634e-05	0.000523013
Socs2	1.97064	2.15315	2.10497	1.98171	2.16866	2.28737	1.88235	1.46841	3.67709	3.17787	4.29045	2.97194	1.52718	5.17848e-05	0.000525124
Armc1	3.35423	3.30476	3.14777	3.40796	3.18034	3.57941	3.49366	3.14424	4.154	5.24098	4.86827	4.34192	1.32475	5.23385e-05	0.000530157
Dusp7	4.40605	3.45474	3.67261	4.15078	3.87278	3.66108	4.38671	3.71019	5.06687	6.78111	5.55265	5.5993	1.83562	5.24356e-05	0.000530559
Marcksl1	0.554677	0.789985	0	0.564837	0.89754	0.455877	0	2.09688	4.10678	5.01248	2.03367	3.40527	2.96957	5.35272e-05	0.00054042
Ddx3y	2.72901	2.89664	2.65344	3.23075	2.93667	3.32514	2.87669	2.34343	4.37147	4.3278	3.96466	3.97246	1.28513	5.37144e-05	0.000541718
Rpl22	6.55607	6.75295	6.45848	6.55835	6.59066	6.50643	6.71425	6.51549	7.64904	7.64196	7.31355	8.12021	1.0996	5.41984e-05	0.000545409
Mfge8	2.59122	2.84324	4.1516	3.65915	3.30177	2.84854	2.89705	3.18335	4.58622	5.4496	4.81378	6.24056	2.08805	5.47821e-05	0.000550091
Pcsk5	0.535727	0.165162	0.451585	0.213446	0.317418	0.324756	0.440334	0.609614	4.09784	1.43262	2.24267	2.50732	2.18786	5.47828e-05	0.000550091
Pde2a	0.339266	1.2943	0.569155	0.999488	0.448187	0.237947	0.320133	1.53568	2.91713	3.35736	2.04512	4.7981	2.56141	5.6171e-05	0.000563418
Mtss1	2.24567	0.83912	1.78305	0.577694	1.39013	1.06069	1.49426	1.47346	3.57629	2.39236	3.99493	3.90729	2.10971	5.66377e-05	0.000567483
Steap4	1.76232	0.0809017	1.30796	0.798513	1.33421	1.58458	1.67792	1.85359	5.03977	5.02331	3.43197	2.68218	2.74431	5.74284e-05	0.000574159
Cxx1c	2.22437	0.69619	0.628069	1.63651	0.496625	0.107583	0.264394	1.61556	3.16136	2.87816	3.27848	3.55496	2.25958	6.07662e-05	0.000602963
Eml4	2.48813	2.76829	2.95261	2.66661	3.24569	2.86026	3.0268	2.63856	4.37793	3.74172	4.29186	3.81328	1.22533	6.15205e-05	0.000608486
Loxl2	0.939886	0.251508	1.11626	1.84729	1.37125	0.72997	0.481528	0.882731	2.08398	3.00586	4.44269	3.74232	2.36616	6.1607e-05	0.00060869
Nr3c1	2.46	1.81277	1.97758	2.96485	2.17957	2.08329	2.08659	2.14633	3.9948	3.38732	3.32144	3.73278	1.39522	6.17742e-05	0.00060969
Fam3c	4.87592	4.66627	4.54347	4.74213	4.84777	4.9562	4.81317	4.67743	6.05878	5.59288	5.57895	6.11907	1.07212	6.26048e-05	0.000616647
9030425E11Rik	0.443328	0	1.00324	0.689599	0.589232	2.30117	0.41058	0.417206	2.24921	2.91864	4.37755	3.77089	2.59728	6.26125e-05	0.000616647
Nptn	3.46493	3.20754	2.67	2.85755	3.30861	3.64796	3.55342	3.62419	5.63656	4.19176	4.79202	5.49769	1.73773	6.29307e-05	0.000618463
Plcg1	2.44283	1.73114	1.77572	2.14765	2.16662	2.28503	2.1888	2.03826	4.50305	2.66884	4.47663	4.96198	2.05562	6.41647e-05	0.00062925
Hmgb2	3.00503	2.07049	2.33197	2.33003	2.47486	2.87121	2.35376	2.05635	4.59518	3.10941	4.93997	4.79652	1.92356	6.4406e-05	0.000630946
Csf1	3.2413	2.38897	1.58376	2.04623	1.99977	3.34798	1.46907	2.46094	5.02919	4.44722	3.99092	4.41458	2.15322	6.47165e-05	0.000633317
Trak1	2.56475	2.94249	3.26557	3.1558	2.82527	2.88268	2.894	3.06556	3.74009	4.43532	4.1	4.89315	1.34262	6.48497e-05	0.000633949
Gm10591	0.000113843	0	0	0	0	0.000134767	0.000145219	0.000129454	4.56467	2.64528	2.68771	0.920358	2.70444	6.5378e-05	0.000637467
Ggta1	2.76444	2.93144	2.4464	2.31953	2.74162	2.51693	2.09442	1.94115	5.07662	3.77567	4.30383	3.55827	1.70911	6.53994e-05	0.000637467
Swap70	2.57137	2.61473	1.75706	2.62851	1.93499	1.31402	2.38193	2.00124	5.86867	3.62911	4.48099	3.85834	2.3088	6.54325e-05	0.000637467
Snrk	2.60512	2.03427	2.55206	2.33978	2.91525	2.25021	2.60316	2.23211	3.89632	3.58666	3.37121	3.71277	1.20025	6.67084e-05	0.000647323
Elavl1	3.41832	2.80951	3.73953	3.3204	2.88598	3.33871	3.07262	3.05313	4.55021	4.41123	4.84136	4.15383	1.28438	6.71173e-05	0.000650609
Gdf15	3.17352	2.88413	3.33869	1.53953	3.65268	3.46674	3.5428	3.88501	5.26117	5.24444	6.0811	5.09499	2.23504	6.80388e-05	0.00065816
Actg1	8.80502	8.61859	8.79978	8.67536	8.56766	8.74306	8.55795	8.61851	9.66231	9.92449	9.31009	9.98459	1.04713	6.96856e-05	0.00067268
Ktn1	5.23875	5.08164	4.99931	5.26367	5.08597	5.36945	5.01265	4.91329	5.89028	6.08526	6.4994	6.21215	1.05118	7.07098e-05	0.000681144
Casc4	2.67107	2.04623	2.40191	1.92186	2.36243	2.45551	1.81925	2.35363	3.55203	3.91603	4.9877	3.3475	1.69683	7.12858e-05	0.000685432
Macf1	3.72492	3.74401	3.54701	3.97206	3.74695	3.88161	3.67702	3.63276	5.10492	4.80662	4.47698	4.70762	1.03325	7.21053e-05	0.000690268
Rasgef1b	0.999751	1.29784	0.667873	1.09833	0.46949	1.84862	0.425431	0.78909	2.34535	3.44781	4.45416	2.50236	2.23786	7.22682e-05	0.000691111
Ctla2a	0.195256	0	1.46283	0.73693	2.1844	2.91126	0.710746	2.03205	4.07271	4.58382	3.54145	4.79245	2.96842	7.58085e-05	0.000719013
Sirpa	2.17026	1.63584	2.27706	1.16869	1.25845	2.01931	1.37216	0.935378	3.29299	5.25663	4.12452	2.99731	2.31322	7.59637e-05	0.000719746
Homer1	1.55103	0.410825	1.42742	2.64504	2.70943	1.67453	1.46935	2.54561	4.34363	4.55831	3.64509	3.93777	2.31705	7.62933e-05	0.000722129
Svs5	8.03214	1.44897	2.34416	5.60775	6.09035	6.04042	2.22207	6.69597	10.8949	11.6287	10.911	11.3863	6.39499	7.70604e-05	0.000728643
Lamc3	0.676687	0.161146	0.213072	0.267722	0.443246	0.275993	0.129469	0.0452734	1.82312	1.71329	3.73555	1.68355	1.9623	7.77559e-05	0.000733856
Slco1a5	0.256432	0	0	1.00151	1.49415	0.530117	0.822971	0.957385	1.57351	3.20686	2.97378	3.69406	2.22923	7.7792e-05	0.000733856
1810013L24Rik	4.58197	4.8245	4.6726	4.60971	4.51003	4.51113	4.24614	4.52895	5.19843	5.90236	5.71971	6.23304	1.20275	7.87105e-05	0.000740456
Tead1	2.9415	2.60982	2.27924	2.97607	2.32572	2.46361	2.28165	2.64432	3.87101	3.4388	3.69966	4.02572	1.19356	8.13485e-05	0.000763885
Kcnk5	0.986983	0.215052	0.519012	0.611932	0.944176	0	1.13225	0.429645	2.72393	1.49949	2.69114	3.84292	2.08449	8.13664e-05	0.000763885
Casp4	0.180688	2.11091	0	1.47141	0	0.190309	0	0.804263	5.75986	4.24572	2.78049	2.7332	3.28512	8.1462e-05	0.000764006
Ctps	2.76876	3.30356	3.23154	2.36198	3.29217	3.10364	2.44596	2.14901	4.02929	4.40881	4.45391	4.46111	1.5062	8.1573e-05	0.000764271
Prnp	3.19659	1.29515	1.91247	2.53776	3.02061	2.29974	2.34406	2.36543	3.897	3.876	4.77666	5.10757	2.04283	8.25878e-05	0.000772995
Ywhag	4.91234	4.59012	4.83753	4.84737	4.76598	5.01928	4.4947	4.72223	6.01524	5.45447	5.81107	6.12329	1.07732	8.30903e-05	0.00077606
Ndrg4	0.736964	0	0.886095	0.3165	0.418502	0.0886926	1.17366	0.690317	1.69797	3.37781	4.25436	6.01098	3.29644	8.31673e-05	0.00077606
Il1r1	3.55165	4.10195	3.86476	3.97746	3.93018	3.27397	3.96218	4.35102	5.21238	5.19146	5.33116	4.80838	1.2592	8.36563e-05	0.000779836
Fus	4.32606	3.91335	3.72887	4.18058	3.83002	4.38018	4.18611	3.9859	5.22272	4.87723	5.18356	5.54305	1.14026	8.39835e-05	0.000782097
Sash1	2.56296	2.18214	2.26864	2.23379	2.19059	1.7535	2.3381	2.58368	4.51393	2.93946	3.76833	3.98013	1.53629	8.46876e-05	0.000787066
Iigp1	0	0	0.115526	1.11322	0.359078	0.868803	1.32851	0.687706	2.50783	3.71866	2.20605	1.96652	2.04066	8.47957e-05	0.000787279
Npr2	0.412664	0.42577	0	0.133178	0.26184	0.13749	0.652114	0	2.0458	2.02374	3.86096	1.3612	2.07004	8.54761e-05	0.000792004
Chd2	3.52539	3.56057	3.43431	3.93248	3.74415	3.91121	3.40421	3.20065	5.40283	4.61995	4.4658	4.97829	1.2776	8.63283e-05	0.000799099
Arap2	1.68295	1.43365	1.77333	1.5978	1.61422	1.35935	2.00131	2.03032	5.38767	3.12635	4.0307	2.87203	2.16757	8.66588e-05	0.000799762
Tcf4	3.04023	3.39811	3.55819	3.29981	3.10457	3.81788	3.00091	3.41454	4.05949	4.76712	4.89449	4.66994	1.26848	8.66597e-05	0.000799762
Vwa1	0.785169	0	1.35253	0.84493	1.2301	1.08216	0.574164	0.641674	3.5601	2.98766	1.59442	2.96207	1.96222	8.71208e-05	0.000802415
Smurf2	3.01766	3.3654	3.99392	3.7119	4.23344	3.78136	4.08541	4.07124	6.00938	5.52833	4.68491	5.42118	1.62841	8.74139e-05	0.000804312
Anxa5	5.58766	5.49943	5.38443	5.19283	5.39705	5.97094	5.56648	5.6525	6.7499	6.96161	7.0048	6.20202	1.19817	8.80276e-05	0.000809153
Kctd12	1.08077	2.54266	1.03629	1.43818	1.26747	1.16187	1.2863	1.20778	3.52341	3.60819	2.30028	3.30347	1.80617	8.81797e-05	0.000809746
Luzp1	3.33123	3.54437	3.52484	3.8871	3.50204	3.72166	3.55606	3.60128	5.19653	4.61646	4.24291	5.28785	1.25236	8.85711e-05	0.000812532
Ednra	0	0	0.413037	0.196115	0.321582	0.486944	0	0.0746667	1.30201	3.77311	4.67234	2.02958	2.75772	8.9969e-05	0.000822905
Foxj3	3.37609	3.88855	3.52978	3.32259	3.20917	3.61359	3.45287	3.08594	4.22877	4.48568	4.91038	4.83647	1.1805	9.01216e-05	0.000823485
Des	0	0.335126	2.35292	0.894838	0.528198	0.340929	1.25401	0.809344	3.04732	2.73602	2.67002	4.14827	2.33599	9.16913e-05	0.000834533
Mecom	0.107388	0.0566602	0.147815	0.109677	0	0	0.710602	0.119611	1.24063	4.52686	1.99104	3.61599	2.68716	9.1692e-05	0.000834533
Tnfrsf19	3.71152	1.72098	2.38466	3.19238	3.22256	2.93785	3.35299	2.9922	5.04505	5.30578	4.62189	4.41189	1.90676	9.24958e-05	0.000839367
Cttnbp2nl	2.11988	0.598607	0.991286	1.26754	2.16432	2.04522	2.21305	1.15373	4.43266	5.33652	4.70427	2.55455	2.6878	9.33718e-05	0.000844966
Tlr4	1.83015	2.16544	2.6312	2.98546	2.46638	2.31617	2.16858	2.39586	3.46507	3.4695	3.67107	3.95918	1.2713	9.40981e-05	0.000848904
Lef1	0.101048	0.104623	0	0	0.204899	0	0	0	3.37932	2.2405	3.69727	0.644488	2.43907	9.48405e-05	0.000854768
Wdr92	1.72742	1.9967	2.58909	1.94307	2.82131	1.96258	1.87495	2.74201	4.46959	3.46569	4.41169	3.31853	1.70923	9.51747e-05	0.000856943
Tgfb3	1.40218	2.31964	0.838778	1.63191	1.1991	0.625387	0.839484	0	3.3748	2.75458	4.10043	2.95219	2.18844	9.67476e-05	0.000868231
Tnfaip8	0.772488	1.61923	1.8338	1.37874	1.66333	1.35338	1.84087	1.36315	3.58157	3.32136	3.29983	2.14554	1.60895	9.68043e-05	0.000868231
Gtf2i	4.73904	4.51014	4.74167	4.81767	4.63325	4.64545	4.49927	4.65709	5.65305	6.48897	5.60675	5.50704	1.15851	9.70515e-05	0.000869604
Spry2	3.4233	1.88802	2.45598	3.48666	3.39232	1.7202	3.07726	3.06765	4.13933	5.14723	5.36208	6.12454	2.37937	9.77027e-05	0.00087459
Crbn	3.06723	3.52606	2.86591	2.96727	3.25293	3.63334	3.17507	3.10229	4.17174	4.45915	4.48774	4.12966	1.11331	9.82925e-05	0.000878168
Gm11968	6.36554	6.30579	6.12114	6.10968	6.35938	6.30276	6.35404	6.29552	7.42038	7.56827	6.83878	7.36148	1.02049	9.86635e-05	0.000880631
Id1	2.30882	1.29102	2.3847	2.52499	0.984512	3.02323	3.1151	2.0436	3.64261	5.68721	5.16202	4.48165	2.53388	9.89007e-05	0.000881897
Enpp2	1.51438	0.627094	0.124043	1.36768	0.623948	0.749769	0.305895	1.87331	5.72256	2.93615	2.91967	3.32649	2.82795	9.90919e-05	0.00088275
Pla2g7	0.705116	1.26066	0	0	0.380386	1.21593	0.144059	0.401507	4.55558	4.76773	2.41015	1.83431	2.87849	9.94929e-05	0.000884616
C230081A13Rik	2.18332	1.68372	1.15428	2.23197	1.86496	2.44126	2.05603	1.28643	3.56555	4.89093	3.5797	3.06895	1.91354	0.000101256	0.000897696
Lphn2	3.33577	2.97373	3.1168	3.53373	3.18111	3.40782	3.13981	2.89938	4.47967	4.61684	3.99255	4.11957	1.10364	0.000102769	0.000907632
Emp3	1.48465	2.33316	2.59166	1.24425	0	3.24871	1.74559	2.12792	4.19596	5.7513	4.09165	4.87554	2.88162	0.000102959	0.000908443
Nr4a2	2.58669	3.13093	1.96714	1.50405	2.75081	3.19275	2.57458	2.92373	5.87025	4.68857	5.91271	3.62538	2.44539	0.000104722	0.000920796
Cwc25	1.79658	1.67026	1.70221	1.32566	2.80297	1.56833	2.39991	1.16124	3.42608	3.70627	3.05238	4.36234	1.83337	0.000104758	0.000920796
Aplnr	0	0	0	0.628986	0	0	0	0	4.74671	4.69585	4.08176	0.53195	3.43544	0.000105081	0.000921651
Ino80d	2.65325	2.64447	2.44137	2.56163	2.98478	2.97589	2.21904	2.66527	4.20094	3.78372	3.83807	3.42482	1.16867	0.000105155	0.000921651
Fst	0	0	0.279793	0	0.569152	1.34429	0	0.51469	1.27471	2.5616	4.01582	2.84116	2.33483	0.000105953	0.000927769
Sox18	0	0	0	0.67027	0	0	0	0.601935	0.777656	4.00884	5.46436	4.08784	3.42565	0.000107048	0.000934693
Arhgap20	1.16669	0.142796	0.767792	1.26777	0.32276	0.0398318	0.492885	0	2.06255	1.77843	3.98472	3.243	2.24211	0.00010815	0.000943329
Med13	4.49368	4.35351	4.12386	4.76899	4.32823	4.5034	4.59291	4.41186	5.69454	5.58129	5.07254	5.79052	1.08767	0.000109975	0.000955449
Foxc1	0.828845	0.291059	0.239559	1.00996	0.397789	0.296174	1.53328	1.26243	2.82484	2.53409	1.71243	3.50039	1.91055	0.000113833	0.000983716
Nup43	1.83452	2.72996	3.10235	2.32544	1.28036	1.82898	1.57994	2.28813	3.0571	4.75095	4.69551	4.66054	2.16982	0.000113955	0.000983849
Vav3	0.752467	0	1.25149	0.512475	0.572764	0.0857594	0.65312	0.205085	1.7042	3.22662	2.20252	4.55797	2.41868	0.000116013	0.000997882
Ccdc46	1.48174	0.695136	0.637655	0.641075	0.450312	1.24325	1.10273	0.644866	1.46227	4.21022	3.18615	3.77735	2.2969	0.000117897	0.00101033
Arhgef12	4.62215	4.44356	4.35409	4.52919	4.41791	4.72277	4.38904	4.34549	6.12271	5.66096	5.01901	6.44342	1.3335	0.000119106	0.00101879
Tgfa	2.00059	2.21978	1.97993	0.838121	1.83166	2.33039	2.11797	1.39693	4.30597	4.25525	4.47788	2.55938	2.0602	0.000120027	0.00102451
Phip	2.23852	2.55278	2.40158	2.93893	2.33394	2.32078	2.55267	2.2088	3.1559	3.56565	3.80099	3.65439	1.10073	0.000120107	0.00102451
Ppp2r3a	3.03413	3.5332	3.08157	3.20058	3.11123	3.18249	3.01027	3.06016	4.91856	4.23218	3.96198	4.083	1.14723	0.000120403	0.00102515
Arhgap31	2.68855	2.56719	2.36474	2.14988	2.82647	3.15202	2.82311	2.21445	4.02259	3.6427	3.60825	4.08634	1.24167	0.00012065	0.0010263
Pcolce	3.22376	3.76456	3.03453	3.64805	3.2697	4.12646	3.55805	3.8934	4.36338	5.78708	5.33167	6.69109	1.97849	0.000122532	0.00103944
Akap11	2.55319	2.81164	3.2929	3.23232	2.84074	2.92708	2.90589	2.29918	4.6249	3.97515	3.74705	4.27	1.29641	0.000122958	0.00104114
Sdc4	7.35394	7.25554	7.26161	7.17372	7.26904	7.25521	7.1465	7.14837	8.60102	8.56922	7.91043	7.9664	1.02878	0.000124116	0.00104865
Heca	2.16656	2.74837	3.75585	3.06601	2.61073	2.41568	3.19069	3.13862	4.21979	4.07031	5.06042	4.90612	1.6776	0.000124854	0.00105046
Cast	4.46441	4.39391	4.52126	4.62008	4.64858	4.96206	4.34178	3.91304	5.57621	5.34069	6.73289	6.32722	1.51111	0.000125417	0.00105296
Klf13	1.46756	1.84608	2.80672	2.66903	2.15841	1.77521	1.84981	1.27196	3.49467	4.10007	3.13236	4.18152	1.74656	0.000125494	0.00105296
Zfp704	2.24554	2.58969	2.26979	2.71108	2.20042	2.44563	2.33457	2.05528	4.57585	3.25167	3.66435	3.38418	1.36251	0.000125639	0.00105323
Plk2	0.811488	3.31267	2.54385	1.83692	1.81332	1.55008	1.61961	0.707908	3.65503	5.9484	4.1384	4.35384	2.74944	0.000126653	0.00105774
Ldb2	0.363602	2.72384	0.861603	0.739566	1.23956	0.423085	1.22841	0.444364	2.97986	3.75343	4.48809	2.62257	2.45799	0.000126666	0.00105774
Sgk1	6.58431	6.45232	6.45493	6.4248	5.92472	6.27612	6.3761	6.31729	8.01752	7.20147	7.42948	7.24217	1.12134	0.000127065	0.00105774
Ly6c2	0.186474	0.192876	0.25416	2.13462	0.931266	0.66292	0.3819	0.974277	3.69211	2.08975	2.39389	3.4759	2.1981	0.000127074	0.00105774
Ddx46	4.5709	4.03878	4.03688	4.49786	4.46317	4.44295	4.07557	3.90872	4.98569	5.50255	5.45834	5.53338	1.11564	0.000128309	0.00106689
Tinagl1	2.66224	3.43148	2.37319	1.49625	1.98293	1.06882	2.02981	2.08586	3.44544	5.47886	4.72248	6.84952	2.98275	0.000129484	0.00107306
Klf10	2.11608	0.827782	2.82813	2.15955	1.61172	2.58092	1.73835	2.5891	3.87201	3.30842	4.91761	4.94033	2.20314	0.000129553	0.00107306
9830001H06Rik	0.2019	0	0.166506	0.157242	0	0.276993	0.03913	0.241269	4.38726	2.65785	3.05994	0.71795	2.57037	0.000129632	0.00107306
Fblim1	0.080907	0.343809	0.402883	0.339511	0	0.525006	0.419934	0.0902097	3.83061	0.87087	2.78705	2.28323	2.16766	0.000135109	0.00111441
Rusc2	1.26905	0.678321	1.69734	1.78486	1.33192	0.979019	1.26581	1.23724	2.75528	3.6975	2.8252	5.65996	2.45404	0.000136314	0.00112035
Pi16	3.07902	0.805253	1.96646	1.39929	2.78612	2.18775	1.46445	2.35678	3.09757	5.41083	4.93595	6.2696	2.92285	0.000138011	0.00113327
Actn4	6.38719	6.43391	6.47632	6.64141	6.43204	6.38405	6.33051	6.45755	7.69114	7.16849	7.12447	7.80351	1.00403	0.000139699	0.00114106
Usp47	4.25361	4.50579	4.37049	4.56843	4.54563	4.38392	4.40732	4.41193	5.5028	4.98708	5.86944	5.43158	1.01683	0.000144849	0.00117378
Sorbs1	0.800548	1.90555	0.667384	1.10132	1.08066	1.45216	0.768682	0.713045	3.76835	3.3432	1.72196	4.5019	2.27269	0.000145295	0.00117637
Ankrd11	3.87936	3.93763	3.12152	3.5867	3.55314	3.57922	3.44472	3.67893	4.11582	5.41589	5.03812	5.41908	1.39958	0.000145614	0.00117766
Sele	0.445727	0	0	0	0	0	0	0.908712	5.67289	4.2807	4.79424	0.635511	3.67653	0.000145837	0.00117766
Ubc	8.66601	8.8335	8.40822	8.53195	8.50576	8.6083	8.76698	8.51615	10.0347	9.79576	9.24778	9.46532	1.03129	0.000146635	0.00118101
Pik3r1	4.03371	4.79199	4.08866	4.56863	4.51141	4.04194	4.30485	4.1831	5.2919	5.92499	5.69272	5.12556	1.19326	0.000150669	0.00121139
Cpxm2	0.672207	0	0.0963335	0.542572	0.991539	0.70243	0.0763076	0.528677	4.76864	2.01413	2.7701	1.85506	2.40072	0.000154448	0.00123639
Lepr	0.43232	0.666618	0.0603351	0.0875081	0.0456819	0	0.377022	0	1.91798	1.07581	4.17773	3.81448	2.53781	0.000155658	0.00124392
Gpihbp1	0	0	0	0	0	0	0	0	2.22511	4.60815	0.938774	2.29904	2.51777	0.000157053	0.00125289
Gsdmc3	0.684873	1.22905	0	0.265978	0.535332	0.440121	0.127858	1.27356	4.00184	1.5916	2.1528	3.5653	2.25829	0.000157348	0.00125417
Cadm3	0	0	0.0808401	0.0596237	0.0613118	0.177445	0	0	0.285028	3.58686	3.65819	4.00544	2.83648	0.000160265	0.00127303
Irak3	0.960058	0.0857703	1.05132	1.69359	1.6947	2.16894	0.603231	0.612365	3.66956	2.24199	3.83385	5.19247	2.62572	0.000163296	0.00129376
Fnip1	1.77254	2.21613	1.87249	1.73675	2.17044	2.42492	2.38314	2.09554	4.42832	3.6881	2.65239	4.91097	1.83595	0.000163559	0.00129473
Map4k3	3.06668	3.14032	3.16685	3.02279	2.87831	2.84191	2.23123	2.94705	3.69396	5.08027	4.77146	3.97314	1.46782	0.00016757	0.00132195
D18Ertd653e	0.716044	1.39429	0.484178	1.11624	0.982798	1.80339	1.74529	0.564884	2.36637	3.70292	4.17358	2.34531	2.04615	0.000168748	0.00133011
Lactb	2.49964	2.75581	2.08743	2.50259	2.83191	2.67652	3.28547	1.88908	3.52371	4.81798	3.79716	4.60363	1.61956	0.000169738	0.00133678
Ppp2r5c	4.33407	4.69496	4.40947	4.75732	4.37356	4.78283	4.49038	4.34206	5.44615	5.83153	5.1835	5.6623	1.00779	0.00017055	0.00134191
Depdc7	0.147828	0	0.202444	1.77667	0.295082	0	0	0.311963	3.63448	2.78744	1.7544	1.74864	2.13949	0.000172998	0.00135667
Smoc2	0	0	0	0.326772	0.258418	1.12615	3.66402	1.21502	5.11322	2.74523	5.21116	4.32494	3.52484	0.000174278	0.00136324
Sat1	5.51361	5.52404	5.47636	5.03018	4.88817	5.26724	5.45088	5.22028	6.79183	7.35131	6.44326	5.93405	1.33377	0.000177453	0.0013814
Scarb1	2.37385	2.62133	3.91711	1.87698	2.59599	2.24159	2.27962	3.01596	5.16645	5.64018	4.44585	3.69107	2.12059	0.000177597	0.0013814
Nfat5	4.05693	3.83579	3.82165	4.24756	4.38189	3.79036	3.88138	3.79531	4.94992	5.62683	4.6186	5.59352	1.22086	0.000177647	0.0013814
Pds5b	2.12184	1.57326	2.17839	2.29854	2.54943	2.32311	2.69424	2.15118	3.30007	3.25164	4.1309	3.385	1.28065	0.000179033	0.00139101
Colec12	0.878247	1.76104	0.524884	0.762191	0.580943	1.3189	0.427786	1.11899	1.64391	2.95362	4.15593	4.4975	2.39112	0.000182768	0.00141645
Fli1	0.226495	0	0	0	0.237291	0.23836	0.85516	0	2.18524	4.4711	1.52103	1.83151	2.30756	0.000183425	0.00142035
Tcerg1	3.55504	3.36976	3.37531	3.25271	3.56312	3.43374	2.80972	2.95069	4.43827	3.93372	5.19443	4.81643	1.30695	0.00018519	0.00143042
Psmd14	4.61583	4.60679	4.16441	4.93895	4.33595	4.80359	4.51052	4.92886	5.71509	5.80903	5.91061	5.33073	1.07825	0.000197048	0.0015128
Bcl10	3.84382	3.97459	2.68563	3.77468	3.73107	3.11607	3.64978	3.33054	5.87755	5.09611	6.01432	4.22806	1.79074	0.00019859	0.00151869
Tcf21	0.848048	3.43123	0.740032	1.48497	1.123	1.82237	0.909684	2.40486	3.87662	6.29623	4.72917	3.45111	2.99276	0.000199622	0.00152532
Mtap1a	0.43263	5.41699e-13	0.542982	0.681677	0.205309	0.243199	7.04754e-15	0.093126	1.00521	2.40123	4.72764	4.60598	2.91015	0.000202751	0.00154158
Zfp46	2.51432	2.05949	3.42177	2.57729	2.54616	3.28052	2.93205	2.94748	7.56493	5.24246	4.07711	4.7884	2.63334	0.000203576	0.00154657
Bhlhe41	1.14518	1.49287	1.0894	1.85389	1.57645	1.43695	0.798501	1.63621	2.07243	3.85672	2.72857	3.99246	1.78386	0.000206111	0.0015607
Creb1	2.80042	2.87518	2.9441	3.36012	2.49122	2.88067	2.68478	2.50715	5.05958	4.23611	3.43748	4.21737	1.41968	0.000207816	0.00157232
Ivl	0	0	0	0	0	0	0	0.404197	3.5804	0.920096	1.53997	4.1086	2.48674	0.000209465	0.00158221
Bach1	1.59475	1.21194	1.87171	1.69691	2.80316	2.60011	2.07084	1.52233	4.22618	3.97929	2.67747	4.67597	1.96826	0.000209827	0.00158364
Mapre1	4.22887	4.54347	3.97946	4.09453	4.26203	4.43291	4.15196	3.85565	4.74497	5.79661	5.32383	5.48444	1.14385	0.000212775	0.001602
Ptprs	1.88182	1.65836	1.81759	1.72526	2.02612	2.14797	1.37231	1.0822	4.40686	3.06369	4.15453	2.41633	1.7964	0.000212836	0.001602
Flnb	4.32955	4.48358	4.50231	4.89379	4.59639	4.56095	4.20039	4.23974	5.66499	5.92476	5.32109	5.20052	1.052	0.000212952	0.001602
Nampt	4.02993	4.21819	3.50309	4.24641	3.72838	3.64155	4.17704	3.43249	5.09934	5.05082	4.86168	4.88718	1.10262	0.000214826	0.00161346
Pnliprp1	2.52211	2.80691	2.58692	0.960655	2.42787	1.43938	1.66006	1.94397	4.93037	2.89316	5.94162	4.60122	2.5481	0.000215819	0.00161961
Jdp2	0	0	0	0.579278	0.65256	0.940826	1.01464	0.883579	2.93054	3.95882	1.64892	6.20614	3.17725	0.000217097	0.00162613
Spag9	3.86651	3.49484	3.90028	3.72707	4.00295	3.44719	3.48941	2.98988	5.7945	5.22188	4.98295	4.24904	1.44733	0.00021739	0.00162613
D16Ertd472e	0.781121	0.98726	1.2649	0.933613	0.907739	0.946723	1.21664	1.10852	2.1427	3.66824	1.6965	3.72553	1.78993	0.000217707	0.00162613
Bdp1	2.8899	2.44752	2.44699	3.11878	3.01734	2.7544	2.73137	2.09962	3.80099	3.71257	3.70068	3.98786	1.11229	0.000217796	0.00162613
Pkd1	1.63012	1.77794	2.129	1.92804	1.72775	1.80662	1.4645	1.68196	3.57137	3.01509	2.78475	2.37315	1.16785	0.000220037	0.0016406
Hivep1	4.38946	4.11429	3.52975	3.89023	3.68929	4.13883	3.87405	3.94554	5.08242	4.98547	4.70618	5.1063	1.02366	0.000220877	0.00164421
Pqlc3	0.250711	0.387776	0.359317	0	0.377853	0.691749	0	0.819095	1.42141	3.31438	1.80956	4.61984	2.43048	0.000222025	0.00164877
Gfpt2	0.86564	1.33455	0.72763	0.443766	1.60317	2.40117	2.07881	1.43721	5.30496	4.41065	5.96277	2.08147	3.07847	0.000222063	0.00164877
H2-Ab1	0.221413	1.53184	0.300521	1.60149	1.26039	0	2.52012	3.82519	6.50263	4.41865	6.19131	3.51321	3.74883	0.000224917	0.00166356
Zfp644	3.96673	3.23552	3.17241	2.91401	3.73956	2.78873	3.08977	2.61455	5.2781	4.68737	4.73453	4.06554	1.50123	0.00022665	0.0016737
Zbtb44	2.64088	2.99847	2.86515	3.11177	2.9606	2.92409	2.7596	3.11612	4.12771	4.12639	4.09383	3.38752	1.01178	0.000227956	0.00167797
Mob3a	2.89179	2.81421	2.43019	2.46279	2.68194	2.5726	2.65293	2.12675	4.3344	5.45093	5.18276	2.98902	1.91013	0.000228549	0.00167903
Klf4	3.98034	2.84836	1.5887	2.70639	2.97014	3.80834	3.22322	2.83043	5.32601	5.13697	4.63182	4.59565	1.92812	0.00023116	0.00168944
Mprip	3.34395	3.88017	3.4855	3.4081	3.45603	3.53799	3.22546	2.79862	4.4863	4.81052	4.18873	4.47511	1.09819	0.000238885	0.00173902
Scn7a	0.156298	0.58324	0.291199	1.23677	0.590173	0.993934	0.513236	0.883447	1.65047	3.72818	1.93339	2.396	1.77097	0.000240805	0.00175024
Gpm6b	0.228076	2.52663	0.890654	0.0550607	0.881821	0.215237	0.629639	0.226878	3.0138	3.99952	1.93651	3.28629	2.35228	0.000242906	0.00176136
Fgd5	0.202388	0.129185	0.667884	0.206563	0.497543	0.131585	0.945751	0.265627	1.33006	3.79764	1.77346	2.19917	1.89427	0.000244781	0.00177257
Ubr5	4.03599	3.82585	3.67499	4.06697	3.98393	4.15455	3.61227	3.7607	5.12757	4.37406	5.02493	5.36689	1.08395	0.000245135	0.00177267
Lynx1	0.647386	2.69255	0.511726	0.849204	1.00572	0.298892	1.41925	1.32807	2.287	3.48005	4.5648	3.34934	2.3262	0.000245234	0.00177267
C7	3.09883	1.058	2.90045	3.51963	2.14743	3.81046	3.17374	3.56961	5.56593	4.90931	5.56334	4.73809	2.2844	0.000245517	0.00177333
Ptpn2	3.74898	2.68971	3.30585	3.00461	4.12362	2.56444	2.93268	2.63728	5.06596	3.91624	5.4637	5.32247	1.8162	0.000245867	0.00177447
Rasgrp3	0	0	0	0.424143	0	0	0	0	3.21834	4.15717	0.239674	3.33552	2.68466	0.000246269	0.00177459
Gcap14	3.9021	3.58553	4.03471	3.97666	3.77925	3.84735	4.1728	3.8607	5.11502	4.35119	5.75049	5.20025	1.20935	0.00024747	0.00178186
Smarca2	4.86005	5.95759	5.11393	5.88461	5.82123	5.5249	5.70943	5.90924	7.54885	6.80324	6.38217	7.42616	1.44248	0.000248241	0.00178602
Tcf20	4.91743	4.6303	4.3907	4.7661	4.22602	4.28423	4.34591	4.6398	5.71081	5.72981	5.45783	5.22892	1.00678	0.000248951	0.00178974
Ecm1	3.29056	3.15714	3.28946	3.07283	2.92603	4.26927	4.35291	3.17086	4.08302	5.6625	6.08661	6.49266	2.14006	0.000249453	0.00179195
Epc2	2.60161	2.91046	2.17363	2.46966	2.68131	2.08392	2.1686	2.42012	2.90327	4.33543	4.48816	3.84471	1.45423	0.000252925	0.00180846
Apbb2	2.20224	2.78569	2.39798	2.60866	2.44738	2.80723	2.58392	2.60211	4.44251	3.80882	4.4315	2.96075	1.3565	0.000259599	0.00184751
AI607873	0.0701237	0.0726323	0	0.732766	0.143737	0.337069	0	0	3.97542	3.41189	1.8157	0.826393	2.33781	0.000259788	0.00184751
Gadd45g	5.84807	6.13282	6.32242	5.61159	6.03248	5.89321	5.61351	5.29894	6.6747	8.09282	7.0413	7.10325	1.38388	0.000262035	0.00186063
C130039O16Rik	2.84572	2.87003	2.78548	3.18649	3.18267	2.62944	3.59634	2.66768	4.2471	5.06622	3.58696	5.42235	1.61018	0.000263	0.00186605
Enpp1	3.20496	2.16234	3.04429	3.16366	2.85941	3.48216	2.66582	3.61512	4.74191	4.49709	5.3736	3.84387	1.5894	0.000265422	0.00188034
8030462N17Rik	2.67502	1.11034	1.7404	1.69308	1.67409	2.93722	1.19128	2.38029	3.44088	5.24965	4.07686	3.38282	2.11234	0.000269472	0.00190345
Hmgcr	2.44478	2.22834	2.48192	2.99141	2.87591	3.19028	2.42535	2.41228	4.32573	4.72827	3.48036	3.5607	1.39248	0.000269508	0.00190345
Chgb	0.090331	0.0935394	0	0.0922682	0.0948507	0	0.0989045	0	0.650624	3.77332	7.34421	6.49923	4.50811	0.000272172	0.00191933
Myc	5.89084	5.49898	6.09328	5.42695	5.79315	6.04859	5.54151	5.72602	6.2995	7.17824	6.85076	7.55202	1.21771	0.000274454	0.00192953
Zfp295	3.04809	2.32072	2.66425	2.45619	2.73016	2.8402	2.45266	2.4446	3.04302	4.09765	4.02436	4.12378	1.2026	0.000274906	0.00193001
Vav2	1.55732	1.5157	2.0462	1.88714	1.72487	1.94235	2.63178	1.61451	3.84372	2.87442	2.67152	4.00746	1.48429	0.00027494	0.00193001
Fmnl2	2.08288	2.64904	2.49563	2.59714	2.65264	2.1342	2.41895	2.61817	3.35052	3.17046	3.71624	4.37999	1.19822	0.000276999	0.00194091
Rnf216	2.6881	2.89535	3.12845	2.69501	2.98423	2.86694	3.00066	2.50955	5.49151	4.55773	3.22653	4.60619	1.62446	0.000277396	0.00194091
Col14a1	0.917224	0	0.0516981	0.111206	1.44965	1.05454	0.654399	0.464677	2.93306	3.15337	4.01851	1.18422	2.23436	0.000277662	0.00194091
Prss29	4.4915	2.86137	3.69566	2.30678	4.18038	2.85029	4.48493	4.03591	5.5609	5.5701	6.39131	5.40856	2.11937	0.000277752	0.00194091
Klc1	2.09445	3.07825	3.15716	3.12241	1.84634	3.21867	2.51979	3.27606	4.33026	3.81828	4.62967	4.62815	1.56245	0.000280003	0.00195516
Cebpg	4.05351	3.68798	3.63814	4.12368	3.20252	3.53421	3.11964	2.98943	6.05834	4.5925	4.47751	5.69653	1.66258	0.000285783	0.001988
Sult1e1	2.81889	2.13114	2.58172	2.21744	1.48361	2.30414	3.1994	3.32665	4.56053	3.97927	5.13604	3.63187	1.81905	0.00028913	0.00200524
Mafg	2.4802	2.71777	2.88637	1.88426	1.60739	2.89007	2.39919	2.31333	6.75936	3.66246	4.88704	3.9125	2.40801	0.000293654	0.00203052
Mafk	3.42293	4.12229	2.71599	3.78742	3.6856	3.71399	3.49435	3.50092	4.70436	5.18055	4.43575	5.93607	1.50874	0.00029572	0.00204328
Stk40	2.88336	2.19812	2.06248	2.69123	2.58318	2.83071	3.27625	2.83589	3.97626	5.08067	3.44617	4.2242	1.51168	0.000296705	0.00204855
Samd8	2.14095	2.3807	2.12213	1.80903	1.98381	1.61165	2.08553	1.24501	2.8927	2.70926	3.84752	3.94388	1.42599	0.000302682	0.00208203
Pnp	3.27136	1.84777	1.93893	2.91237	2.57519	3.55145	1.24893	2.3044	4.36711	3.82942	4.81012	4.7476	1.98226	0.000303009	0.00208273
Atp2b1	3.62141	3.66645	3.62603	4.29721	3.57595	3.90602	3.62722	3.34624	5.04318	4.1599	5.44112	5.30253	1.27837	0.000303701	0.00208594
Jak1	4.66906	4.83098	4.56251	5.00908	4.63557	4.69198	4.24877	4.66677	5.45931	6.31133	6.21103	5.29942	1.15593	0.000304226	0.00208799
C530028O21Rik	0.436418	0	0	0	0.738751	0	0	0	1.01407	2.44942	3.03394	5.42015	2.8325	0.000306317	0.0020996
Tgfbr1	3.09239	3.51967	2.38214	2.91367	3.44182	2.76763	2.86136	2.81062	4.44033	4.33199	4.42021	3.64278	1.23517	0.000306575	0.0020996
Kpna4	4.62326	4.77291	4.72109	4.85128	4.56225	4.71878	4.68341	4.57724	5.32812	6.06608	5.29468	6.17382	1.0269	0.000306599	0.0020996
Atp6v0d2	0	0	0	0.847497	0.104031	0.104521	0	0	0.645529	2.34193	4.63992	3.9115	2.75271	0.000307856	0.00210665
Plekhg1	0.169373	0.0345155	0.231334	0.507118	0.624472	0.151961	0.361777	0	3.94854	0.528711	2.91194	2.69464	2.26089	0.000309748	0.00211646
Efhd1	0.69001	0	0.362241	1.10385	0.718089	1.26563	1.88522	0.75364	3.60622	1.84052	2.26993	3.21648	1.88595	0.000314651	0.00214678
Elk3	1.4552	0.505855	2.09776	1.96293	2.47475	1.32104	1.64868	2.43179	2.6443	3.73455	4.10236	4.87993	2.10303	0.000315451	0.00214907
B630005N14Rik	1.86948	2.59212	2.36978	2.20254	2.00335	2.4283	3.10525	1.95459	3.43802	4.16157	3.38444	3.4018	1.28078	0.000317141	0.00215877
Topors	3.30551	2.84568	2.49497	2.91846	2.98894	2.89745	2.82024	2.81247	4.38068	3.31537	4.81026	4.11103	1.26887	0.000317343	0.00215877
Limd1	2.97846	2.38462	2.75171	2.64969	2.83379	2.82481	2.66013	2.09076	4.11676	4.27235	3.75219	3.19397	1.18707	0.000319935	0.00217321
Plxnd1	0.499568	0	0.0482132	0.103851	0	0.0366427	0	0.284304	4.35696	1.38887	1.08718	3.04714	2.34846	0.000325362	0.00220518
Zswim4	1.47132	0.575383	0.823762	0.752348	1.08314	1.54357	1.44918	1.10148	2.22735	3.83777	2.74852	5.89661	2.57754	0.000327074	0.00221356
Slc6a6	3.20267	3.58535	3.40932	3.82473	3.68081	3.17122	3.82358	3.42369	4.46028	4.49385	4.23837	5.00271	1.03364	0.000327891	0.00221746
Rapgef2	2.12826	2.17705	2.44789	1.90157	1.20124	1.98735	1.61524	2.30586	3.56415	2.59661	3.39808	3.68697	1.3409	0.000341586	0.00229496
Nup153	3.56071	3.32829	2.95167	3.91167	3.24293	3.63388	3.29889	3.25327	4.84216	4.12397	4.36639	4.50689	1.06219	0.000341866	0.00229517
Glis2	0	0	0.34148	0.134558	0	0.97101	0.395166	0.715366	1.98262	0.975353	3.02752	4.08706	2.19844	0.000346006	0.0023196
Pde5a	0.322033	0.108062	0.0973866	1.01615	0.999623	0.636954	0.380858	0.588383	1.96768	1.20495	4.01176	3.47411	2.14595	0.000347475	0.00232607
Plat	1.63517	2.53698	1.12186	2.53807	1.61705	0.800736	1.10873	0.703358	4.80716	3.17599	2.64426	4.54195	2.2846	0.0003482	0.00232731
Nt5e	0.865792	2.64742	0.685115	1.96982	0.593342	1.5061	1.64383	0.981118	2.6628	3.95389	3.83287	2.8437	1.96175	0.000349932	0.00233237
Fxyd6	0	0	0.193939	0.796899	0.900777	0.521708	0.421727	1.62061	1.49454	3.62817	4.47979	2.16696	2.38541	0.000352604	0.0023468
Itga5	0.210258	0	0.409882	1.6438	0.455506	0.114908	0.792678	0.434039	2.97256	4.03737	4.56918	0.9773	2.63147	0.000354618	0.00235511
Itgb4	2.47091	2.55168	2.85429	3.1155	2.53903	3.51706	2.81619	2.27078	4.56536	4.14976	3.92169	3.5637	1.2832	0.00035514	0.00235689
Nedd4l	2.30208	2.93986	2.31672	2.60667	2.53582	2.57028	2.3361	1.68895	4.62098	3.74102	4.23209	2.96073	1.47664	0.000355488	0.0023575
Filip1l	3.58928	3.83527	3.57518	3.57916	3.86018	3.71328	3.93514	3.49922	4.74397	6.38341	4.25477	5.83875	1.60689	0.00035988	0.00238148
Strn4	3.31766	2.14658	2.88891	2.90265	3.28346	2.9596	2.24475	3.08857	4.11639	4.69835	3.94327	3.88635	1.30707	0.000360135	0.00238148
Srsf7	4.39362	4.73383	4.42917	4.68122	4.9617	4.26883	4.54275	4.60118	5.57997	5.20164	5.54775	6.25858	1.07045	0.000361266	0.00238554
Scnn1a	1.95442	2.30966	1.74568	2.10233	2.50915	2.30153	1.80926	2.81664	3.06105	3.97955	3.8332	3.03692	1.2841	0.000364333	0.00240236
Cluap1	2.42104	2.06106	2.25705	2.65404	2.41498	3.08143	3.17237	2.0567	5.29296	4.14953	3.74755	3.44433	1.64376	0.000365478	0.00240648
Fam65a	2.70634	3.15807	2.71578	2.46001	1.83932	2.30812	1.79254	1.31466	4.17612	4.77664	3.68246	3.40046	1.72207	0.000366118	0.00240897
Samd9l	0.0452254	0.919407	0.984131	0.982936	1.267	2.04609	1.19783	0.805751	3.92434	3.15077	2.43664	1.97959	1.84179	0.000383936	0.00250303
Egfl7	0	0	0	0	0	0	0	0	4.85223	4.35227	2.86848	0.164288	3.05932	0.000384752	0.00250373
Fam83g	0.747551	0.413996	0.200641	0.196164	0.104243	0.379826	0.217211	0.0563739	2.30074	4.18692	0.702209	2.79345	2.20633	0.000384856	0.00250373
Ift74	2.0596	1.72592	1.05374	1.59118	2.115	1.74535	2.25136	0.252854	3.08336	3.31294	2.9248	4.11389	1.75937	0.000387195	0.00251717
Arhgap18	3.12196	2.52689	2.96642	3.50733	3.61175	3.30778	2.86936	2.90269	3.96	4.29086	4.30713	5.44816	1.39977	0.000390263	0.00253177
Upf1	2.62803	3.23052	3.45166	3.22414	3.5195	3.19455	2.87689	3.08136	4.7051	4.4625	3.57881	5.01128	1.28859	0.000391435	0.0025376
Id2	3.01122	2.31588	3.793	3.21992	2.80206	3.6462	3.90637	3.31189	5.88148	4.42093	5.46715	4.26317	1.75737	0.000392147	0.00254043
Ppargc1a	1.78676	1.7212	2.04616	3.04382	1.98579	2.00101	2.23922	1.47459	3.52708	2.88462	4.4699	3.44812	1.54511	0.000392745	0.00254074
Rbbp6	4.22571	4.24193	4.26852	4.76824	4.30771	4.42008	4.49543	3.70649	6.72762	5.22533	5.74975	5.14569	1.40783	0.000395148	0.00255318
Gm12669	2.00159e-07	4.84292e-07	9.61543e-07	0.00737028	3.44698e-06	7.51748e-08	1.36364e-06	1.36798e-06	3.0079	3.71713	4.01614	6.36005e-05	2.68439	0.000397875	0.00256655
Rnf180	2.40226	2.48165	1.40885	1.60917	2.39729	2.33571	2.98379	1.86884	3.69865	3.40551	3.25207	3.97319	1.39641	0.000398402	0.00256655
Ddx21	4.1416	3.97506	4.34198	4.08657	4.11275	3.95587	4.21217	3.67201	5.62635	5.63455	4.38985	5.28877	1.17263	0.000399799	0.00257376
H2-Aa	0.46431	3.72259	0.844061	3.66014	2.6301	0.263777	3.86301	4.52882	8.04443	6.03473	6.6345	5.50697	4.05806	0.000405857	0.00260384
Pura	6.1938	4.74201	5.43364	5.99498	5.31131	5.10104	5.74195	4.9183	7.35404	6.4354	6.53207	7.42876	1.50794	0.000406163	0.00260384
Diap2	1.94553	1.89939	1.69583	2.40365	2.41473	1.31383	1.45413	2.70402	3.25673	4.33786	4.10685	2.76549	1.63784	0.000408055	0.00261085
Sgk3	0.190837	0	0.259971	0.851682	0.58342	0.418277	0.571568	1.24624	2.35914	0.906156	3.52069	3.46865	2.04841	0.000408105	0.00261085
Midn	4.30604	4.1858	3.67545	3.80779	3.9549	4.36127	3.7481	4.68425	4.66751	5.39084	5.54938	5.51182	1.18944	0.000408787	0.00261341
Rell1	3.70614	3.9122	3.83749	3.70525	3.70622	3.48256	4.09349	4.2058	4.37095	4.87984	5.37646	6.09653	1.3498	0.000410858	0.00262483
Tmem2	1.6662	1.55359	2.31122	1.92479	1.5673	1.91979	2.07091	1.36385	3.14898	4.0272	3.41632	2.26527	1.41724	0.000411632	0.00262796
Rnf24	0.543057	0.15749	1.21258	1.07488	0.702933	0.993856	0.6277	1.16187	2.2955	2.74618	3.92914	1.44282	1.79412	0.000414149	0.00264038
Serpinb5	2.69348	2.42696	1.731	2.18201	2.14462	1.97319	1.41819	1.59136	3.21767	4.95472	3.50542	3.09135	1.67219	0.000415496	0.00264714
Slain2	3.79329	3.27643	3.15628	3.6539	4.00302	3.47355	3.54308	3.69238	4.66765	5.26451	4.22727	4.54894	1.1031	0.000417824	0.0026583
Palld	2.38641	0.770121	2.22169	2.19439	3.02792	2.1173	2.10748	3.11537	3.77934	3.69458	5.49022	4.20349	2.04933	0.000418111	0.0026583
Arpc2	6.93717	6.58756	6.63857	6.58013	6.28574	6.96413	6.51152	6.39182	7.71563	7.10076	7.86885	8.47989	1.1792	0.000420172	0.00266773
Kank2	1.78979	2.54617	2.06564	2.30671	2.45097	2.57823	1.58736	1.0969	3.1681	3.7264	3.37106	3.41784	1.36813	0.000421977	0.00267551
Mtap7d1	3.35075	2.73336	3.16953	2.89068	2.81237	2.87624	3.39241	3.48881	4.32826	4.58465	3.89471	3.84006	1.07265	0.000424806	0.00268839
Rbp7	0	0	0	0	0	0	0	0	4.38252	4.41855	0	3.13666	2.98443	0.00042488	0.00268839
Ercc5	2.50486	1.94345	1.97629	2.92168	2.64004	2.52616	2.26785	1.91963	3.80496	4.03103	2.80594	4.24886	1.38521	0.000425895	0.00268985
Sptlc2	4.55697	4.33068	4.54527	4.13337	4.32626	4.80882	4.13909	4.80804	5.87093	5.42799	5.04789	6.47149	1.24851	0.000426804	0.00269318
Lpo	0	0	0	0	0	0	0	0	5.72547	4.19571	4.01619	0	3.48434	0.000427799	0.00269762
Utp14b	2.683	1.02137	2.56906	2.71632	2.34267	1.74642	2.64723	1.893	2.97977	5.0152	4.68088	3.88169	1.937	0.000429408	0.00270591
Tes	4.60719	4.61757	4.77134	4.81635	4.84451	4.74319	4.49166	4.30086	6.46511	6.33204	4.8318	6.47963	1.37806	0.000430074	0.00270827
Slk	3.84608	3.88773	3.96499	3.84189	3.50546	3.74446	3.6344	2.81063	4.72414	4.81292	4.47618	5.49737	1.2232	0.000432828	0.00272375
Notch1	2.96321	2.93838	2.87823	2.98425	2.58217	2.73205	3.02813	3.31912	5.25954	3.70244	3.61208	5.11406	1.49384	0.000436113	0.00273462
Defb42	3.24483	0	2.13177	3.44699	0.887007	2.3971	0	1.23577	4.46013	6.45975	4.26391	4.58981	3.27547	0.000439279	0.00274673
Slc16a1	0.728846	0	0.147915	0.0559196	0.112805	0.451824	0.277762	0.176011	3.68175	1.00649	3.5818	1.35348	2.16199	0.00043975	0.00274673
Sfr1	4.53641	5.01753	4.32667	4.74702	4.44169	4.34528	4.85986	4.70627	5.32041	5.89186	5.54997	6.81958	1.27286	0.00044251	0.00276117
Fbxw17	2.07346	1.19392	2.90757	3.07156	1.89594	1.13971	2.47176	2.00382	4.34723	4.41891	4.86423	2.90713	2.03966	0.000442661	0.00276117
Lbh	0.800345	0.2356	0.213222	0	0	0	0	0.252678	0.435236	2.96687	4.99984	3.48333	2.78359	0.000451667	0.00280976
Pnliprp2	0	0	0	0	0.171548	0	0.178682	0.181802	3.25949	0	4.06318	3.61685	2.66838	0.000452588	0.0028136
Tbc1d2b	1.3597	0.198639	0.441319	0.714044	1.40452	1.23534	0.72838	1.37452	1.41014	2.80599	4.3208	3.7113	2.13	0.000464664	0.00288092
Smad1	3.58292	4.31448	4.5133	4.22884	4.44249	4.71593	3.69324	3.81987	4.83732	5.46843	6.04359	5.56747	1.31532	0.000465589	0.00288425
Stat3	4.7671	5.04633	5.17984	4.7727	5.12563	4.73861	4.65679	5.13608	5.37055	6.18609	5.90303	6.28219	1.00758	0.000466139	0.00288425
Smad7	2.56843	2.22486	1.98498	1.27365	2.05678	1.94496	3.08564	1.97479	3.78765	5.0003	3.67129	3.03171	1.73348	0.000467408	0.00289017
Mafb	0.90439	2.06683	1.62117	0.505199	0.811495	0.0761407	0.419963	0	3.10395	3.16769	1.59967	3.76479	2.10838	0.000470074	0.00290277
Sik2	2.56513	2.41413	3.18795	3.36169	2.76566	2.37682	1.6674	1.64999	3.70871	4.20302	4.64312	3.83093	1.59785	0.000473954	0.00292087
Sdc3	0.892039	0.145955	1.41834	0.641394	0.282155	0.366723	0.0532415	0.689458	1.97395	1.25291	3.98176	3.46271	2.10667	0.000478278	0.00294359
Myoc	1.98702	1.62234	1.92583	4.05263	2.65945	3.44077	0.36427	2.00834	5.70191	3.52292	6.35315	5.42899	2.99416	0.00048201	0.00296261
Ston2	0.182226	0.59067	0.484846	0.270732	1.17418	0.530711	0.331986	0.663194	1.70309	2.58859	1.74464	4.7135	2.15889	0.000486571	0.00298667
Slfn5	2.47514	3.2104	1.99749	2.12081	2.07073	2.36057	2.9286	2.64396	4.09265	4.07332	3.29459	3.51982	1.26913	0.000487444	0.00298969
Cpne8	3.10221	2.66209	2.13666	1.66543	1.54116	2.93404	3.00905	2.86615	3.66	4.2358	4.25835	3.93121	1.53174	0.000487709	0.00298969
Hba-a2.1	0.00151525	0.000763461	0.000984564	0	0.000416225	0.00169785	0.000227772	0.00115828	5.79899	5.32472	3.55117	0.00105405	3.66814	0.000497781	0.00304536
Hba-a2	0.00120614	0.000538693	0.000313683	0	0.000782991	0.00181795	0.000321462	0.000923629	5.7495	5.29268	3.52553	0.000838904	3.6414	0.000498227	0.00304584
Pax2	0	0	0.854364	0.0829087	0	0	1.10028	0	3.61213	0.870399	1.74648	3.22201	2.10806	0.000498519	0.00304584
Nt5dc3	1.81829	2.42898	1.61404	2.34809	2.14846	2.63704	2.17728	1.79785	2.88937	3.60413	5.23985	3.54818	1.69913	0.000511529	0.00311915
Gps2	3.92663	4.62046	3.6433	4.27176	4.02509	4.89888	2.84905	3.4265	6.42863	4.46367	6.74653	7.24094	2.26223	0.000517572	0.00315183
Arl13b	1.36406	0.939533	1.67703	1.38346	0.331898	1.20142	0.979939	0.824038	1.68369	2.73835	2.89516	4.21448	1.79525	0.000518787	0.00315307
Dtx4	1.81615	2.56653	2.60306	1.99883	2.54621	2.19983	3.06579	1.81775	4.56537	2.60507	4.80041	4.60879	1.81814	0.000518799	0.00315307
Pkd2	2.50915	2.26834	2.65031	2.7647	2.77839	2.18507	2.36502	2.26042	2.76675	4.69697	4.29322	3.8067	1.41823	0.000519943	0.00315794
Ccdc88a	1.58442	1.27429	0.790035	2.14523	1.27525	1.95373	1.25363	0.681958	3.23773	2.15585	3.64263	2.64053	1.54937	0.000525573	0.00318586
Itga3	3.60047	3.40224	3.8754	3.25956	3.36009	3.23616	2.77022	3.25727	5.06793	3.58431	5.4488	5.37275	1.52327	0.000527225	0.00319377
Gpnmb	0.184345	1.12268	0.916905	0.762641	1.80103	1.07339	0.998491	1.4207	4.23501	5.50111	3.93016	1.26946	2.69891	0.00052837	0.00319861
Sept8	2.19008	3.42436	2.78853	2.29091	2.68565	3.23188	3.04747	2.46617	4.4164	3.67267	3.85118	5.42739	1.57628	0.000528734	0.00319872
Mras	1.38999	2.0799	2.09599	2.1233	2.04962	1.66159	0.727498	2.2681	3.06568	3.55281	4.58437	2.7352	1.68501	0.000532853	0.00321732
Slco4c1	4.48692	4.21459	5.00255	4.61918	4.8157	4.75665	4.37547	4.52108	5.09504	6.09379	5.48698	6.11191	1.09791	0.000536847	0.00323932
Axin2	2.43014	3.26303	3.64035	2.54001	3.69413	3.48176	3.03715	3.44166	4.00206	4.49138	4.8085	4.69138	1.3073	0.000541545	0.00326127
Spsb1	0.84999	0.87336	2.32235	1.1947	2.28041	0.78822	2.00777	1.14944	3.73164	3.17924	2.62539	5.71182	2.37874	0.000543693	0.00326995
Unc45a	2.60272	1.95583	2.87555	2.57731	2.52979	2.20563	1.76767	1.9063	2.78415	4.4914	3.70545	4.05354	1.45604	0.000547988	0.00329363
Prkab2	3.37518	2.50392	2.16456	2.65671	2.09042	2.00701	2.95632	2.44794	4.26879	3.66911	4.26918	3.29323	1.34982	0.000551201	0.00330649
Lgmn	2.60757	3.5813	2.31236	1.76702	1.75273	3.32315	1.79691	2.98271	4.52027	4.23383	5.12722	3.61704	1.85912	0.000553501	0.00331813
Dock1	2.69024	2.89674	2.07193	2.68904	2.52353	2.28102	2.59484	2.27423	3.64797	2.90743	3.89461	4.01207	1.11283	0.000556162	0.00332761
Nav2	3.09718	3.45677	3.66764	3.16571	3.33929	3.55498	3.64425	2.97484	3.88344	4.40752	4.76485	4.40044	1.00148	0.000558127	0.00333551
Hoxa13	3.5103	3.21924	2.1101	2.75869	3.0328	2.47279	2.59824	2.2692	4.43909	4.11901	4.38742	7.17137	2.2828	0.000558919	0.00333762
Zcchc24	3.53201	3.63244	3.67227	3.20807	3.49178	3.58529	2.89674	2.87741	5.28171	3.89762	4.43162	5.77181	1.48369	0.000567246	0.00337614
Cytl1	0	0	0	0	0	0	0	0	5.67445	3.26673	0	4.77394	3.42878	0.000567563	0.00337614
Gm17689	0	0	0	0	0	1.27495	0	0	4.62633	1.09154	4.33724	1.53418	2.73795	0.000568095	0.00337713
Obfc2a	1.54745	0.254502	1.53872	0.867324	0.724558	0.335978	1.72954	1.02918	4.15342	2.56283	2.75104	1.92661	1.84507	0.000572613	0.0034018
Cxcl1	0	0.297204	0	1.89011	1.62699	2.0114	3.73976	3.50682	4.51073	5.09023	4.22652	5.56695	3.21458	0.000576707	0.00342248
Gnb5	1.70592	3.14935	1.5237	1.32414	1.92982	2.39127	0.591728	1.93835	3.13452	4.19272	3.31338	3.92108	1.82114	0.000576835	0.00342248
Igfbp2	0	0	1.01363	0.376738	0	0	0	0.218203	0.471138	3.66375	2.49994	4.68493	2.62887	0.000581569	0.00344393
Rasl11a	0	0	0	0.628409	0.247581	0.248693	0	0.261984	1.74626	6.24082	3.67233	1.39673	3.09071	0.000592876	0.00349482
Tmpo	3.16217	4.01409	3.23374	3.36153	3.55564	3.59493	2.91181	3.51615	4.30763	4.35923	4.2777	4.96411	1.05841	0.000593188	0.00349482
Cyfip1	3.65368	2.77171	3.03374	3.37499	3.30984	3.39204	3.33916	3.02282	4.16047	3.85133	4.33944	5.02589	1.10704	0.000602993	0.00354806
Ptprm	0.349098	0.619251	0.117612	0.582523	0.847812	0.598702	1.02543	0.184096	2.14274	3.00752	0.978469	4.17684	2.03583	0.000604143	0.00355256
Pde1a	2.10993	2.7672	1.66768	2.53529	2.44745	2.50777	2.86217	3.30536	5.003	4.83516	3.98293	3.06764	1.69682	0.000614328	0.00360557
2010111I01Rik	2.82333	1.91312	2.12181	2.3903	1.84737	2.04732	2.6345	2.14636	4.18696	4.59265	2.90083	3.13358	1.46299	0.000618468	0.00362526
Dab2ip	2.26974	2.98086	2.07106	2.9902	2.48263	1.84609	2.46522	2.39468	4.10781	4.69587	3.61512	3.02297	1.42288	0.000618913	0.00362557
Kcnj15	0.896142	0	0	0.0498301	0	0.195786	0	0.0544456	2.314	2.79009	0.428475	4.24821	2.29567	0.000621968	0.00363655
Hoxb6	0.197396	0	0	0.535673	0.387819	0.38948	1.29233	0.219115	5.44011	1.6315	3.15436	1.7121	2.60679	0.000625446	0.00365209
Tns3	3.48803	2.78695	3.70569	3.51105	3.51331	3.27342	3.49679	3.68187	3.94761	4.88767	4.51843	4.53249	1.03941	0.000627927	0.00366212
Vangl1	1.63601	1.21368	2.52471	0.834397	0.802125	1.65516	2.45028	1.14328	3.05095	3.37413	2.64505	4.57927	1.87989	0.000629718	0.00366793
Wdr60	1.41661	1.34398	1.11471	0.734358	1.30056	0.795101	2.09073	0.912215	1.60647	3.85491	2.96074	3.13034	1.67458	0.000634443	0.00368959
Txlng	2.30629	2.32266	2.26197	2.56322	2.17857	1.93578	2.50549	1.92154	3.89036	4.30327	2.44281	3.77528	1.35349	0.000634636	0.00368959
Efnb2	3.49508	3.71509	2.48473	2.74796	2.80904	2.91469	3.0565	2.95336	3.45109	5.14562	5.30666	4.36829	1.54586	0.000646537	0.00375406
Postn	1.69359	2.38249	1.95837	0.895579	2.08043	0.622408	1.11671	0.41475	1.89979	4.29195	4.21647	4.11833	2.23609	0.000647562	0.00375765
Egflam	0.746769	0.636842	0.13704	0.369391	1.447	0	0.108867	0.846694	1.72136	4.02332	1.33969	3.57948	2.12939	0.000650946	0.00377491
Zrsr1	2.591	2.47976	1.80658	1.94133	2.65191	2.62996	2.41901	2.06829	3.03887	3.08731	3.94149	3.76549	1.13481	0.000655647	0.00379741
Map3k5	2.08388	2.55845	1.69575	1.87509	2.21366	1.76264	3.13849	1.70117	3.62581	4.26619	3.28587	3.00641	1.41743	0.000659956	0.00381758
Gm13363	4.06341	2.8018	3.667	4.35127	3.26133	4.11699	4.43731	4.05388	5.02949	5.40989	5.279	5.04801	1.34747	0.000660515	0.00381842
Flrt1	0.11974	0.309451	0	0.437036	0.241262	0	0	0.21579	3.18831	4.12029	3.32365	0.0290729	2.49992	0.000667421	0.00383742
Tmem43	3.48398	3.73931	3.9766	2.71245	2.78864	3.19496	2.26232	2.90556	4.16046	4.90719	4.26339	5.53353	1.58316	0.000667453	0.00383742
Nudt13	1.50209	1.60686	1.56953	0.443829	1.39548	1.72645	1.11173	0.838685	1.6094	3.22741	3.09097	3.51663	1.58677	0.000672805	0.0038533
Arrb1	2.61855	2.9826	2.85878	2.18173	2.88867	3.36703	3.59858	2.89061	4.17104	4.07733	3.85282	5.5238	1.48293	0.000683642	0.00390326
Baz2b	2.9276	2.82128	2.66906	3.02516	2.66435	3.15268	3.12784	2.37871	3.16283	4.75564	4.3114	4.08022	1.23169	0.000684724	0.00390679
Gm7334	3.76997	4.11641	3.42228	4.07253	4.02121	3.91751	2.85658	3.46094	5.51465	5.02624	5.42195	4.22808	1.34305	0.000685527	0.00390679
Crtc3	2.99751	3.29197	1.86691	3.01309	3.36551	2.68921	2.13676	2.5637	4.21524	3.76876	5.15163	3.87413	1.51186	0.000690355	0.00392703
Hs2st1	3.43484	3.84863	3.69168	3.9928	3.53385	3.87081	3.98053	3.83561	4.79588	4.17473	4.95648	5.67608	1.1272	0.000698006	0.00396323
Ubash3b	0	0	0	0.991963	0	0	0.160989	0	0.130672	3.12715	3.6608	2.77422	2.27909	0.000698909	0.00396592
Met	2.98332	2.64305	3.10361	2.77513	2.43767	2.79427	2.16145	2.36765	3.01333	4.3807	4.46956	3.87033	1.27521	0.000703634	0.00399028
Lypd3	0	0	0.401445	0	0	0	0.813181	0	2.44851	1.55308	2.43927	6.60231	3.10896	0.000704815	0.00399209
Phldb2	1.9519	2.72157	1.67677	3.06107	2.67469	2.15057	1.99321	2.27206	3.38394	4.26553	3.01034	4.50605	1.47873	0.000706996	0.00399708
Haus4	2.18652	0.316713	1.92989	1.82436	1.16686	2.24913	1.74008	2.1941	5.0695	3.79262	3.46323	2.54748	2.01725	0.000707772	0.00399902
S100a4	0	0	1.75062	1.44967	0.672509	0.675134	0	4.12286	2.31725	4.86019	5.49508	6.14427	3.62035	0.00071089	0.00401173
5430435G22Rik	0.43553	0.449255	0	0.100362	0.289688	0.200347	0.107558	0.109483	0.087	3.17151	4.16829	3.17116	2.43796	0.000714583	0.00403011
Cdc42bpa	3.33211	3.61155	3.04591	3.87021	3.49566	3.39276	3.37231	3.21	4.27002	5.09685	4.2156	4.15205	1.01732	0.000716174	0.00403662
Cgn	3.51939	3.66571	3.50726	3.95692	3.92636	3.67126	3.32342	3.46059	3.97634	4.60497	5.19158	5.49286	1.18757	0.000724314	0.00407504
Eng	2.15433	0.275275	0.888843	1.16846	1.74559	2.31468	1.4479	2.76381	3.5856	3.34116	4.50783	2.85546	1.97765	0.000735232	0.00412391
Hsd17b12	3.26409	3.18472	3.87712	3.30742	2.74078	3.24209	2.72377	3.73497	4.3642	4.25017	4.60525	4.1488	1.08274	0.000736003	0.00412572
Hook3	3.28969	3.10243	3.29222	3.91838	3.29654	3.48265	3.73715	3.30264	4.02804	4.54166	4.42581	5.57814	1.2157	0.000736473	0.00412586
Maob	0	0	0	0	0.830762	0	0.112774	0	0	3.10492	3.07231	3.66709	2.34314	0.000737099	0.00412686
Pvrl3	0.439622	0.140607	0.510391	0.302228	1.17762	0.461003	1.73027	0.893502	3.34331	2.89647	1.00555	4.18393	2.15041	0.000744072	0.00416338
Gpc4	1.62349	1.50482	2.25297	2.91444	2.13907	2.34287	2.21412	2.52163	3.00034	4.30397	3.06642	4.15885	1.44322	0.000747074	0.00417765
Ptpn12	2.47957	3.19779	3.12096	3.44157	2.82578	2.93438	2.92629	2.35987	4.89925	4.83205	5.09269	3.07608	1.56424	0.000750561	0.00419461
Il1b	0.369539	1.14444	0.493234	0	0	0	0.214504	0	4.44136	4.73112	5.32839	0	3.3475	0.000751591	0.00419645
Sfrp1	2.50103	3.33561	2.75314	1.98643	3.08695	2.50524	2.58245	3.57404	4.82917	4.40677	3.65421	3.87593	1.40091	0.0007518	0.00419645
Bcl6	2.98036	3.87624	3.46809	3.76827	2.27712	2.92813	3.02876	3.69812	5.06181	4.69998	3.98832	4.91554	1.41328	0.000753512	0.00420347
Ramp2	2.56728	0	0	0	1.02597	0.604731	0	0	4.09398	4.76179	0.858355	4.9084	3.13089	0.000760067	0.00423221
Vwf	0	0	0.037652	0	0	0.163617	0.196093	0.0302448	5.14053	1.35751	0.984901	2.91879	2.54698	0.000765102	0.00425271
Arid5a	1.64001	1.49205	1.88641	0.558409	0.719754	0.956935	1.56302	1.02181	2.97644	2.22235	3.87753	2.11543	1.56814	0.000770818	0.00427677
Mamld1	2.28578	2.06365	1.42519	2.3891	2.13388	2.1877	0.588901	2.59815	3.58596	2.99526	3.43774	4.624	1.7017	0.000772235	0.00428206
Unc5b	1.56534	2.01686	1.19371	0.979639	0.93294	1.36937	0.815161	0.600022	1.76079	4.56416	3.1475	2.76886	1.8762	0.000774103	0.00428984
Ppp1r2-ps3	3.07311	3.07047	2.98186	3.23598	3.08877	3.04566	3.92331	2.95547	3.93418	4.10258	4.90664	4.04447	1.07514	0.000781878	0.00432774
Ptprr	0	0	0	0	0.0740328	0	0	0	1.58696	1.0138	1.17261	4.04172	1.94452	0.000787553	0.00435654
C1qc	0	0	0	0.260003	1.2764	0	0.2776	0	7.52222	5.39182	5.06683	0	4.26847	0.000789813	0.00436642
Ddah1	0	0	0	0.771157	0.133489	0	0	0	0	3.71205	2.79324	4.08485	2.53445	0.000792291	0.0043775
Bod1l	3.11337	3.29546	2.81047	3.79415	2.73545	3.07414	3.08232	2.60924	3.74126	4.24499	4.05219	4.48069	1.06546	0.000796711	0.00439666
Col27a1	0.0620027	0.125716	0	0	0.032936	0.0654481	0	0	0.10763	2.16781	4.49782	3.78968	2.60497	0.000801215	0.00441624
Rbbp8	2.1207	2.21092	1.05194	2.09422	1.90422	1.80621	1.56788	2.22917	3.18138	4.2486	2.96478	6.57398	2.36903	0.00080262	0.00442135
Xdh	1.08222	1.00277	0.33341	1.39885	0.802568	0.259182	0.576093	0.624419	1.21028	3.97306	2.837	2.22634	1.80173	0.000803454	0.00442198
Epn2	1.78514	1.40558	2.48817	1.71915	1.87134	2.416	1.86474	2.41479	3.51875	2.91732	3.81362	2.65378	1.23025	0.00080732	0.00443377
Setd5	4.90729	4.49628	4.26956	4.73266	4.61938	4.80436	4.25997	4.11613	5.04698	5.60063	6.13822	5.48864	1.04291	0.000808234	0.00443377
H2-Q4	1.61345	1.69695	2.10676	1.77452	2.08728	1.20548	1.01289	1.38565	4.19043	2.52818	2.46793	5.14177	1.9717	0.000810936	0.00444595
Palm	0.745196	0.915056	0	0	0.590447	0.103821	1.50426	0.43872	0.650117	4.281	3.88153	3.03756	2.42537	0.000811833	0.00444754
Rhob	4.52768	5.11621	5.27813	4.88277	5.55422	4.94141	5.2144	5.19112	5.55389	6.22544	6.2232	6.38822	1.00945	0.000827255	0.00451933
Sav1	3.58382	4.70328	3.32906	3.66287	3.10966	3.65708	3.15249	3.07179	5.22054	4.07338	5.26424	5.52645	1.4874	0.000828625	0.00452414
Ifi205	1.93733	0.85229	0.405436	0.307498	0.139923	1.82481	0.364173	0.604039	1.93955	3.60509	4.20715	1.96258	2.12415	0.000831728	0.0045369
Tgfbi	0.612056	1.24461	0.352385	0.182736	0.700639	1.12879	0.660227	0	2.92273	4.16669	2.90052	0.803899	2.08828	0.000832437	0.0045369
Raly	2.67345	4.03959	2.93597	2.73441	3.60929	2.9535	3.65805	3.22108	5.14005	4.03309	4.17758	5.297	1.43376	0.000839036	0.0045621
Clip2	0.361159	0.660224	0.623249	0.480871	0.63441	0.29874	1.2265	0	2.08966	1.61021	1.31925	3.61851	1.62376	0.000845043	0.00458936
Atp9b	2.87716	2.32367	2.85453	1.93587	2.02453	2.08182	2.3906	2.4607	3.84616	2.85096	3.44408	3.88212	1.13722	0.000849842	0.0046055
Sesn2	2.93878	1.16619	2.45111	1.94949	1.56727	1.63876	2.74663	1.82207	4.95371	3.37483	3.39712	3.28564	1.71779	0.000850605	0.00460603
Moxd1	0.595195	0.667423	0.10999	1.07174	0.922298	1.05617	0	1.18234	2.07138	3.88795	2.67084	1.28777	1.77884	0.000853771	0.00461506
Lats2	1.43426	1.97002	1.42793	1.65117	2.64761	2.22235	1.95429	1.77238	2.40613	3.65518	2.99062	3.63597	1.28697	0.000859811	0.00463957
Zbed6	4.30189	3.77052	3.61962	3.89327	4.15359	3.88312	3.63022	4.0285	5.66702	4.43847	5.80898	4.58768	1.21544	0.000865093	0.0046599
Ly6d	0	0	0	0	0	0	0	0	5.34964	5.23034	2.63748	0	3.30437	0.000868385	0.00466946
Rcn3	2.41375	0	0.631712	1.45573	1.25066	2.74063	3.22573	3.60305	5.77893	3.4801	5.05211	4.77995	2.85761	0.000873022	0.00468894
Palmd	2.12401	1.11153	1.41548	1.04835	0.957582	1.75131	0.495571	0.503346	1.25245	4.05535	5.33091	4.40787	2.58575	0.00088039	0.00472028
Inhba	0	0.714329	0	0.590133	0	1.43203	0	1.41102	0.284547	5.24168	4.93105	6.3303	3.67846	0.000894939	0.00477887
Camsap1	2.34227	1.54319	1.7912	2.09096	2.21459	1.99782	2.02328	1.18122	2.69142	2.65524	4.82432	4.49765	1.76909	0.000899005	0.00479781
Gja5	0	0	0	0	0	0	0	0	4.57667	4.00054	0.245587	1.74039	2.6408	0.000902637	0.00481441
Smc1a	4.42382	4.80102	4.80407	5.16316	4.90027	4.85548	4.98904	4.55477	5.12103	6.14903	6.20326	5.82249	1.0125	0.000905994	0.00482674
Cntln	1.54082	2.24763	1.63573	0.888337	1.75037	1.98611	1.76613	0.3576	3.73353	2.95224	3.54471	2.25073	1.59871	0.000906922	0.0048289
Cyp2s1	0	1.38528	0.130145	0.976427	0	1.51498	0.603879	0.749089	2.15661	2.65388	4.08044	1.49221	1.92581	0.000924893	0.004909
St3gal6	1.2002	0.16646	0	0	0	0	0	0	0.272723	3.81855	2.25202	3.77127	2.35781	0.000932281	0.00493548
Lgals9	2.55116	1.57247	3.40385	2.39129	0.972523	2.32519	0.904765	3.92842	7.65704	3.40995	4.60533	6.17107	3.20464	0.000936785	0.00495648
Ehbp1l1	0.334842	0.0714545	1.01507	0.0382835	0.74363	0.271499	0.0755859	0	0.432766	2.31005	3.56435	2.66858	1.92514	0.000948286	0.00500251
Actr3	5.48994	5.42917	5.81064	5.74035	5.88093	5.6882	5.58822	5.50964	6.73234	6.43391	6.05023	7.37136	1.00482	0.000951325	0.00501332
Cnn3	4.39881	4.36502	4.22078	3.6467	3.45223	4.59447	3.72787	4.04091	5.65755	5.7703	6.01154	4.34437	1.3901	0.000952653	0.00501459
Rtn1	0	0	0.0961079	0	0	0.175134	0	0	1.96805	0	3.39787	3.69845	2.23219	0.000954489	0.00502139
Srd5a2	0	0	0.436757	0.332096	1.76424	0.850307	0	0.359828	6.35485	3.51672	3.46316	0.921065	3.09605	0.000967872	0.00507734
Tgif2	0.201352	0.38662	0.96324	0.137713	0.156433	1.09677	0.862092	1.50468	1.15412	2.17316	2.65428	3.49484	1.70549	0.000969417	0.00508256
Pdlim3	0	2.37873	0.414453	3.42567	2.83629	1.86594	1.74672	0.847923	5.52971	4.93531	5.61037	2.59603	2.97839	0.000983652	0.00514843
Stc2	2.26623	2.2761	2.05777	3.34463	2.52754	2.4496	1.75498	2.62862	3.86132	3.84315	3.33106	5.98546	1.84206	0.00101483	0.00528168
Ccl21a.1	0.0296242	0.117391	0	0	0	1.10623	1.29666	0.126274	4.40848	5.70376	3.90626	0.171018	3.21286	0.00102136	0.00530717
Pbx1	5.12812	5.15057	5.05259	5.25902	5.07136	5.26097	4.91442	5.10709	5.25028	6.19739	6.68169	6.95365	1.15274	0.00103215	0.00534772
Acer2	1.25562	1.69712	1.94456	2.15789	1.87237	2.00699	1.61441	3.05398	3.30084	2.52142	4.08226	3.70479	1.45196	0.00103656	0.00536755
Acot2	3.37137	3.27376	3.58393	3.31743	3.7738	3.54352	3.82261	4.14532	5.91592	4.29058	5.62505	4.19402	1.40242	0.00103932	0.0053767
Phactr4	2.7142	2.42872	3.81605	3.07017	2.55786	2.95683	2.87124	3.09638	5.38617	4.8926	3.7978	3.61662	1.48437	0.00104506	0.00540007
Nhs	0	0	0	0	0	0	0	0	3.75584	0.620284	1.22657	1.65499	1.81442	0.00105173	0.00542486
Ccl21a	0.0296242	0.117391	0	0	0	1.10623	1.43392	0.126274	4.48624	5.73696	3.87954	0.203075	3.22478	0.001058	0.00545412
Nap1l5	0	0	0	0	0	0	0.145769	0	0	2.17134	2.84335	4.26099	2.3007	0.0010692	0.00550574
Lmnb1	0.695024	0.40142	0.758117	0.528901	0.934532	0.335296	0.346959	0.698745	2.21942	3.56523	3.23913	0.60796	1.82056	0.00107081	0.00551092
Myadm	4.77006	4.25436	4.06791	4.95907	4.69567	5.07525	5.0658	4.95983	9.67358	6.60479	6.86605	5.46729	2.42193	0.00107299	0.00551908
Dpysl3	3.57414	2.91986	2.76152	2.96805	3.00461	2.36572	2.10948	2.15123	3.98888	3.44195	4.01979	4.67167	1.29875	0.00107754	0.00553941
Ugt2b34	0	0	0	0	0	1.55734	0	0.47044	4.33265	2.31183	2.99108	0.571847	2.29838	0.00108185	0.00555848
Inmt	4.4502	2.93617	4.85815	4.1547	3.39128	4.09677	3.35774	3.85419	5.21965	5.82576	6.593	4.6876	1.6941	0.001102	0.00564395
Itsn2	3.73936	3.87436	4.02171	4.24232	3.89429	4.22256	3.73668	3.80633	5.31313	4.27716	4.87242	6.07006	1.19099	0.00110972	0.00567639
Clk1	5.3172	4.64442	4.57367	5.31231	4.90306	5.23684	5.15109	5.35911	5.60692	6.01591	6.13301	6.96583	1.1182	0.00111229	0.00568549
Ppl	2.71408	3.66976	2.58236	2.79898	2.03855	3.20706	1.87012	2.80344	3.76618	3.6915	4.45844	4.3556	1.35739	0.00111273	0.00568549
Sod3	0	0.12711	0.802608	0.627485	0.726016	0.88366	1.05191	1.19659	5.04985	0.924091	3.50585	2.66201	2.35853	0.00111822	0.00570722
Cpa3	0	0	0	0	0	0	0	0	0.157925	1.91093	2.1106	4.0079	2.04684	0.00112494	0.00573519
Man1a2	2.52706	2.60684	2.73987	3.2165	3.09007	2.90787	3.31263	3.09915	4.59032	3.97855	4.19548	3.2783	1.07316	0.00114778	0.00583874
Cmklr1	0.168302	0	0.119526	0.396364	0.406353	0.335181	0	0	2.69069	0.0732458	4.6763	3.12558	2.46324	0.00115389	0.00586337
Pank3	3.89256	2.72192	3.79187	3.13768	3.14323	2.68739	3.27529	3.45813	4.34973	4.11285	5.31271	4.24474	1.2415	0.00115566	0.00586593
Casq2	0	0	0	0	0	0.106493	0	0	1.44682	1.11063	0.71186	3.57854	1.69865	0.00116079	0.00588548
Litaf	5.43914	4.76451	5.292	4.99967	5.26889	5.04263	5.02381	5.28083	6.94003	6.19192	5.46227	6.17904	1.05438	0.00116888	0.00592327
Esyt2	3.9874	4.21671	3.89894	3.98606	3.64163	4.59131	3.85123	3.35549	4.65785	5.46576	4.75855	5.01198	1.03244	0.00117055	0.00592429
Pvr	2.98908	1.94104	2.21865	2.01752	2.58344	2.05394	2.48872	2.90092	3.32471	5.31813	3.47398	3.55329	1.51836	0.00117218	0.00592429
Fam168a	2.57584	3.13682	2.82917	3.07915	2.10727	2.83517	2.83262	2.14843	3.81594	3.0936	4.88964	5.47809	1.62626	0.00118749	0.00599136
Csf3	0	0	0	0	0	0	0	0	4.26364	1.20756	0.552547	2.34807	2.09295	0.0011884	0.00599158
Dido1	3.37632	3.71419	3.27563	3.36446	3.80302	3.73866	3.60083	3.10591	5.56858	3.68385	4.61998	5.26736	1.28757	0.00120266	0.006048
Lamb3	0.421342	0.0620551	0	0.230622	0.123238	0.0632355	0.246397	0	1.59411	3.46322	0.45744	1.72409	1.66635	0.00120631	0.006054
Pdzd8	3.66457	3.86164	3.63257	3.99316	3.91001	3.74361	4.1927	3.6831	4.51074	4.97629	5.66391	4.31093	1.0303	0.00120861	0.00606143
Foxq1	1.64889	2.36962	2.1726	2.54001	2.03747	2.15458	2.7498	2.40236	2.59496	4.36597	4.44174	3.26973	1.40868	0.00121004	0.00606531
Itsn1	0.499824	0.522351	1.74039	0.906243	0.875946	0.351559	0.954309	1.22984	3.27009	4.09662	3.77968	0.812538	2.10467	0.00121805	0.00609283
Zfp516	2.9078	1.97527	2.09781	2.73776	1.82368	2.76423	2.39962	2.54064	2.95828	4.01957	3.29376	4.28419	1.2331	0.00122556	0.00612646
Aox1	0.734869	0.755838	0.408513	0	0.57833	0.498702	0.515112	0.120904	1.64915	1.94921	1.46585	4.58969	1.96194	0.00122842	0.00613689
Rgs9	1.14332	0.550008	0.127011	0.743772	1.88094	0.948178	0.59141	0.552948	1.66578	1.72245	3.57914	2.74876	1.61183	0.00122962	0.00613689
Vsnl1	0	0	0	0	0	0	0	0	0	2.3603	3.53585	5.35262	2.81219	0.00122993	0.00613689
Mgat3	0.488002	0.203806	0	0	0	0	0	0.408659	1.87909	1.83051	0.568537	4.18564	1.97839	0.00125079	0.00622674
Chrdl1	0.167197	0.822675	0.893573	1.01203	0.236489	1.85363	0.128293	1.192	3.33734	0.988657	2.93696	3.98172	2.02293	0.00125101	0.00622674
Ptpn14	2.38956	2.99026	2.13486	2.38491	2.57225	2.53398	2.5171	1.95361	2.87694	4.42651	3.21036	4.32276	1.27458	0.00125817	0.00625561
Agrn	1.68059	2.0062	2.01707	1.66059	1.84103	1.86526	1.59581	2.28277	2.84325	3.7548	3.1258	2.15894	1.10203	0.00126881	0.00630173
Iffo2	2.8545	2.81399	2.1864	1.62332	2.07293	2.07955	2.55514	3.09419	5.11614	2.63693	5.14231	4.02922	1.82115	0.00127254	0.00631688
Hsd17b11	4.50334	4.05871	4.6172	4.09729	4.15483	3.85032	4.01356	4.93159	4.80434	5.5685	6.19275	5.2067	1.16472	0.00129646	0.00640853
Hspe1	6.12886	5.7876	5.94007	5.97368	5.4905	6.07496	5.64707	5.61655	8.2039	6.49692	6.60671	6.88706	1.21623	0.00130583	0.00644068
Klf11	2.15619	1.22902	2.09027	1.21737	1.09511	2.17532	0.997609	2.36668	4.55848	3.08033	2.16042	3.92422	1.76492	0.00131783	0.00648938
Nab2	4.78623	3.26512	4.38983	4.26819	4.51602	3.50795	2.74261	3.58505	6.46358	4.58523	5.78838	5.61365	1.73009	0.00132222	0.00650407
Gtpbp4	3.3709	3.83555	3.2633	4.21318	3.8836	4.23094	3.83065	3.44781	6.35887	5.6953	5.22788	3.93209	1.54404	0.00132627	0.00651361
Ecscr	0	0.459673	0	0	0	0	0	0.490454	5.65759	2.697	4.16365	0	3.01079	0.00132817	0.00651598
Plekho1	1.43527	0	1.9169	1.66792	0.804755	0.201759	0.20911	0.562301	6.8135	0.968263	3.70378	5.60012	3.42166	0.00134042	0.00657259
Sipa1l1	3.16561	4.24611	3.08899	3.53849	3.33968	3.43192	2.9185	3.35595	4.79052	3.94711	4.30876	5.43469	1.23461	0.00136363	0.00666407
Lox	1.72486	1.71829	0.955184	1.94391	1.79709	2.1869	1.73157	1.67936	4.86217	4.25656	3.52535	1.7097	1.8713	0.00137861	0.00670956
Sp3	3.43003	3.34612	3.847	3.15123	3.39126	3.40178	3.2335	3.2365	5.23985	4.35068	4.33645	3.74548	1.03844	0.00138421	0.00672663
Bmp2	0.0985897	0.102081	0.260015	0.445156	0.103508	0	0	1.61212	1.58304	1.8794	3.68099	1.20017	1.75821	0.00141665	0.0068698
Rassf1	2.04001	1.29553	1.63582	2.87904	2.30714	2.83176	2.78414	2.41145	5.73544	4.55636	3.0553	3.38623	1.91022	0.00142429	0.00689599
Zc3h12c	1.24858	2.57638	1.44843	1.34891	1.67797	1.62956	1.70789	2.173	2.26624	4.89826	2.73582	5.17526	2.04255	0.00144723	0.00698876
Chst11	0	0	0	0.0445823	0	0	0.0478455	0.388598	0.282894	3.41508	1.23331	3.69846	2.09731	0.00145638	0.00701462
Ncoa7	1.35912	1.31309	0.510882	1.6459	1.2638	0.740274	1.73996	2.11913	3.10327	2.63513	2.12908	5.03242	1.88846	0.0014862	0.00713961
Nop56	4.50906	4.49699	4.77304	4.92469	4.07674	4.73138	4.3989	4.24538	5.74547	6.16059	4.68329	5.95641	1.11692	0.00149107	0.0071556
Kit	0	1.26253	0.0647666	0.275191	0	1.12644	0.2542	0.0521209	0.81193	1.69759	2.80147	3.70279	1.87404	0.00149808	0.00718279
Maml1	2.68519	2.62209	2.95074	3.18243	2.63948	2.63044	2.23873	2.70704	2.72782	4.31887	4.44926	4.3703	1.25955	0.00149907	0.00718279
Gngt2	0	0	0	0	2.18032	0	0	0	4.36606	4.63514	4.33014	0	3.06029	0.00150045	0.00718565
Fads2	0.323335	0	3.09441	0.59795	1.3703	2.31687	1.16447	1.42552	6.10193	1.58931	5.52499	4.29385	3.09091	0.00152168	0.00726851
Il1r2	2.41068	2.04716	1.2669	1.02124	0.932127	1.14841	2.77558	0.215341	4.99279	4.00196	2.56253	2.84694	2.12388	0.00156931	0.00745363
Tgfbr2	3.07152	3.70579	3.02543	3.88632	3.60023	3.49279	3.38189	3.39505	5.16096	4.48731	5.29684	3.64632	1.20298	0.00157652	0.00748017
Eif4enif1	3.2559	3.64486	2.61314	3.04303	3.06385	2.97695	3.10105	2.21624	4.82555	3.59071	3.79409	4.5413	1.19854	0.00158159	0.00750039
Dnm1l	3.97361	4.67688	4.15787	3.93178	4.3292	4.37612	3.47221	3.72334	5.26744	4.56446	5.51305	5.1095	1.03349	0.00161406	0.00762694
Gm13889	0.202678	0	0	0	0.561586	0	0	0	5.06998	2.92649	2.57958	0	2.54848	0.00162113	0.00765255
6030408B16Rik	0	0	0.60236	0	0	0.372051	0	0.603103	2.60256	5.4886	4.61333	0	2.97893	0.00162249	0.00765501
Gbp3	0.95577	0.572443	0	0.349824	0	0.191386	0.288204	0	2.93158	3.38341	0.102765	5.10789	2.58671	0.00164368	0.00772768
Gadd45a	5.33498	4.65379	5.04822	4.85456	4.2794	5.4285	4.93037	4.36515	5.43027	5.71629	6.36852	6.35392	1.10538	0.00165356	0.0077699
Serpine1	0	0	0.571084	0.161582	0	1.07233	0	0.175938	0.0719377	4.3383	2.57876	3.28611	2.32116	0.00165694	0.00778181
Usp53	3.29687	3.84074	2.86438	3.02499	3.5009	2.92832	3.45643	3.30979	4.15527	3.63642	4.72037	4.89232	1.07329	0.00168191	0.00787906
Gnao1	1.1175	0.0864088	0.47792	0	0.553764	0	0.318618	0.428815	3.47698	1.00175	1.56912	5.32694	2.47082	0.00168933	0.0079058
Ino80	2.13822	2.12444	2.81181	2.24833	1.58513	1.78022	2.4751	2.5932	3.67151	2.99019	3.64643	2.84812	1.0695	0.0017014	0.00794618
Clec14a	0	0	0	0	0	0	0	0.171678	4.70817	1.4051	4.13158	0.213427	2.59311	0.00170539	0.00796077
Sept9	1.16787	1.93985	0.74553	1.18548	2.13394	1.7517	1.65412	1.74716	3.04512	3.89179	2.20356	2.4258	1.35086	0.00171462	0.00798371
Gm20199	1.02368	1.27977	0.506597	0.435087	0.125046	0.125632	0.648263	1.26087	1.41705	1.89443	2.12499	4.049	1.69575	0.00172377	0.0080182
Sema6d	0.147261	0	0	0	0	0	0	0	0.0337816	2.49726	2.01586	4.58484	2.26453	0.00173247	0.00805461
Zfp385a	0.209991	0	0.523567	0.111131	0	0.221055	0	0.690132	3.90932	0.992204	0.961959	2.14651	1.78301	0.00175072	0.00812721
Ndel1	3.41727	3.19475	3.17426	2.82958	3.77924	3.23185	2.96578	3.25504	5.88045	4.64802	4.96385	3.30186	1.46757	0.00178053	0.00822836
Sox4	2.07358	1.91553	0.935639	1.75238	1.12934	1.58972	0.476752	1.48284	3.06873	2.69003	1.90529	3.53738	1.38089	0.00179228	0.00826612
Ube2f	3.44609	2.07901	2.2483	3.20772	2.73366	2.14969	2.24097	2.84181	4.76499	3.85317	3.13387	4.10985	1.34706	0.00179428	0.00827124
Plac9.2	3.04119	3.0195	2.67339	1.62142	2.11894	3.19278	3.66198	2.13592	3.92018	5.34089	4.03572	3.76405	1.58207	0.00180277	0.00830622
Ntn4	1.31114	1.34239	0.141972	0	0.302985	0	0	0.320269	2.62305	3.92755	3.3515	0.393539	2.14656	0.00180792	0.00832166
Tmem188	3.25455	4.42112	3.57847	4.23853	3.27326	4.05445	3.34511	3.41543	4.50013	5.01378	5.16751	4.49588	1.09671	0.00181511	0.00835059
Egr3	0.18294	0	0	0	0	0.652157	0	0	3.38118	1.01741	0.673446	4.65722	2.32793	0.00183312	0.00841667
Nfyb	2.29222	2.64797	2.23052	2.63086	3.13093	3.34988	2.24665	2.61803	4.25161	4.79897	2.78577	4.21229	1.36878	0.00184001	0.00844412
Cx3cr1	0	0	0.175498	0.130536	0	0	0	0	0.166798	1.70567	1.55407	3.49792	1.69286	0.00185157	0.00848451
Darc	0	0	0	0	0	0	0	1.1073	4.66802	2.41786	0.46301	1.8759	2.21779	0.00185501	0.00849457
Map4k2	1.72788	3.34191	2.73333	2.70922	2.14402	2.29127	3.53042	1.84266	3.69836	3.6365	3.83543	4.88293	1.47322	0.0018556	0.00849457
Cyp4a12a	0.528273	0.205152	4.4316	1.6012	1.39381	0.953408	1.19935	2.30953	4.07549	3.01309	4.66693	5.0162	2.61514	0.00185746	0.00849887
Ppic	2.1652	2.10398	2.79157	2.81571	3.40082	1.69691	2.62267	3.19162	5.43843	3.11333	4.33412	3.97791	1.61739	0.00188516	0.00859158
Rnf2	3.06124	3.19474	3.29332	3.5341	3.46449	3.56332	4.11498	2.97442	5.47138	4.38665	4.33759	3.9686	1.14098	0.00192401	0.00873847
Htra3	1.07018	1.95382	0.124279	2.0112	0.753723	2.49951	1.14254	1.4121	2.12227	4.30906	3.02296	3.2135	1.79603	0.00192691	0.00874733
Sectm1a	2.7159	3.03877	1.38964	1.12837	1.22802	1.37534	2.72405	1.11654	4.90507	1.90119	4.75706	6.02318	2.55705	0.00195282	0.00884322
Psapl1	0.18842	0	0	0.0993654	0.10214	0	0	0.62875	0.516666	3.55413	1.29748	1.6849	1.63596	0.0019585	0.00886198
Angptl7	0	0.24186	0	0.344754	0.63736	0.456417	0.255015	1.30863	2.98358	0.799949	1.40392	3.73333	1.82469	0.00197682	0.0089213
Siah2	2.38469	2.06701	2.23171	2.07675	1.92021	1.23963	1.9664	2.75784	4.87781	3.31851	2.28021	4.4129	1.64183	0.00198838	0.00896906
Fam76b	2.16494	3.24698	2.22698	1.45031	1.71282	3.24181	2.41786	2.16234	4.19837	4.23553	3.94484	2.83067	1.47435	0.0020258	0.00911119
Agphd1	2.20103	1.41023	1.46859	2.63462	1.10852	2.33601	0.909266	1.85148	2.34597	3.69458	3.17993	3.25665	1.37931	0.00205245	0.00920525
1500012F01Rik	5.17852	4.97372	4.74829	5.12037	5.52849	4.76112	5.82363	5.24691	5.80814	7.80306	5.69963	7.41442	1.50868	0.00206124	0.00923909
A130022J15Rik	2.58679	2.09517	2.2856	1.63883	2.82128	2.70538	2.45501	2.14066	4.52265	3.69589	2.57765	5.94243	1.84356	0.00206325	0.0092436
Kdelc2	1.73383	2.78775	1.54699	2.46273	2.50919	2.8522	3.48104	2.13702	4.6032	3.00599	3.775	4.23689	1.46643	0.00207744	0.00930268
Osr1	0	0.555045	0.171699	0.72044	1.03367	1.2261	2.13093	0.139155	4.1248	4.65285	4.05604	0.468091	2.57831	0.0020993	0.00937736
Hoxb7	0.692309	0.213646	0	0	0	0	0	0.427027	0	2.03938	3.84601	4.66323	2.47053	0.00210021	0.00937736
Plxdc2	1.36652	1.80024	0.815524	0.585654	1.74288	1.47677	2.42321	1.55992	1.5927	3.3454	3.76911	3.82133	1.6608	0.00210463	0.00938603
Mef2a	3.99027	3.69426	3.91005	4.53453	4.18661	4.46271	4.06022	3.17329	4.38475	5.60956	5.48827	5.08004	1.13916	0.00212292	0.00944679
Pcp4l1	6.20673	5.99501	5.10933	6.16121	5.72808	6.21118	6.14	5.63715	7.69085	6.82417	6.84609	6.47295	1.05993	0.00217623	0.00963095
Sin3a	4.23333	4.06518	3.56404	4.08691	3.66896	3.9986	3.7388	3.726	5.37197	3.87732	5.25778	5.43728	1.10086	0.00217682	0.00963095
4933407C03Rik	4.22833	3.99198	3.80415	4.24987	4.24224	4.13731	3.90019	4.71809	5.17228	5.87262	4.27469	6.00876	1.17307	0.00218623	0.00966795
Npnt	0.277475	0.334072	0.559488	0	0	0.390986	0.30206	0	4.37386	1.61532	1.41181	0.999211	1.86704	0.00219817	0.00971146
C1qb	0	3.027	0	0.476861	0.264861	0	0.881058	0	2.98705	4.54976	5.02757	0.9609	2.8001	0.00220012	0.00971544
Dennd5a	1.6929	2.30837	1.72347	1.78996	2.66615	1.06296	1.72309	2.40711	2.2128	3.115	4.15519	4.56335	1.58984	0.00224625	0.00988606
Snrpf	3.10154	3.54379	3.22131	3.76756	3.32451	2.8022	2.67016	2.31051	4.09723	4.97655	3.7189	4.24359	1.16637	0.00225151	0.00989978
Plac9.1	3.04119	3.0195	2.67339	1.62142	2.11894	3.19278	3.66198	2.13592	3.92018	5.90939	4.03572	3.76405	1.7242	0.00225655	0.00990779
S100a13	2.28563	2.94422	0	2.49105	2.43718	2.69185	1.9402	1.66346	1.94427	5.30773	5.84528	6.5262	2.84917	0.00225945	0.00991581
Shc2	0	0.745471	0	0	0	0	0	0	1.29748	0.450207	1.76251	3.68376	1.70531	0.0022731	0.00996627
Zfp458	1.60358	0.0725242	0.429923	0.267029	0.504279	0.751245	0	0.152195	2.24126	1.14669	1.43076	3.62472	1.63826	0.0022847	0.00999812
Gpr124	0.663216	0	1.37114	0.359034	0.216015	0.369784	0.0941894	0.270419	0.982009	1.58064	1.73615	3.46979	1.52417	0.00230259	0.0100531
Ccl4	0.446241	3.09012	1.00876	0	0	0	0	3.1874	6.81057	1.15094	5.73433	4.91461	3.68605	0.0023262	0.0101317
Sbno2	3.13768	2.53769	2.73364	2.29621	2.38358	2.20686	2.86872	2.54002	2.75362	4.34769	3.54175	4.7008	1.24792	0.00235149	0.0102178
Mr1	3.36308	2.84298	3.1247	3.82696	3.95121	3.37402	3.5252	2.62198	5.22966	4.01455	4.84648	3.98294	1.18964	0.00235473	0.0102271
Bnip2	3.96466	3.53402	3.74335	4.37053	3.78938	3.39434	3.13591	3.14569	4.96571	3.93484	5.05863	4.95276	1.09325	0.00236915	0.0102656
Bpgm	3.43661	2.44816	3.65971	4.54424	3.47909	3.81508	3.75777	4.02784	5.18138	4.11471	5.44194	5.18903	1.3357	0.00246623	0.0105968
Ppme1	3.69765	3.08138	3.8624	3.31996	3.24018	3.79659	3.19486	3.41481	5.58465	3.59711	6.11788	4.40714	1.47572	0.00247226	0.0106177
Mcam	0	0	0	0.751395	0	0.401839	0	0.0949025	1.6771	3.59124	0	3.50301	2.03682	0.00247571	0.0106276
Lass5	2.66534	3.2404	3.20469	1.25621	3.39582	3.04872	2.80075	2.44835	4.96319	4.43712	3.18115	4.69638	1.56193	0.00249025	0.0106851
Pard6b	3.1576	0.6626	2.56671	2.76549	2.28417	2.61643	3.26142	1.4412	3.03001	4.99731	4.14577	4.65771	1.86325	0.00249937	0.0107142
Dcun1d3	1.91588	2.46345	2.92741	1.8309	1.94614	2.26591	1.64113	2.53311	4.32818	2.66192	3.35772	3.22316	1.20225	0.00251607	0.0107609
Thbs3	0.0770149	0.155346	0	1.00637	0.547296	0.810112	0.379721	0	1.17461	0.908449	2.35097	3.73808	1.67104	0.00253848	0.0108266
Gm106	3.00024	2.58356	1.91841	2.70376	3.80428	2.97383	2.42586	3.10706	4.5849	3.21303	4.30191	4.28493	1.28157	0.00255058	0.0108507
Ifi202b	0	0	0	0	0	0	0	0	0.648577	1.77859	1.24537	4.79157	2.11603	0.00255646	0.0108632
Utp15	2.36111	2.45012	2.08478	2.52284	2.61033	2.3265	1.64749	2.75744	4.19197	3.535	2.88028	2.97319	1.05003	0.00259979	0.011022
Cd302	0.208807	0	0.283836	0.710808	0.218822	1.65058	1.2438	0.60655	3.8676	0.727256	2.08913	4.10055	2.08073	0.00260374	0.0110336
Dbn1	0.888712	1.3261	1.78718	0	1.97334	0.364493	1.1371	1.06143	1.97599	1.82625	3.59002	3.21997	1.58576	0.00261277	0.0110667
Akap1	1.56131	1.42552	1.68079	1.46326	2.45758	2.62123	1.67527	1.52169	3.08638	4.22609	1.91036	4.66172	1.67031	0.00261393	0.0110667
Strada	2.60226	2.26001	2.81576	3.39571	2.17992	2.43802	2.18498	3.48263	5.9147	5.14824	2.76966	4.1443	1.82431	0.00264815	0.0111808
Tubgcp2	1.78166	1.63977	1.78833	2.38706	1.51028	1.71245	1.58143	1.82258	2.8877	4.36585	3.21659	1.92636	1.32118	0.0026606	0.0112231
Islr	0.907419	1.84938	3.33027	3.10449	2.18473	1.30392	2.6817	2.87388	2.59982	4.59845	4.7174	5.67305	2.11771	0.00266315	0.0112287
Ncald	3.25279	3.13621	3.31243	3.50868	3.81067	3.52603	3.62945	3.62626	3.51001	5.32461	5.71137	4.44532	1.27251	0.00267412	0.0112647
Mpzl2	2.6587	2.98461	3.80973	3.15813	2.9182	2.93515	3.7104	2.84553	4.71965	3.41043	4.24463	4.51425	1.09468	0.00268678	0.0113077
Zrsr2	2.56916	2.91147	2.3384	3.15785	2.68522	2.05312	2.24049	2.66326	3.25826	3.56885	3.22443	4.60506	1.08678	0.00271742	0.0114003
Bst2	4.52359	4.19642	3.13446	3.79627	4.06468	3.87189	4.43411	3.60366	5.9852	4.90166	4.25326	6.19056	1.37954	0.00271894	0.0114015
Myd88	2.12646	1.43034	1.77282	2.38612	2.71449	2.84814	3.24038	2.81255	3.67705	3.7429	4.55035	3.05841	1.34076	0.00272902	0.0114386
Hlf	0.728941	0.283155	0.625156	0.938348	0.784787	0.430172	0.336329	1.00203	1.05694	4.0174	2.73423	1.36825	1.65309	0.00276504	0.0115529
Arg1	0.174642	0.180663	0	0.479851	0	1.15315	0	0	3.8809	5.34127	2.35196	0	2.64499	0.00277946	0.0116026
Grb10	1.9891	0.802592	0.682317	2.61384	1.01289	1.43468	0.401672	0.972924	3.34844	2.80666	4.47054	1.71092	1.84539	0.00278927	0.0116383
Chpf	1.70668	1.19724	2.4182	2.00275	1.94739	1.54347	2.16345	2.26229	8.25221	3.96519	3.52558	2.99018	2.77811	0.00279415	0.0116457
Epdr1	0.535368	0	0.27394	0.106406	0.305994	0	0	0.223467	1.72748	2.62509	3.7919	0	1.85547	0.00286122	0.0118635
Col6a5	0.170638	0.0783139	0.723428	0.544327	0.0534278	0.614256	0.838281	0.189602	1.44584	1.31894	1.45226	4.20393	1.70371	0.00287073	0.0118976
Dennd5b	1.05943	1.25537	1.11026	1.31558	1.72165	1.59595	1.78115	1.34735	4.41233	1.36895	2.54715	3.81653	1.6379	0.00291203	0.0120472
Sphk1	1.44908	0	0	1.00743	0	0.845847	1.1594	0	4.67793	2.59473	0.783104	2.52652	2.08785	0.00291542	0.0120558
Fhl3	0.288142	0	0	0.154429	0	0	0	0.579739	3.10494	3.48997	1.06648	0.209144	1.83984	0.00291676	0.0120559
Ablim1	3.24487	3.55308	3.37244	2.97544	3.53884	2.7241	3.89984	3.22222	4.76374	3.49867	4.48061	4.65244	1.03251	0.00292037	0.0120601
Odam	0.801079	0	0	0	0	0	0	0	4.08168	0	1.66802	2.64131	1.99762	0.00292838	0.012077
Dnaja1	3.61308	3.54055	3.22482	3.7058	3.64156	3.77611	3.84198	3.2371	3.60709	4.59219	5.62621	5.02821	1.1408	0.00295311	0.0121518
Gbp2	0.446874	0.610666	0.685546	0.603665	0	0.690599	1.33068	0.112674	1.6085	3.91264	3.10244	0.736539	1.77994	0.00296971	0.0122147
Nt5m	2.48846	3.17308	1.80424	3.15497	3.24013	3.01347	3.55862	2.90499	3.61863	4.11107	3.94497	5.38675	1.34811	0.00297994	0.0122513
Plekha7	1.7589	1.87887	1.8948	1.34685	2.09085	2.24425	1.54611	1.22257	4.39074	2.62103	2.06738	3.31004	1.3494	0.002992	0.0122825
Syde2	0.898341	0.655865	1.73363	1.89197	1.02718	0.807138	1.42966	1.27179	4.06609	2.22067	3.13814	1.49996	1.51677	0.00299331	0.0122825
Hamp2	0	0	0	1.30453	0	0	0	0	0	4.06513	3.92965	1.82262	2.29129	0.00300501	0.012316
Ube2l6	1.55682	0.780764	0.97602	0.359733	1.11471	0.525268	0	1.59344	2.43245	4.97258	2.39731	1.46446	1.95336	0.00300929	0.0123226
Trps1	2.37192	2.74038	2.47387	2.58555	2.01322	2.64978	2.76654	2.47565	3.51123	2.58468	3.92212	4.71341	1.17325	0.00304753	0.0124627
Cdon	2.97984	2.41763	2.3021	2.50147	1.93162	2.51665	2.49217	2.54011	3.72832	3.77152	6.37287	2.99343	1.75633	0.00305599	0.0124903
Kdm3a	4.3476	4.05888	4.48832	3.9847	4.1557	4.43107	4.54526	4.07007	6.41982	5.71539	4.47618	4.95512	1.13143	0.00306383	0.0125072
Zcchc6	4.76978	4.5452	4.79028	4.79551	4.64744	4.98788	4.4916	4.65368	5.04553	6.31179	5.0998	6.41227	1.00718	0.00308948	0.0125952
Acvrl1	0	0.0696836	0	0.708673	0.138037	0.265191	1.77039	0.279282	3.02054	0.75115	1.68053	4.47392	2.07763	0.00310891	0.0126464
Plscr1	4.2402	4.22341	4.56984	3.37938	3.5647	3.51594	3.69606	3.8864	4.27177	5.92701	5.36181	4.69509	1.17943	0.00314356	0.0127537
Lrrcc1	2.85866	2.72838	1.86531	2.72224	2.72265	2.14705	2.32763	1.25381	4.8088	3.14945	3.24592	3.48908	1.34509	0.00316857	0.012827
Rbpms	3.65472	2.98416	3.39873	2.77521	2.2724	2.93633	2.50544	3.35711	4.58717	4.98489	4.22534	3.1765	1.25796	0.00318234	0.0128715
Peg13	3.05192	3.05937	2.35993	2.53544	2.32911	2.0852	1.73958	2.17431	4.10762	2.67348	4.10471	3.4974	1.17894	0.0031915	0.0128803
Tmem26	0	0	0	0.186053	0.191091	0.146315	0	0	3.73892	0.452521	1.78419	0.909988	1.65597	0.00322684	0.0130002
Wipf1	0	0	0.283838	0.0562995	0.408787	0.167922	0.513559	0.284226	0	3.6556	1.67095	2.6177	1.77173	0.00328988	0.0132139
Mxra7	1.55437	0.290571	0.927127	2.10431	1.70645	1.0958	2.60451	0.679781	4.2647	4.63375	2.39553	2.01352	1.95651	0.00329405	0.0132249
Trim35	2.00115	1.93413	1.74783	1.44715	0.954317	1.95469	0.330748	1.82741	2.48378	2.99138	2.23774	4.24647	1.46516	0.00329879	0.0132324
Ripk4	3.24679	2.15077	2.95349	2.66403	2.4092	2.97459	3.09722	2.75118	3.41751	3.27953	4.72515	3.95742	1.06399	0.00336707	0.0134712
Ptgis	0.709106	0	1.02431	1.70971	1.07907	1.47974	1.78239	0	1.6957	2.44708	3.95864	2.28756	1.6242	0.00336948	0.013475
Ankrd50	1.99263	0.238283	1.62294	1.48857	1.58692	1.34362	1.59292	1.96596	1.59296	3.986	3.70948	2.82037	1.54822	0.00339005	0.0135514
Slc16a3	0.104227	0	0	0	0	0	0	0	4.6176	0	3.33147	1.1835	2.27011	0.00345131	0.0137606
Ids	3.59996	3.3791	3.65693	3.66125	3.19162	3.33867	3.57769	3.62463	4.01124	5.36455	3.84479	6.28696	1.37315	0.00345463	0.0137619
Thy1	3.36472	0.636128	1.31766	2.71657	0	2.24139	2.10011	1.86036	2.92599	4.75538	3.09198	5.31115	2.24151	0.00347865	0.0138516
Rdh10	1.11959	0.648381	2.1323	1.86291	2.2328	1.31465	2.20367	2.22451	5.19849	4.84021	2.09372	2.67973	1.98569	0.00348773	0.0138698
Farp1	2.87761	3.04209	3.74319	3.17499	2.51659	2.81617	3.29602	3.31422	5.76874	5.18846	3.94063	3.28368	1.44777	0.00350638	0.0139222
Figf	1.18407	0.935865	0.495574	0	1.70673	0.271237	2.3761	1.51648	6.38679	1.49177	3.60827	3.04457	2.57209	0.00350844	0.0139222
Acbd6	3.61727	2.9468	3.27359	2.96493	3.63276	4.36017	2.65232	3.63148	4.36086	4.2658	4.65815	4.41687	1.04051	0.00351148	0.0139283
Aebp2	4.5321	3.35109	4.05268	3.95315	4.06311	3.75411	4.18375	4.55858	6.55551	5.45769	3.96004	6.06577	1.45368	0.00352787	0.0139693
Gng11	0	0	0	0	0.865496	1.40706	2.92227	0	2.48418	4.72464	5.10978	1.07249	2.69842	0.00354729	0.0140222
Dyrk2	2.86008	1.63457	3.28404	1.81056	2.29718	1.8088	2.61119	1.75101	3.93787	3.03442	3.50211	3.29806	1.18594	0.00360102	0.0141921
Frrs1	2.06833	3.39063	1.13649	2.51461	0.9281	1.76623	1.98648	1.65343	3.93217	4.7696	3.01835	2.71311	1.67777	0.00360838	0.014215
Grasp	0.12482	0.1292	0	0.453639	0	0	0	0	1.23567	0	3.91805	4.34958	2.28737	0.00362509	0.0142626
Synm	1.23009	2.00614	1.18975	0.860266	0.878886	0.861295	0.63178	0.899446	1.84861	1.52132	2.60897	3.82773	1.38195	0.00365529	0.0143509
Pfdn1	3.74556	3.83373	3.73785	3.71272	3.49641	2.95569	4.32209	3.44468	3.71242	5.36508	4.92498	5.12832	1.12661	0.00368458	0.0144413
Rab12	3.26369	2.82846	1.53447	2.9384	2.4023	1.76257	0.996152	2.47488	2.36559	4.6227	4.51221	4.9108	1.82771	0.00371223	0.014525
Fnbp1	3.07107	1.67231	2.57929	2.77088	3.04884	1.67211	2.91259	3.62321	4.18641	5.4588	3.36119	3.83117	1.5406	0.00372746	0.0145771
Mfap5	3.53579	3.08156	3.10231	1.07795	2.40241	1.5194	2.53009	1.90141	4.64877	4.84769	6.66021	2.55826	2.28487	0.00373442	0.0145871
Ccl7	0	2.55579	0.82634	0	0.368724	1.74031	1.33368	3.6747	4.61136	4.68414	4.84389	1.74191	2.65788	0.0037376	0.0145934
1110038B12Rik	5.55448	5.13471	5.03143	3.98091	4.88971	5.00846	5.65994	5.46604	6.10695	6.11835	6.11387	6.03025	1.00165	0.00375357	0.0146433
Rela	3.62654	3.74156	3.37589	3.5363	4.06273	3.57204	3.64781	3.71298	3.70312	6.74795	5.20759	4.80377	1.45613	0.00378822	0.0147536
Osr2	1.13462	0.420115	0	0.829996	0.848134	0.75635	0.96711	0.165536	0.132059	4.08071	2.80286	5.00976	2.36612	0.00379843	0.0147871
Neurl3	0	0	0	0	0	0	0.104935	0.822512	1.92106	3.46007	0	1.62509	1.63563	0.00386982	0.015006
Gm20594	3.81021	2.67857	4.62325	2.93698	3.20488	2.70205	3.26067	4.31795	4.51285	5.21687	4.74393	4.58396	1.32258	0.00392165	0.0151579
Ctdsp1	5.0673	4.90272	4.51225	4.247	4.94485	4.77895	4.85341	4.85801	4.98915	5.60602	7.07952	5.94728	1.13493	0.00394232	0.0152063
Pik3ip1	3.34223	3.73373	2.79365	3.60258	3.33747	3.58704	2.73036	2.86377	4.64647	3.45822	4.19296	5.03076	1.08325	0.00395468	0.0152476
Mbd5	2.38928	2.5086	2.17771	2.53488	2.25757	2.12013	1.87484	1.64668	4.65865	2.89437	5.16461	2.35538	1.57954	0.00397022	0.0152693
Anxa8	0	0	0.185596	0.587404	0.141975	0	1.38947	0	0	2.49454	3.46723	5.7253	2.63371	0.00398163	0.0152932
Fyb	0.179082	0.0955941	0	0	0	0	0	0	0	1.29062	1.9929	3.84633	1.74813	0.004012	0.0153915
Pafah1b3	4.67029	5.80925	5.56156	4.59907	4.82202	4.76095	5.28504	3.77763	6.21373	5.31067	7.04156	6.53206	1.36378	0.00404214	0.015467
Nhp2l1	5.08149	5.03583	4.74813	4.29458	4.69462	5.0485	4.64062	5.05433	4.71541	6.14987	6.76267	6.22453	1.13836	0.00404507	0.015467
Pcdhb14	0	0	0	1.2278	0.145644	0	0.998766	0	5.28671	1.45576	2.30576	0.99845	2.21514	0.00406025	0.0155187
Acot13	5.65377	4.40931	4.7966	5.35507	5.2795	5.63017	5.49281	5.48215	7.29407	5.46826	6.77064	6.24263	1.18148	0.00416716	0.0158617
Rbm22	3.46352	2.83776	2.5539	4.05336	3.95369	3.40427	4.11942	3.63416	4.98965	4.40553	6.30923	4.09304	1.44685	0.00417399	0.0158746
6330418K02Rik	0.893326	1.69883	1.74216	1.62126	1.31911	7.01884e-06	2.14321	0.373068	2.74172	1.5379	3.26679	4.07563	1.68164	0.00421126	0.0159769
Tcp11l1	0.199258	0.268699	0.271166	0.138715	0.272245	0.273457	1.13277	0.151144	0.0614855	3.99652	1.73779	3.47743	1.97988	0.00421882	0.015999
Jag2	0.552361	0.233708	0.559409	0	0	0.0632517	0.065672	0.65008	1.00705	2.15796	0.552377	3.65322	1.57709	0.0042326	0.0160315
Eml1	4.0319	2.93865	3.69543	3.1983	3.16446	4.2539	3.33426	3.88113	4.12631	4.24749	4.86921	5.83969	1.20842	0.00431634	0.0163019
Zyx	4.12022	3.21229	3.52637	4.00969	4.05499	3.9041	3.34492	4.62379	4.03764	5.14699	5.0841	6.07031	1.23521	0.00432356	0.0163225
Filip1	0	0.550982	0	0	0	0.427411	0	0	0	3.80151	1.14491	3.57383	2.00777	0.00434663	0.016384
Ccrl1	0.228603	0	0	0	0.444829	0.998574	0.359343	0	4.44765	1.66361	2.69542	0.164999	1.989	0.00439934	0.0165342
Gpc1	1.69768	2.56195	0.562394	0.32111	1.15782	0.94704	1.29063	0.905372	1.444	2.63573	3.19472	3.75436	1.5767	0.00440875	0.0165494
Tgfb1	0.603313	1.3363	0.164548	0.914177	1.12637	0.349768	0.89164	0.827317	3.53705	0.196217	3.18447	4.95055	2.19039	0.00444738	0.0166673
Tmem88	0.319803	0.634568	0.448039	0.479707	1.27701	0.631198	0.490222	0.652777	5.46309	1.12837	1.08847	4.22335	2.35916	0.00449751	0.0168279
Gap43	0.200944	0	0	0	0	0	1.40123	0	2.14629	0	2.64635	4.71181	2.17584	0.00450327	0.016829
Synpo	1.06173	0	0.93348	0.314919	1.5146	1.09068	0.776491	0.155646	4.01336	3.71356	1.89784	0.719664	1.85516	0.00454283	0.0169425
Hamp	0	0	0	0	0	0	0	0	0	0.80455	3.87369	4.11041	2.19716	0.00456525	0.0170056
Ttc39b	1.44098	1.68374	1.55691	1.19255	2.04491	2.27097	1.97449	1.40129	4.68868	2.49469	1.85612	3.74835	1.50123	0.00458496	0.017068
Sprr2a2.1	4.19325	3.69508	3.45992	4.19194	3.55309	3.74871	4.25397	4.57654	4.44114	5.63967	5.64465	4.40374	1.07324	0.00468185	0.0173432
Epb4.1l3	0.0600573	0	0.374884	0.283615	0.921508	0	0	0	0.201574	1.77957	2.09531	4.51522	1.94291	0.00468315	0.0173432
Scrn1	0.391908	0	0.367955	0.399486	0.728163	0	1.17432	0.158833	0	3.87413	3.8585	2.00369	2.0315	0.00468404	0.0173432
Mcpt4	0	0	0	0	0	0	1.72069	0	0	2.28446	3.84184	6.32065	2.89665	0.00469276	0.0173615
BC027231	1.86365	1.92589	3.00485	2.5744	2.6239	1.99417	1.18949	2.25588	3.33542	4.11068	2.61622	3.38437	1.18265	0.00476144	0.0175804
Sprr2a2	4.18553	3.72854	3.4747	4.20372	3.55309	3.75425	4.23354	4.60057	4.44686	5.65623	5.65596	4.39903	1.07278	0.00478703	0.0176629
Abcc5	0.0413958	1.35312	0.0574725	0.0833931	0.762525	0.352614	0.352755	0	1.82436	4.66433	2.12516	0.617376	1.9324	0.00478762	0.0176629
Lrch1	3.08012	2.18883	3.14309	2.64269	2.95519	2.77655	2.69446	2.83853	3.63163	3.98958	2.92193	4.7617	1.03628	0.00479315	0.0176746
Dtx3l	3.04233	2.4242	2.30599	3.03918	2.75856	3.03241	3.44118	2.85855	3.37694	4.2329	3.34471	5.28261	1.19649	0.00479462	0.0176746
Mest	0.679379	1.16804	1.03594	0.546709	1.97159	1.50019	1.57718	0.508276	3.62945	0.866673	2.91148	3.60457	1.62963	0.00481755	0.017738
C77080	4.08884	4.02498	3.79178	3.87372	3.84796	4.2791	3.99669	4.28285	6.35084	4.99585	4.12346	5.00392	1.09528	0.00489309	0.0179683
Arhgap6	1.50265	2.88882	1.01114	0.527134	2.07991	1.14919	1.61375	1.64599	2.80248	3.64895	1.91455	4.95174	1.77711	0.00491025	0.0180146
Aspn	1.69096	1.41243	0.901652	0	1.19995	1.90249	1.37504	1.73188	2.88043	1.49141	5.32916	3.07307	1.91672	0.00493245	0.0180512
Arhgef9	0	0	1.41079	0	0	0.364023	0.29123	0	3.65376	1.62579	0.246972	2.22933	1.68071	0.00500532	0.0182411
Tob2	3.50872	3.19737	3.89666	3.59652	2.83116	3.02645	2.81881	3.33742	3.24952	5.26401	4.8607	4.40297	1.16766	0.00500555	0.0182411
Zfp318	3.01317	2.48429	2.5252	3.21512	2.28045	3.09628	2.35923	2.3836	4.93579	3.75651	3.6971	2.86998	1.14517	0.00504096	0.0183412
Esam	0.375741	0	0.187079	0.773617	0.392743	1.72496	0.14914	0.414455	3.74623	4.07566	1.81108	0.356059	1.99504	0.00511072	0.0185731
Myo5a	1.24984	1.57225	0.67364	2.4135	1.26578	1.62627	1.17878	1.00091	1.72489	2.49278	2.69032	4.27484	1.42309	0.00512322	0.0186112
Ccl21b.3	0.0616881	0	0	0	0	1.41285	0.543423	0.082238	2.7144	5.50948	2.52619	1.09149e-06	2.425	0.00517038	0.018753
4930503L19Rik	0	0	0	0	0	0.412698	0	0	3.77014	1.40528	0.427295	0.914206	1.57764	0.00518438	0.0187817
Ehd4	4.35383	4.6797	3.95152	4.33224	4.21665	4.01165	4.31715	4.07398	6.59018	5.96101	5.93343	3.85138	1.34191	0.00519094	0.0187981
Arhgap23	2.03945	2.25498	1.93477	2.05241	1.45102	2.691	2.17597	1.98474	4.8976	2.46057	2.44593	4.3164	1.45708	0.00522258	0.0189052
Ndn	2.01964	0.665813	0.706518	0.300175	0	0.162949	0	2.82273	0.924511	3.30126	3.56415	5.24059	2.4229	0.00523642	0.0189331
Stard13	0.79059	2.37431	1.36123	2.18297	0.471156	1.68422	0.310315	1.66601	1.95019	2.53053	3.08951	4.16119	1.57775	0.00527783	0.0190307
Maf	1.85298	0.797943	0.339441	0.868181	1.23191	0.434445	2.35641	0.757647	2.86464	2.4218	1.41793	4.25299	1.65947	0.00530268	0.0191
Pglyrp1	3.37162	3.03216	2.86505	0	0	2.69821	2.47609	2.84765	4.46428	5.03461	3.952	3.92357	2.18226	0.00534672	0.019186
Lmod1	0	0	0	0	0	0	0	0	1.1588	1.46728	0.13238	3.93279	1.67281	0.00541225	0.0193642
Pttg1ip	6.05977	6.00686	5.30968	5.86654	6.06042	6.11742	6.55983	6.01265	6.90096	6.83184	6.33563	8.18466	1.06413	0.0054462	0.0194255
2810453I06Rik	1.87914	1.08557	2.97666	2.12686	2.72358	2.9716	2.3373	3.24459	3.25319	3.19323	4.02145	5.02411	1.45483	0.0055327	0.0196438
Tjap1	2.11811	1.2244	1.77696	1.7866	2.16919	1.23358	1.61801	2.10088	3.94158	1.19089	4.59535	4.02683	1.68519	0.00555595	0.0197028
Raf1	3.23124	2.79022	3.84683	3.79638	3.5687	3.63942	3.58888	4.51732	5.29862	4.6536	4.93127	3.89756	1.07289	0.00562434	0.0198995
Tyrobp	2.07313	0	0	0.554276	0.973763	0	2.00711	0	1.77612	2.28034	4.18114	1.84287	1.81908	0.00563478	0.0199288
Gdap10	1.71021	0.258561	0.121833	1.42077	1.25936	0.415221	0.759678	0.098419	0.638407	2.85123	2.48083	3.68336	1.65795	0.00567884	0.020031
Myef2	1.1	0.23079	1.02945	0.419734	0.814698	0.598613	1.70128	0.343085	1.98677	2.49777	3.60996	0.806444	1.44553	0.00572275	0.0201522
Sncg	0	0	0	0	0.409918	0	0	0	0	1.21111	7.19368	5.16342	3.34081	0.00573184	0.0201717
L1cam	0.535478	0	0.44207	0.0465781	0.882861	0.832121	0.508985	0.780886	0.772118	0.980278	3.36279	4.19968	1.82509	0.00573956	0.0201839
Fam108b	2.48708	2.02121	2.68402	2.70436	2.50923	2.33099	2.99202	1.80566	5.50367	2.85614	3.23153	3.68764	1.37792	0.0057887	0.0203408
Ccl21b.1	0.0616881	0	0	0	0	1.35126	0.543423	0.082238	2.59834	5.59663	2.4551	5.89126e-07	2.40769	0.00580348	0.020385
Cotl1	0	0.306326	0.711202	0	0.163487	0.311683	0.460366	1.01508	4.87652	0.656512	4.14505	0.8521	2.26153	0.00584913	0.0205219
Btbd3	2.92361	3.57222	2.98717	3.16372	2.86579	3.19363	2.79104	2.69367	2.94876	4.31163	4.05339	4.8775	1.02396	0.00586436	0.0205574
Atp10d	0.508867	0	0.273659	0	0.311419	0.279111	0	0.464338	3.89035	1.62216	0.92298	0.673175	1.54749	0.00586591	0.0205574
Lgals1	0	0.363524	1.10957	3.01143	2.82884	1.97135	3.84369	2.57226	4.84757	6.02735	3.46396	3.26047	2.43725	0.00591744	0.0206987
4831426I19Rik	0.236932	0.0492028	0.06588	0.185011	0	0	0	0.201309	3.12148	0.564761	0.457056	4.97024	2.18609	0.00593545	0.0207311
Apoc1	4.58661	2.53794	4.30099	3.80155	2.17364	2.56097	3.7318	0.87185	3.52568	7.84307	4.62649	8.30715	3.00493	0.00593568	0.0207311
Ccl21b	0.0616881	0	0	0	0	1.28919	0.543423	0.082238	2.53322	5.53999	2.39355	7.90535e-07	2.36962	0.00595102	0.0207533
2310014F07Rik	0.448626	1.40993e-10	0.82062	0.957415	2.37694e-12	5.88527e-11	1.14677	7.59994e-11	2.52567	2.60147	5.3365	0.175527	2.23811	0.00597856	0.0208179
Sult1a1	1.42583	0.789577	0.47766	0.364392	1.22059	1.22461	0.207094	1.27207	3.57397	2.45846	2.18784	0.842784	1.39304	0.00598607	0.0208284
Lbp	2.63486	1.79997	1.74832	2.67773	3.01968	2.7666	2.51539	2.23339	4.43008	3.84775	5.26944	2.21029	1.5149	0.00600183	0.0208737
Ilf3	4.58427	4.3371	3.69613	4.19682	4.21904	4.40427	4.39639	3.65324	6.44866	4.10618	5.17813	5.81486	1.20105	0.00603487	0.0209588
Ccl21b.2	0.0616881	0	0	0	0	1.35126	0.543423	0.082238	2.44241	5.50474	2.48906	7.90535e-07	2.35423	0.00610938	0.0211539
Rassf10	0.673679	0	0	1.47209	0.0733521	0	0	0	3.50665	1.22403	0.726544	1.66442	1.50302	0.00615571	0.0212744
Ubtd2	2.1019	1.76361	1.63086	0.305896	1.58731	1.62093	2.54139	2.05879	2.83057	4.41132	2.04046	3.31144	1.44712	0.00621634	0.0214358
Cdyl	2.54065	2.41702	2.288	1.43455	1.78297	1.74274	1.64563	2.22289	3.60997	1.71969	4.07151	3.83197	1.29898	0.00624975	0.0215254
Gsto1	4.79429	5.02065	4.26252	4.62406	4.22277	3.86694	4.41522	5.55554	5.39158	5.90074	6.32922	5.04717	1.07193	0.0062764	0.0215865
Ptch1	2.19621	3.52649	3.45998	3.099	3.16935	3.1278	3.41435	2.58192	3.50101	4.50771	5.06577	3.63287	1.10495	0.00631397	0.0217076
Taf7	1.79824	1.37019	0.733341	1.32707	1.89413	1.61429	2.08488	1.6155	3.94182	3.23087	1.87494	2.08299	1.22795	0.00636366	0.0218541
Macc1	1.85679	2.7974	2.95484	2.32771	2.66105	2.28389	2.37025	2.09997	4.71791	3.69057	3.23331	2.57161	1.13437	0.00640083	0.0219491
Ces2e	0.177591	0	0	0	0	0.0965586	0	0	3.60906	1.15157	0	1.51551	1.53477	0.00641636	0.0219942
Ccl27a	2.51182	1.0723	2.38183	3.77429	3.39531	3.96422	1.94239	2.98479	5.1874	4.59763	3.01313	7.05398	2.20967	0.00643853	0.0220538
Sos2	3.42584	2.8342	2.76851	3.46262	3.66796	3.45287	3.25048	2.9544	4.76343	4.79172	4.44712	3.07948	1.04333	0.00644119	0.0220547
Gfra2	0	0	0.432892	0	0	0	0	0	0.947399	2.12958	0	3.79088	1.66285	0.00646214	0.0221101
Slfn8	0.0204784	0.400665	0.0838981	0	0	0.0426209	0.474528	0	0.203539	0.764662	2.87222	4.28415	1.90337	0.00653005	0.0222764
B4galt5	0.493799	1.20894	1.8565	0.115615	0.599412	1.25115	0.92331	1.0032	0.100293	3.54665	4.77847	4.1414	2.21021	0.00654032	0.0222954
Fjx1	0	0.465877	0	0.53702	0.30101	1.11483	1.34162	0.114042	3.01235	2.51211	0	4.76581	2.08827	0.00654662	0.0223083
Mir546	10.5543	9.95415	10.168	10.4829	10.2784	10.4516	10.1735	10.079	12.4561	10.9424	12.8445	10.1762	1.33708	0.00661773	0.0225075
Rybp	3.50707	3.66016	3.43015	3.78227	3.33553	3.44954	3.94848	3.06993	4.20915	5.34435	5.81094	3.49467	1.19189	0.00664269	0.0225696
Cxcl15	2.81525	1.51169	1.47562	0.968048	1.43262	1.23153	1.73764	1.58388	4.83039	3.76553	2.59736	1.66015	1.61882	0.00666734	0.0226278
Col4a5	1.27187	1.6716	1.59095	1.29047	1.46893	1.01122	2.17528	1.33508	3.39332	3.56948	2.34491	1.38935	1.19734	0.00674762	0.0228415
Acss3	1.01964	0.233951	0.890296	1.20698	1.05696	1.06061	0.889525	1.36578	3.62154	1.32471	2.70322	1.32227	1.27747	0.00677577	0.02292
Rab23	1.8021	2.65139	1.96485	2.67249	1.93725	2.605	2.55582	2.72445	2.51344	2.9939	4.14048	4.18604	1.0943	0.00678983	0.0229592
Sirt1	1.75136	1.77551	2.62574	2.81552	1.5373	2.12296	2.838	2.34895	4.42113	4.24504	2.43683	2.94303	1.28459	0.0067952	0.0229605
Svep1	0.21667	0.242773	0.598552	0.882242	0.565882	1.3544	0.473301	0.786663	0.755814	2.64574	1.27863	3.56973	1.42242	0.00684246	0.0230696
Zfp280c	1.63151	1.70833	1.67017	3.09829	1.14781	1.9012	2.17927	2.02292	3.45835	3.50649	2.52662	2.54839	1.09002	0.0068707	0.0231226
Chd1	2.8216	2.45795	2.82424	2.57291	2.45752	2.85512	3.19773	2.28678	2.1172	4.50358	4.98465	4.92669	1.4488	0.00688569	0.0231478
Sspn	0.473333	0.111714	0.67479	0.212587	0.652365	0.728237	0.278846	0.0613439	4.2359	0.258377	1.86726	1.9448	1.67743	0.00690226	0.0231866
Osbpl5	2.03338	2.37772	0.968968	1.36858	1.58991	1.37175	1.32211	1.67313	2.48888	1.63536	4.31203	3.3522	1.35892	0.00691841	0.0232324
Mgat5	2.16751	1.22843	2.55485	1.99784	2.26048	2.85815	2.23625	3.49453	4.28763	3.94187	3.34637	2.79138	1.24206	0.00701927	0.0235283
Zdhhc17	0.644936	0.15946	0.79453	0.913362	0.352357	0.600536	1.88066	0.880261	3.79616	1.68453	2.59532	0.927223	1.47255	0.00702715	0.0235434
Cdcp1	3.42837	3.95752	2.44377	3.36388	2.8981	2.68806	2.66957	3.10715	3.42207	5.04346	4.45894	3.77696	1.1058	0.00702886	0.0235434
Fam193a	3.67842	3.7939	3.78739	3.83627	3.2464	3.95812	3.42471	3.55761	5.29126	3.4544	5.22737	4.67681	1.00211	0.00703305	0.0235489
Sowahc	2.63904	3.19704	2.16726	3.02265	2.28261	2.45554	3.54264	2.13454	2.61187	5.13469	4.19694	4.12032	1.33579	0.00705007	0.0235856
H2-Eb1	0.833677	3.4392	1.06496	0.847628	0.555906	0.437539	1.93454	1.52357	5.3956	3.64114	5.07459	0.96072	2.43839	0.00707844	0.0236494
8430408G22Rik	0	0	0	0	0	0	0	0	0	2.80123	1.78634	7.21203	2.9499	0.00708099	0.0236494
Tubb2b	0.73691	0.757924	1.04519	0.74963	0.766438	0.39452	0.504187	0.521027	1.8494	1.14007	1.24123	3.95564	1.36211	0.00720422	0.023957
Stmn2	0	0	0	0	0	0.384198	0	0	0	0.648115	5.21751	5.26128	2.7337	0.00739297	0.0244614
Fkbp1a	6.04561	5.86796	6.55788	5.84501	5.76662	6.70973	6.2891	6.27078	6.86483	8.34295	6.14331	8.16077	1.20888	0.00741992	0.0245242
Col4a4	0.619509	0.812454	0.0839375	0.908554	0.293526	0.184015	0.510048	0.163491	2.54689	0.843707	3.57616	0.683102	1.46552	0.00745736	0.0246303
Cd38	0	0.0849925	0.316347	0.0838342	0	0.168288	0.254414	0	4.59875	0.714209	2.09893	0.456031	1.8535	0.00750267	0.0247358
Rassf5	1.05066	0.454451	1.89024	1.44415	1.38395	0.281777	1.98906	1.2791	1.50839	3.69861	4.01885	1.87358	1.55318	0.00753094	0.0248201
Rnf19a	2.40323	2.98174	2.8618	2.22902	2.75155	2.29223	1.65875	2.06494	3.16847	3.55244	2.78864	5.16755	1.26386	0.00754199	0.0248388
Cxcl2	0.457926	0.472248	2.37086	0	2.18139	1.66512	2.23029	3.1261	3.01494	4.10395	5.06456	2.22979	2.04032	0.00755695	0.0248792
Slc16a2	1.9754	2.279	3.27044	1.9837	2.93465	3.11805	2.19635	3.35614	2.49207	4.28514	4.44379	4.78862	1.36319	0.00771791	0.0253639
Mbp	3.28307	2.77936	2.9786	3.50299	2.98501	3.29016	2.73767	4.00752	5.45393	4.4295	3.30748	4.11222	1.13023	0.00774046	0.0254019
Ces2g	0.797833	0.594915	0.754774	0.758673	0.829172	1.31955	0.0943499	1.44414	2.93006	4.04351	4.27396	0	1.98771	0.00775452	0.0254209
Gatm	0.464313	0	1.1169	0.390065	0.309842	0	0.115551	0.117614	1.90536	1.14697	3.51617	0.402178	1.42838	0.00787874	0.0257459
Rap1b	4.2995	4.70881	4.95654	4.87145	4.82286	4.42976	5.14223	4.23621	5.16526	6.85886	4.86503	6.18481	1.08507	0.0079002	0.0258035
1700029G01Rik	0.133015	0.862111	0	0.610241	0.139569	1.16033	0.14544	0.148009	1.96301	2.40892	4.40494	0.0951229	1.81816	0.00790193	0.0258035
St6galnac2	0	0.127911	1.80619	1.00396	1.15231	0.462628	0.754874	2.80782	3.60875	1.67048	2.11928	3.18236	1.63076	0.00809288	0.0263042
Ednrb	0	0.0649813	0	0.0640897	0.603439	0.248379	0	0	0.986647	3.85523	0	2.20876	1.64005	0.00809882	0.0263069
Phc2	2.14132	3.7864	3.41097	2.84755	3.15762	3.31024	4.69882	2.99155	4.60268	5.13053	3.67033	4.97702	1.30208	0.00818647	0.0265171
Skiv2l2	3.14371	2.53578	3.45789	3.93568	3.61242	3.97055	4.1962	4.33506	4.23378	5.08517	4.37782	5.11557	1.05468	0.00827816	0.0267671
Rai14	1.50516	2.09329	1.47563	0.559507	1.66012	2.19932	1.51968	1.39225	5.19367	2.89496	2.48447	1.92475	1.57384	0.00828922	0.0267841
Zmym4	3.11807	3.8481	3.36371	3.57806	3.3669	3.37303	3.15088	2.79941	4.14745	5.35812	4.79254	3.23993	1.05974	0.00831181	0.026829
Fez2	0.740638	1.25764	1.76921	2.20938	1.54359	1.21213	2.89156	0.716581	4.2737	3.28004	1.53496	7.70208	2.6551	0.00834752	0.0269285
Lrrc8a	4.20903	4.15712	4.82824	4.54677	4.41324	4.33723	4.71819	4.46026	4.45543	5.89074	5.0373	6.48237	1.0077	0.00834848	0.0269285
Adcyap1r1	0.038997	0	0.790042	0.265023	1.19579	0.46372	0	2.04501	0.133116	2.63533	3.24797	4.46572	2.02071	0.00839351	0.0270643
Rsc1a1	3.46961e-06	0.588668	0.782201	1.09859	0.969457	1.15958e-06	1.62357	0.285086	5.14572	2.89765e-06	2.37134	4.51595	2.3398	0.00840039	0.027077
Tspan9	3.42924	3.01558	2.99544	2.95671	2.15591	2.80204	2.74993	2.47477	4.20094	5.99266	2.64486	4.23833	1.44674	0.00849527	0.0273542
Srpx	0.446703	1.63549	0.591392	1.2237	1.64959	0.821384	2.01045	1.1492	4.6143	5.28562	1.65802	1.40004	2.0485	0.00850211	0.0273667
Tagln	1.9863	0.89702	0.994633	1.2969	1.95398	1.86246	2.04369	0.946955	0	6.53396	4.96768	6.00102	2.87792	0.00855378	0.0274882
Dcun1d2	2.58788	3.54734	2.34186	3.20134	2.7687	2.74996	2.77313	2.86287	3.49267	4.75732	2.85123	5.17753	1.21555	0.00858549	0.0275583
Usp11	2.08961	0.14257	0.984934	2.13081	1.98204	0.145208	0.910946	0.53438	3.16944	1.55579	2.19601	3.9504	1.60285	0.00859537	0.0275752
Npy	0	0	0	0	0	0	0	0	0.515543	0	7.77868	7.22377	3.8795	0.00859674	0.0275752
Ptpn1	2.63519	4.14024	3.08831	3.58862	3.15063	3.04095	3.44409	2.74291	5.28796	3.82765	4.83542	3.48935	1.13123	0.00864896	0.0277139
Pot1a	2.0167	2.20718	2.62797	2.02056	2.58736	2.62095	2.74807	2.29385	4.85758	2.65897	3.33329	3.03428	1.0807	0.00865481	0.027723
Rab31	2.44422	1.71227	2.23065	1.86907	1.85786	2.70903	2.04421	2.69415	4.42419	3.25877	1.98731	3.92551	1.20376	0.00867306	0.0277561
Ier5l	0.568948	0	1.12512	0	0	0	0	0	5.21466	2.28279	1.81806	0	2.11712	0.00872413	0.0278967
Dusp2	0	0	0	0	0	0	0	0	0.595129	0	4.06995	2.29932	1.7411	0.00877229	0.0279829
Trp53	4.24697	4.25329	4.69413	4.42157	4.19729	3.95517	3.91647	4.02679	3.92372	5.57991	5.42453	6.64569	1.1795	0.0089026	0.0283203
Wsb1	4.11888	1.94465	2.32451	2.61283	2.98533	2.73736	3.08076	3.38526	4.1564	5.05816	3.62374	3.60304	1.21164	0.0089073	0.0283255
Arl5b	3.85683	2.6424	2.88547	3.03368	2.48809	2.57006	3.77578	3.09494	4.66356	5.46162	3.82731	3.20581	1.24617	0.00893863	0.0283861
Itpr2	1.82146	2.01953	1.51098	2.49882	2.35142	1.09667	2.05973	1.00049	2.01672	2.376	3.98533	4.2034	1.35047	0.00901736	0.0285673
Vasn	2.2722	1.96097	3.13636	3.33075	2.70597	3.27425	3.00564	2.76878	3.33933	4.55903	3.07112	4.79099	1.13325	0.00907988	0.0287472
Laptm5	0	0	0.50193	0.10589	1.36021	0	0	0.115495	3.25435	0.322955	4.66817	0.8807	2.0211	0.00908035	0.0287472
Atn1	4.05787	4.22362	3.66557	3.93826	3.99539	4.56792	3.97378	3.84534	5.83154	4.25767	4.36297	7.04051	1.3397	0.00922456	0.0291338
Plekhf2	2.6539	2.30124	2.78221	2.40711	3.02662	3.17159	3.01234	2.1479	2.50299	3.99903	4.23271	4.02897	1.00306	0.00928896	0.0292872
Gprasp2	0	0.0661114	0.0896036	0.466331	0.259581	0.576488	0.0593554	1.4303	2.27201	0.763853	0.766165	3.6723	1.50011	0.00930044	0.0293034
Xpa	4.04798	2.96487	3.30196	3.68458	3.10379	4.47783	3.07928	2.88091	6.36906	4.26619	5.05595	3.67123	1.39796	0.0093917	0.0294903
Smchd1	3.14471	2.75152	2.99827	2.87503	2.63588	3.07176	2.39724	2.32976	4.76216	4.30496	3.6118	2.61626	1.04827	0.00945254	0.029621
Nup155	1.57235	2.74462	2.13109	2.31651	2.42576	2.4898	1.60977	2.11324	2.14138	3.35591	3.23197	4.2003	1.057	0.00951439	0.0297744
Med31	3.35878	1.64753	3.22935	3.38733	3.21643	1.39552	2.73311	1.95492	5.26114	6.24622	4.04143	2.51571	1.90075	0.00953857	0.0298275
Rian	0.367733	0	0	0.136083	0.204976	0	0	0	1.04743	3.99539	1.621	0.0484397	1.58947	0.00961674	0.0299713
Znrf3	1.73397	1.98775	1.9541	2.82683	2.10111	2.01868	2.54005	2.03945	2.91763	4.53156	2.88424	2.48168	1.05354	0.00977315	0.0303885
Cav2	3.4706	3.05638	3.71918	3.65082	3.2911	2.375	3.36953	3.00195	5.08093	4.24416	3.14492	4.77795	1.07017	0.00980664	0.0304619
Ifit2	1.70802	0.0637761	1.26305	0.919361	2.00944	1.82139	2.12155	0.871128	2.1696	1.67903	4.35894	3.21354	1.50806	0.00985902	0.0305835
Tmem100	0.505538	0.724711	0	0.280329	0	0	0.299166	0.160091	1.36341	2.18037	4.28284	0	1.71043	0.00986779	0.0306004
Hbb-b1	3.23216	0.000506691	4.61762	0	3.72139	4.93728	0.000779009	0.000418064	3.80594	7.67746	4.44498	6.4068	3.52002	0.00988092	0.0306103
D230025D16Rik	4.16753	1.8461	3.24303	2.2454	3.64255	3.9605	3.04789	2.82605	5.81089	3.84762	3.85368	4.82183	1.46112	0.00995933	0.0307707
Sulf2	1.24345	0	0.922409	0.511453	0.816644	0.787016	1.84853	0.398657	2.1683	4.66993	3.8098	0.336149	1.93002	0.00998422	0.0308269
Rras	3.8148	4.71514	4.80286	3.59659	4.07428	3.64083	3.96343	3.79578	4.9943	4.85687	6.18303	4.34965	1.0455	0.00998934	0.0308269
Rarg	2.79922	2.12375	2.31326	2.29554	2.84179	3.10257	3.15225	1.59615	4.77083	3.04436	3.10437	3.68459	1.12297	0.00999089	0.0308269
Airn	4.05408	1.47079	3.74278	2.66463	4.79746	3.49181	3.86061	2.73421	5.955	6.26951	4.48822	3.88817	1.79818	0.0100077	0.0308684
Nefm	0	0	0	0	0	0	0.161645	0	0.308045	0	4.3138	3.62218	2.0408	0.0100604	0.0310208
Frmd4a	0.636163	1.19972	0.614906	0.727147	0.916848	0.920161	0.946546	0.983292	4.77006	2.64684	0.79678	1.7037	1.61125	0.0100976	0.0311147
Adnp2	2.53469	2.74257	2.50881	2.59128	2.40865	2.97929	2.21576	2.51639	2.03846	4.84648	3.69943	5.2208	1.38911	0.0101635	0.0312865
Mtss1l	1.27088	1.36603	1.88015	2.53968	0.96544	2.68653	1.08008	1.69118	2.30171	3.76199	2.57104	2.68271	1.14437	0.0102137	0.0313887
Ppp1r9b	2.67379	3.08853	2.33131	1.99738	1.95279	2.22643	2.34611	2.68795	3.50192	2.20076	4.23944	3.94031	1.05757	0.0102954	0.0315871
Etv3	3.00228	3.55219	2.8177	2.26929	2.97335	2.90732	2.41159	2.87259	4.70632	4.09703	2.52781	4.61783	1.13646	0.0103678	0.0317558
Stom	1.49269	0.256471	0.43227	1.63694	2.10081	1.33375	0.754456	0.823538	6.06096	1.07442	2.27906	3.54087	2.13496	0.010371	0.0317558
Mgat4a	1.91183	0.530516	1.41288	1.11674	1.88959	1.32785	0.976585	0.930443	3.63783	2.2355	1.08856	3.20197	1.27891	0.0103975	0.0318265
Nfya	2.05388	2.54883	3.00011	2.71466	2.14261	3.09927	2.39182	2.97036	4.0733	5.53297	2.01702	5.04193	1.55111	0.0104485	0.0319506
Bmp3	0.224689	0.0816606	1.27007	0	0	0	0	0	0	1.1258	3.70597	2.36803	1.6029	0.010493	0.0320762
Ppfia2	0	0	0	0.164063	0	0	0	0	0.549091	0	3.5327	1.84303	1.4607	0.0107741	0.0327448
Prss48	0	0	0	0	0.947329	0.302417	0	0	3.99865	0	1.29657	1.73803	1.6021	0.0108592	0.0329427
Hoxd10	0.498769	0.97332	0.194285	0.276289	1.20356	1.20755	0	0.944104	0	3.80229	2.13994	5.34473	2.1595	0.0111241	0.0335833
Agt	0	0	0.764393	0	0	0	0	0	4.30745	4.26289	0.411732	0	2.14997	0.0112007	0.0337336
Gprc5b	1.01614	1.46785	1.65233	0.9604	0.340397	0.677403	0.115298	0.225982	0.931086	1.74404	2.86658	5.46283	1.94416	0.0112192	0.0337708
Isg20	4.98907	4.84269	5.04599	5.135	5.19453	4.92971	5.0929	4.33545	4.73859	7.11556	6.99244	5.57273	1.15916	0.0112826	0.0339174
H2-Q8	0.41218	0.620912	0.810695	0.362645	0.307933	0.124645	0.157925	0.0530997	1.73237	0.522805	0.991192	3.9363	1.43941	0.0112881	0.0339184
4930525D18Rik	0	0	0	0	0	0	0	0	4.09134	1.93972	0.579355	0	1.65261	0.0113366	0.0340245
Adrb2	1.78433	2.14017	1.84367	2.7413	1.04534	2.19014	1.31103	0.958248	3.98131	1.99291	4.90805	2.26517	1.53508	0.0114642	0.0343294
Afap1	2.08106	0.660167	1.09538	1.88931	1.72297	1.71612	1.64317	1.86664	3.83853	2.71559	1.40668	3.07298	1.17409	0.0115044	0.0344276
Krt7	1.59182	0	0	0.885792	0	0.90809	0	0.613693	4.59683	2.62918	1.56322	0.416254	1.80145	0.011515	0.0344479
Tmem231	0.841296	0.706028	0.819831	0.904142	0.714093	1.06632	0	0.562515	0	1.8741	4.56738	4.32152	1.98897	0.0115454	0.0345279
Gab2	1.41146	3.44801	3.29817	2.84431	3.39522	2.93656	3.23241	2.68787	4.39364	4.02585	4.33073	3.23454	1.08944	0.0117614	0.0350489
Arrdc4	3.00342	2.28991	2.13293	3.96896	3.92898	2.76236	4.01715	2.67732	6.53079	4.50959	3.1325	4.81707	1.64986	0.0117887	0.0350965
Gsdmc2	1.04025	0.402575	1.23549	0.0833871	0.270983	0.810368	0.908253	3.20262	5.49497	1.92391	1.4561	3.46511	2.09078	0.0119089	0.0353973
Plekho2	0.890035	0.52833	1.03022	0.0765685	1.19529	0.695931	2.2113	1.59844	0.509205	2.72494	3.4558	4.16765	1.68614	0.0119516	0.0354783
Clec7a	0	0	0	0.111856	0	0	0	0.436063	4.97574	0.948248	1.917	0.0781421	1.91129	0.012026	0.0356569
Cd52	7.48558	5.95885	8.30695	6.84364	4.74265	3.29702	5.85503	5.11444	7.61105	8.4543	8.82184	7.78077	2.21647	0.0120679	0.0357659
Snora21	0	0	0	0	0	0	6.13093	0	7.38737	5.75361	6.1333	0	4.0522	0.012259	0.036228
Il28ra	0.639266	1.16665	0.730016	1.86006	0.994436	1.80442	1.21337	0.821786	5.75968	2.95444	0.359597	3.83961	2.07458	0.0123503	0.0364429
Nefl	0	0	0	0	0	0	0	0	0	0.10652	3.46119	3.17465	1.68559	0.0123963	0.0365401
Rnu11	0	0	0	0	0	0	0	0	9.16641	0	0	9.84383	4.75256	0.0124279	0.0366216
Asap1	0.674978	1.18622	1.10115	1.33597	0.210206	0.306181	0.653761	0.624999	5.25515	2.016	0.53722	2.57207	1.83342	0.0124329	0.0366248
Lime1	1.95964	1.23442	1.02938	0.562073	0.912495	0.57779	0.690827	2.08147	1.35724	1.90551	3.06743	5.59381	1.84999	0.0125369	0.0368724
Hmga1	3.01015	2.46853e-05	6.79242e-05	0.925157	1.66914	5.16334e-05	0.946036	5.40985e-05	4.37812	3.44814	6.225	3.32002e-07	2.69398	0.0125522	0.0369054
Fmo1	0.622286	0.110858	1.8833	2.13299	0.313923	0.650732	0.225548	1.14181	0.748007	2.36481	2.81093	3.829	1.55301	0.0126441	0.0371349
Sh3rf1	2.96126	1.84143	2.22117	3.17703	2.28174	2.70274	2.59498	2.76464	5.09107	4.89016	3.91692	2.003	1.40716	0.0126701	0.0371811
Bicd1	2.39649	1.98931	2.97526	2.77057	2.65705	3.39656	3.21647	2.70032	2.69694	4.39827	3.4971	4.94469	1.1215	0.0126839	0.037198
3110057O12Rik	0.362618	0.289456	0.292095	1.64074	0.869049	1.14274	2.36695	0.640984	0.171216	3.47293	3.37182	4.49354	1.9268	0.0127354	0.0373253
A730011L01Rik	2.21979	0.924295	2.39833	2.29549	1.47734	2.24051	1.72306	1.20356	3.53812	2.98961	1.70868	3.51132	1.12663	0.0127696	0.03739
Reep1	1.51715	0.0663815	1.05524	0.912347	0.252267	0.611672	0	0	1.21531	1.27186	1.5103	4.16122	1.48779	0.012921	0.0377735
C1qa	0	0	0.606119	0	0	0	0	0	0.220227	4.48599	4.80464	0	2.30195	0.0129288	0.0377844
Pdgfc	0.671231	0.268699	1.02426	1.68721	0.501181	0.605734	1.36306	1.07348	3.09295	0.272379	2.48959	4.69348	1.73774	0.0129662	0.0378576
Taf4b	0.944215	1.56086	1.19551	0.455326	0.9796	1.5452	1.83733	0.601107	2.73268	3.78458	2.5432	0.764456	1.31634	0.0130869	0.0381738
Cyp3a57	3.38659	3.29643	3.18402	3.88525	3.82582	3.82814	2.7746	3.59806	4.42202	6.20467	4.14138	3.71124	1.14746	0.0130967	0.0381784
Trim29	0.169212	0	0	0	0	0	0	0	0.525065	0.450649	0.865015	3.50061	1.31418	0.0132524	0.038535
Elk1	1.3037	0.730963	1.11231	2.78753	2.04983	1.92363	0.976517	1.51696	1.8267	2.95577	2.43718	3.8169	1.20895	0.013432	0.0389348
Ing5	2.01822	1.9303	2.14343	1.87043	2.81168	2.54015	2.47249	2.27324	4.0996	1.96976	4.03677	3.09567	1.04296	0.0134704	0.0390091
Gfer	3.31602	2.55102	2.38384	2.92636	3.1696	2.72585	3.24283	3.49248	3.70439	5.36642	3.40438	3.53432	1.02638	0.0134889	0.0390506
Syt15	0	1.7121	0	0	0.724775	0	0	0	0.116628	1.6164	2.4218	5.2728	2.0523	0.0135183	0.0391221
Ctss	2.83252	1.92783	1.47991	1.01354	2.05137	0.202252	2.42727	2.64537	5.72771	4.14261	5.39373	0.929332	2.22583	0.0135305	0.0391221
Ecm2	1.90467	0	0.556328	0.95233	1.41733	0.899155	0.508914	0.97775	2.26944	2.91946	4.19937	0.493333	1.56834	0.0136114	0.0393066
Ing3	2.29534	2.01827	2.31638	2.20765	1.89075	2.16963	2.02876	2.13586	3.20039	1.57252	4.01574	5.09168	1.33725	0.013863	0.0399333
Lce6a	0	0	0	0	0	0	0	0	0	4.15199	4.95199	0	2.276	0.0138873	0.039966
Ublcp1	3.17521	2.79927	2.92813	3.61306	2.74233	2.30218	3.43875	2.69736	4.16416	2.63141	4.5495	4.83934	1.08406	0.013906	0.0400073
Katna1	3.15662	3.63781	2.94308	3.00501	3.76549	3.53223	3.94628	2.95585	4.42546	3.23555	4.42713	5.54389	1.04021	0.0139166	0.0400255
2810403A07Rik	4.19849	4.18658	4.10083	4.34748	4.15236	3.51598	3.33845	3.96169	4.53395	5.76911	5.73886	3.88122	1.00555	0.0140579	0.0403439
Fat4	0.375579	0.131812	0.613241	0.811157	1.08511	1.08146	0.918081	0.813134	0.715502	1.25162	2.23948	3.52438	1.20405	0.0141285	0.0404669
Snap25	0.118227	0	0	0	0	0	0	0	0.104761	0.100158	4.61388	7.23321	2.99822	0.0141314	0.0404669
Arap3	0	0	0	0	0.499416	0.18575	0	0.561683	4.66975	1.51657	0.192857	1.11789	1.71841	0.0141504	0.0404836
Prkar1b	0	0.936672	0	0	0	0	0	0.104772	0	1.20597	1.51385	4.15611	1.5888	0.014234	0.0406848
Beta-s	4.82675	5.59404	4.75559	0	6.06574	5.49841	3.01773	5.6658	6.1718	8.24092	7.23597	6.94043	2.71927	0.0143924	0.0410348
Cxcl13	0	0	0	0.232747	0	0	0.248654	0.252893	5.03215	0.194319	3.97234	0	2.20792	0.0145227	0.0413438
Ldlr	3.21661	2.64203	3.54129	3.29189	2.32439	2.2347	3.29672	2.15685	3.50033	3.05503	4.92959	4.17252	1.07631	0.0145818	0.0414866
Dos	3.16237	1.71423	2.95326	2.51566	2.81128	3.26684	2.04899	2.87796	5.28177	3.1627	2.77428	4.52938	1.26821	0.0148937	0.0421386
Mterfd2	1.79393	0.465707	2.00193	2.68259	0.826213	1.0386	0.708616	1.26874	2.98168	3.8908	1.77639	2.02684	1.32063	0.0149274	0.0421839
Gm5512	2.20548e-07	2.73285e-06	2.66464e-06	0.284796	1.54593	0.000669299	1.62501e-05	4.75833e-06	1.37336	4.17473	4.08987e-08	1.9979	1.65757	0.0149694	0.0422639
Ttc9	0.122991	0	0.168956	0	0	0	0	0	2.80005	0.10422	0	3.49812	1.56411	0.0151778	0.0427395
Med11	3.03655	1.69638	3.17757	2.83538	2.9198	3.90308	3.2786	2.6099	3.27567	3.55037	4.32355	5.91051	1.33287	0.0152702	0.0429032
Zc3h7a	0	0	4.82648	0	0	0	4.76895	0	4.85271	2.61821	4.78936	4.43747	2.97501	0.0152898	0.0429322
Git2	2.79589	2.01337	2.84947	2.01883	3.11187	2.83171	2.62886	2.26812	3.48218	5.12796	3.90997	2.37385	1.15873	0.0153011	0.0429406
Srxn1	1.47829	3.2001	1.72333	2.42053	3.13801	2.87116	2.71875	1.99895	2.0533	5.38645	4.45506	3.83136	1.4879	0.0153021	0.0429406
4933411K20Rik	3.41626	2.23949	3.18169	3.71061	2.64316	3.19984	2.75019	2.76389	3.22752	3.16769	5.27464	5.09055	1.20196	0.0153068	0.0429407
Dpep1	1.13899	1.31941	0.741078	1.64619	0.224768	2.18846	0	2.45494	1.5403	5.31212	4.21301	1.62889	1.95935	0.0155207	0.0433828
Gpn1	2.34577	2.67102	2.33124	2.09002	1.62986	2.12701	3.2021	2.29255	3.34122	3.95458	4.43273	2.05749	1.11031	0.0155423	0.0434168
Gm9846	7.13342	9.07898	8.95983	8.73357	8.83422	9.01353	7.62339	9.16109	10.4891	10.0244	9.63801	8.86912	1.1879	0.015554	0.0434365
Vat1l	0	0	0	0	0	0	0	0	0	0.0563538	3.63223	5.63187	2.33011	0.0157609	0.0438285
Ulk2	3.24721	2.13027	2.96791	2.06417	2.94502	2.64564	1.97799	2.29437	4.29483	3.99898	3.71474	2.28697	1.0398	0.0158254	0.043958
Kif1a	0	0	0	0	0	0.258591	0	0.140467	0.0256123	0.0954549	4.21121	3.03519	1.79198	0.0159107	0.0441522
Hr	0.245564	0.0455275	0.381001	0.430519	0.664891	0.696878	0.421836	0.312852	3.76561	2.98167	0.940006	0	1.52194	0.01595	0.0442481
Bspry	3.74878	2.46475	3.02276	2.29672	2.69613	2.99431	2.93684	2.66754	3.08804	3.40319	3.93289	5.58213	1.14809	0.0159703	0.0442911
Kcnq1	1.29026	0	1.6319	0.578721	0.571967	0.742965	0.326752	0	4.3113	3.09214	0.398428	1.39635	1.65673	0.0161251	0.0446091
Syt1	0.0510709	0	0	0	0	0	0	0	0	0	3.24358	4.54358	1.9404	0.0161615	0.0446738
Cpne1	2.74443	2.69869	2.44783	2.76999	2.19332	2.38398	2.77748	2.31506	3.11716	3.83983	2.45331	5.48118	1.18152	0.0162799	0.044934
Syp	0	0	0.849151	0.966024	0.930214	0.3822	0.479232	0	0.762214	3.7617	0.306608	5.55543	2.14563	0.0166727	0.0457991
Nbl1	3.69772	2.2988	4.38863	4.57066	4.07972	3.79475	4.41307	3.87096	4.50915	4.1753	5.6066	6.601	1.33372	0.0167019	0.0458613
Arhgef10	1.59811	3.28298	1.66336	2.54674	1.77897	1.55163	2.21267	2.4215	4.19074	2.61341	3.42213	2.55941	1.06443	0.0167053	0.0458613
Sdad1	2.47022	2.56529	2.63339	2.75496	2.52118	2.5884	2.08339	2.09095	4.22219	3.96148	4.06135	1.83146	1.05565	0.0167414	0.0459273
Evc	0	0	0	0.405949	0.0590709	0.371829	0	0	3.92546	3.61359	0.120924	0	1.81039	0.0167439	0.0459273
Acsm3	0.562492	1.35846	0.137624	0.124816	0.472443	0.998982	2.06512	0.689399	2.11757	4.76322	4.46682	0	2.03573	0.016761	0.0459598
Zfp169	1.31944	2.44196	1.35636	2.13357	1.86302	1.45459	1.04942	1.5086	5.40517	1.22436	3.27665	2.93551	1.56955	0.016772	0.0459653
Riiad1	0	0	0	0	0	0	0	0	2.77631	0	4.07758	0	1.71347	0.01708	0.0466173
Olfm2	0	0	0	0.325918	0	0	0	0	0	0	3.17743	3.68921	1.67592	0.0170816	0.0466173
Tcf15	0	0	0	0	0	0	0	0	0	0	3.8762	2.6478	1.631	0.0173017	0.0471485
Mapkapk2	4.04983	4.04959	3.59756	4.0552	3.76387	4.18411	4.28228	3.88477	5.64157	5.9641	5.71868	3.21684	1.1519	0.0174464	0.0474447
Smarcad1	3.26521	2.18603	2.63853	2.84231	2.27321	1.53987	2.7263	1.76119	3.47233	2.46469	3.42248	4.4761	1.05482	0.0175419	0.0476484
Wisp2	0.700488	0	0	0	0.630226	1.3456	0	0.764852	0	1.46149	4.7058	2.63681	1.77088	0.0175722	0.0477166
Arhgef2	0.231629	0.0586033	0.374936	0.243676	0	0.0597195	0.23354	0.494871	0.326593	3.80408	1.48884	0.630169	1.3503	0.0176293	0.0478156
Rg9mtd1	2.1005	3.88167	3.24597	3.059	2.66564	3.29964	2.96075	2.64138	5.05165	4.79062	3.48477	3.03087	1.10766	0.0176691	0.0478943
Pcdh12	0.0430874	0	0	0	0	0	0	0	0.341833	4.36099	0.519581	1.07893	1.56995	0.0178748	0.0483551
Bag5	3.34427	3.87877	3.26912	3.78013	3.66449	2.61047	3.6597	3.02016	3.78506	3.68336	4.55881	6.25062	1.16607	0.0178872	0.0483678
Sema4c	0.626805	0.509014	1.43795	0.405387	0.737818	0.564842	1.65138	0.0713836	3.82751	1.92089	0.0702264	3.55872	1.59377	0.0178941	0.0483678
Ccdc8	0	0	0	0	0	0	0	0	0.108093	0	2.16788	3.82762	1.5259	0.0180304	0.0486748
Prrg1	0	0	0.652151	0	0.248949	0	0	0.341535	1.8524	3.55357	0.629689	0	1.35358	0.0181257	0.0489035
Kif5a	0.450258	0.0587072	0	0	0.0595402	0.293737	0	0.213381	0.129949	0	3.71252	3.59357	1.72456	0.0181515	0.0489459
Kctd15	0	0	0.141972	0	0	0	0	0	4.40495	1.28339	0.406987	0.334962	1.58983	0.0181664	0.0489608
Rhoj	1.04443	0.210839	0.277304	1.00612	0.969265	1.46709	2.05911	0.59397	1.9047	1.10436	5.73735	2.43077	1.84078	0.018324	0.0492656
Gsta4	4.15274	3.59388	5.08206	4.78228	4.49521	3.69832	3.52788	4.48932	4.9717	5.57335	6.6201	4.29391	1.13705	0.0183465	0.0492975
Tubb3	0	0	0.202193	0	0	0	0	0	0.251042	0	1.80293	3.54174	1.37365	0.0183963	0.049387
Rdh13	1.95462	2.6706	0.913359	0.667178	2.1335	1.70014	2.82059	1.27239	2.794	2.72621	2.38945	3.65179	1.12381	0.0184662	0.0495185
Psmb8	2.92589	2.27438	2.12794	2.56943	2.52103	2.64925	3.53681	4.1639	5.00397	2.48722	4.40498	4.67439	1.29656	0.0184966	0.049571
Ms4a4d	0.604142	1.0554	0	0.845898	0.184902	1.16136	0.514361	0.905078	3.64	1.46007	3.19416	0.126644	1.44632	0.0185636	0.0497363
Leprel1	0	0	0.152747	0.113387	0	0.508634	0	0	0.938944	4.93367	1.36957	0.154324	1.75228	0.0185736	0.0497487
Ak4	0.849677	0.293353	0.710235	0.77688	0.700133	1.27817	0.0541045	0.398266	1.64073	0.817977	1.38342	4.52848	1.46005	0.0186461	0.0498997
Tmem119	2.70007	0	1.43611	0	0	0.127284	0.364614	0.665177	4.17074	3.77718	0.741609	1.34466	1.84689	0.0186462	0.0498997
Plekhg2	0.238309	1.05918	1.18376	1.31115	0.774393	0.806894	1.0266	0.986415	4.9586	1.57794	0.534345	3.20556	1.64577	0.0186887	0.049999
Disp2	0	0	0	0.0730169	0	0	0	0	0.0632163	0	2.11247	3.46174	1.40023	0.0189065	0.0504065
E2f5	1.64095	2.37107	0.670493	1.13166	1.93021	1.42189	3.63242	3.10167	3.82509	3.77223	2.31097	3.6539	1.403	0.019048	0.050725
Plac9	3.04119	3.0195	2.67339	1.62142	2.11894	3.19278	4.27425	2.13592	3.92018	5.90939	4.03572	2.97575	1.45059	0.0192311	0.051145
Robo1	1.20607	1.33101	1.36595	1.10759	1.4083	1.8095	1.87823	1.02916	1.69905	4.38665	1.40989	2.8955	1.2058	0.0193279	0.0513669
Dusp5	1.77216	0	2.12851	1.04138	0.627049	1.1868	0.463606	0.470956	0.204357	2.38193	3.89297	4.72511	1.83978	0.0193869	0.0514771
U2af2	4.14017	3.24051	4.0157	3.49419	4.06719	3.6934	4.52755	3.74789	6.17615	5.142	3.26386	5.62135	1.18502	0.0193985	0.0514805
Tctex1d2	4.01002	2.81256	3.18819	2.31049	3.68007	3.63992	2.27195	2.15946	5.09369	5.47191	2.14074	6.08146	1.68787	0.0195038	0.0516998
Caprin2	0.617602	1.04089	0.0946663	1.31586	0.820722	1.15838	0.71382	1.365	1.65166	2.78415	0.513463	3.50923	1.22376	0.0195825	0.0518347
Zscan2	0	0.112913	0.729304	0	0.114486	0	0.82877	0	0	4.52441	0.517957	2.9144	1.76601	0.0197479	0.0521776
Grk5	1.43778	2.20182	1.10831	2.05506	1.51391	1.4886	1.32976	0.517713	0.523643	3.61794	4.42206	3.42304	1.54005	0.0197516	0.0521776
9930111J21Rik1	1.95054e-07	0	2.26363e-07	0	0	0	0	2.01002e-07	4.10667	0.193609	0.507114	1.06529	1.46817	0.0200479	0.0528546
Olfml3	3.84346	2.55418	2.37201	4.36089	4.14909	4.02175	4.40469	4.20545	3.15619	5.59149	6.05191	6.39763	1.56037	0.0200669	0.0528895
Thap4	2.56868	4.25002	3.02152	2.78585	2.25726	2.75342	2.43486	2.82352	3.25594	5.43857	3.99917	3.35101	1.14928	0.0202273	0.053191
Gm11240	1.77659	0	0	0.431666	1.26662	1.28838	3.03456	1.75946	3.73838	5.00058	5.2942	0	2.31363	0.0202435	0.0532184
Alox12	3.11755	3.03048	3.94525	3.21235	2.2133	2.87165	2.16231	3.22152	3.78338	4.6314	5.66439	2.79842	1.2476	0.0202596	0.0532351
Tnf	0	0	0.404181	0	0	0.892688	1.01245	1.94473	4.26901	1.35594	4.05897	0	1.88923	0.0202652	0.0532351
Leprel2	0.763862	3.24592	2.49501	1.1999	1.67913	0.681294	0.702393	1.12669	3.299	1.66563	2.73427	3.83642	1.39706	0.0203063	0.0533228
Cirh1a	3.89065	3.1895	3.91316	3.42294	3.73084	4.28579	3.34083	3.96149	5.82721	5.99694	3.36779	4.2942	1.15464	0.0204127	0.0535109
Ngfr	1.25056	0.0744516	0	0	0	0	0	0	0.063578	0.229	4.01052	6.57944	2.55501	0.0205368	0.0537447
Nipal4	0.612043	0.468285	0.669219	1.29768	1.18789	0.532831	1.32701	1.04543	3.48019	2.07135	0.0815148	3.46835	1.3828	0.0208054	0.0542479
Plxnb1	0.390515	0.0287693	0.250817	0.0283696	0.113344	1.09039	0.512718	0.309254	0.614638	2.5703	4.5123	0.236629	1.64294	0.0208486	0.0543145
Egr4	0	0	0	0	0	0.448527	0	0	0	3.76152	0.25069	1.90273	1.42267	0.0212263	0.0550739
Tshz3	0.0949592	0.799562	0.513437	0.231253	0.0997025	0	0.0529143	0	0.238793	2.08268	0.497359	4.49242	1.60383	0.0214585	0.0555275
Peg3	0.326705	0	0	0	0	0.0754892	0	0.774613	0	0.103351	3.35416	4.55326	1.85559	0.0218128	0.0563024
Svs4	9.94956	3.89735	6.08265	6.49329	6.95061	5.187	4.64689	8.78298	10.3787	8.34916	10.2479	7.68887	2.66737	0.0218283	0.0563269
4931406P16Rik	1.94627	1.69327	1.39299	0.987114	1.72114	1.92622	2.20593	2.35172	2.08264	3.74191	3.57181	1.77601	1.01501	0.0218398	0.0563403
Ror1	0.13468	0.0713773	0	0.433018	0.141312	0.14197	0	0	0	3.52385	2.56011	0.0963296	1.42978	0.0223493	0.0574147
Ikbke	1.33632	2.13352	1.24416	1.73909	1.76802	1.6193	0.780551	2.64153	3.74342	3.3911	1.99847	1.80667	1.0771	0.0224497	0.0576244
Ttf2	1.48885	0.554081	1.24263	1.15776	1.07613	0.876047	1.13666	1.09545	1.02078	3.49794	1.21719	2.81339	1.05887	0.022552	0.0578067
Mtf1	2.40015	1.2563	2.76948	2.57818	2.99517	2.35241	1.76003	2.15094	3.28514	3.7362	1.99857	4.81385	1.17561	0.0227196	0.058098
Fxyd1	2.89404	1.83156	2.22014	0	0	1.91457	2.28862	0	6.72974	4.68925	0	4.66	2.62613	0.0227208	0.058098
Ikbip	3.5943	3.52026	3.70107	3.26263	4.19673	2.92223	3.37746	4.14563	5.60576	6.5614	3.53728	3.79022	1.28363	0.0227993	0.0581983
8430406I07Rik	0.984997	0.266692	0.448486	0.0931987	1.02144	0.975244	0.654061	0.101692	4.01285	0.411164	0.780885	2.83341	1.44135	0.0229368	0.0584291
Clec3b	2.53509	0.282353	0.368644	1.64683	0.729379	1.67978	3.09714	2.37816	3.92226	2.42989	2.89198	2.65479	1.38506	0.0229403	0.0584291
Socs1	0	0	0	0	0	1.24261	0	0	1.99743	4.83184	0.774891	0	1.74571	0.0229734	0.0584767
Pdss1	0.440564	0	0.21436	0	0.680643	1.1453	1.01483	0.715369	1.50426	1.36714	4.05142	0.511177	1.33212	0.0230886	0.0587258
Lsp1	2.80662	0	0.707588	1.42777	1.89907	1.95065	2.42174	1.30774	4.23743	5.29907	0.849452	3.23096	1.83908	0.0232989	0.0591616
Tuft1	3.04818	2.26456	1.55277	1.99025	2.19184	2.76172	1.19719	1.95097	3.04758	5.47165	3.65303	1.8828	1.39408	0.0233715	0.0593148
Msx1	0	0	0	0.133332	0	0	0	0.145303	4.00617	2.27137	0	0	1.53456	0.0234445	0.059451
Rassf4	0.0378388	0	0	0	0	0.03996	0	0	3.65549	0	1.98279	0	1.39984	0.0234697	0.0594735
Ddx19a	3.8636	2.71166	3.87448	3.6529	4.35424	3.86537	2.83431	3.72903	4.49187	5.85756	3.64396	4.55495	1.02639	0.0236233	0.0597897
Mad1l1	0.264552	1.12586	1.26602	0.693459	1.60697	1.0451	1.86882	1.63286	2.20449	2.75713	0.79742	4.64127	1.41212	0.0236615	0.0598698
Ngf	0	0	0	0	0	0	0	0	2.68249	0	0	5.66345	2.08648	0.0238224	0.0602441
Car2	4.00587	4.48506	3.5961	4.54596	4.83614	4.88614	4.10473	4.33347	6.22853	5.99554	5.67725	3.75749	1.06552	0.0239806	0.0605777
Rcan2	0.0756745	0	0	0.481648	0	0	0	0	2.38589	0	0.0830309	4.33044	1.63018	0.024045	0.0607071
Gdap1	0	0.539467	0	0	0	0	0	0	0	0	3.46045	2.36065	1.38784	0.0243601	0.0613016
1810035L17Rik	5.58071	5.91251	5.17276	5.33692	6.54453	6.03453	6.81904	5.62809	7.27115	6.56531	7.8392	5.85387	1.00375	0.0244803	0.0615538
Ntn1	1.81003	1.9985	1.57346	0.859022	1.81231	2.00825	1.02594	1.6677	0.699684	3.08268	4.14878	3.7241	1.31941	0.0246954	0.0619599
Ift81	2.05427	1.60189	0.936393	1.90173	2.79585	2.49901	1.92978	2.09124	2.60637	3.90918	3.95085	1.7979	1.0898	0.0248379	0.0622218
Abcc10	2.12615	1.89838	2.25454	2.85549	1.71719	1.97425	1.34595	2.00792	4.70028	2.75405	1.34683	5.35152	1.51569	0.0248681	0.0622579
1500010J02Rik	1.834	1.22081	1.35414	1.67378	0.937966	2.44485	1.82403	1.25686	3.16819	4.27498	1.46983	1.97057	1.15259	0.0254168	0.0633399
Smurf1	1.78861	2.01452	2.7317	2.44987	1.76974	2.30501	1.40383	2.41964	2.69642	2.26418	2.87493	4.74902	1.03577	0.025748	0.0638948
Nrg1	0.331552	2.10548	1.21577	0.526213	0.860105	0.447916	1.5783	0.254201	0.204023	4.13174	1.71092	5.20624	1.89829	0.0257737	0.0639359
Pim2	0.341549	1.13748	0.803952	0.348266	0.806642	1.32515	0.476258	0.845431	3.63065	0	1.86574	2.65029	1.27608	0.0259131	0.0642128
Dcaf13	3.94995	3.96382	3.06247	3.66042	3.0606	3.67588	2.89863	2.31433	3.3171	3.75246	5.34399	5.17029	1.0727	0.0262324	0.0648476
Lilrb4	0.182655	0.188935	0	0	0.360529	0	0	0	0	3.96875	2.43437	0	1.50927	0.0262566	0.0648725
Gm9871	0	0	0	0	0	0	0	0	1.59631	4.21632	0.179959	0	1.49815	0.0262669	0.0648807
Trib2	0.218477	0	0.424836	1.3243	0.895139	1.11529	0.124038	1.32707	4.737	2.63931	0.781945	0.830927	1.56865	0.0266096	0.0655693
Dll4	0	0	0	0	0	0	0	0	0	0	4.04858	1.84443	1.47325	0.0269627	0.066248
Dnmt3a	1.77714	1.77215	3.14547	2.49089	2.27531	2.41022	3.20116	1.39755	5.04943	3.22492	3.45333	2.24637	1.18478	0.0276246	0.067548
Ifi47	0.15243	0	0	0	0	0	0	0	0.372778	1.47635	0	4.7311	1.626	0.0278114	0.0678968
Nipsnap3b	3.07326	3.18265	3.31483	2.45868	3.7891	3.14376	3.92784	2.59985	6.20844	3.21009	3.98151	4.01518	1.16756	0.028061	0.0683647
Hba-a1	4.19372	4.86347	3.87916	0	5.78352	5.0277	3.28714	5.57128	6.36485	6.97815	6.54257	5.12843	2.17775	0.0285704	0.0693284
Hilpda	1.28303	3.25805	3.60542	1.03912	3.37869	2.71646	1.92551	2.89245	4.24831	2.18663	4.31661	5.28547	1.49691	0.0286255	0.0694439
Gm2506.1	0.517385	0.0729542	0.412801	1.53906	0.702377	1.69308	9.739e-06	4.54663e-06	2.35551	1.50471	0.273582	4.59386	1.5647	0.0290592	0.0703114
D730005E14Rik	1.94351	0.585146	1.53797	1.89044	1.57747	0.594737	1.34176	1.32791	2.85746	3.51575	0.800808	2.56083	1.08385	0.0295807	0.0714608
Dmrt2	0	0	0.279793	0	0	0.404914	0	0	0	2.01168	4.02333	0.0759946	1.44216	0.029624	0.0715282
Srgap2	1.69972	1.38882	1.45625	1.86342	1.26379	1.81073	0.733808	1.77481	2.96562	3.72028	0.714777	2.96112	1.09153	0.0301643	0.0725484
Hba-a1.1	4.26559	5.25995	4.98546	0	4.95386	4.98333	3.04092	5.36711	6.84217	6.91245	6.69773	4.68608	2.17758	0.0305364	0.0732553
Lysmd2	0.730145	0	0.545871	0	0	0.76235	0.785345	0.796558	3.55444	0.353093	1.82232	0.763291	1.17075	0.0305382	0.0732553
Peg3as	0	0	0	0	0	0	0	0	0	2.29101	2.69299e-08	6.03551	2.08163	0.0307347	0.0736325
Gm13139	1.08026	0.684742	1.16582	0.447921	1.13729	1.59173	0.561111	1.47208	3.63846	0.831531	2.22302	1.54234	1.04122	0.0308088	0.0737908
Mmp23	1.0466	0.870703	0	0.494125	0.765928	0.190017	0.66462	0.533085	2.0607	1.08498	4.983	0.358399	1.55114	0.030957	0.0740882
Rspo3	1.03145	1.62641	0	1.53889	0.477328	0.558655	1.30697	0.585481	2.76295	1.55885	3.58412	0.506926	1.21256	0.0311248	0.0743742
Bend7	1.20545	0.687407	1.00665	0.364287	0.518477	0	0.43888	0.814399	4.06944	0.814599	1.57557	0.941828	1.22091	0.0312169	0.0745365
Enc1	2.20042	1.3594	3.07567	2.44564	1.37209	1.57351	2.11017	0.945023	1.1818	4.12668	3.1748	4.43845	1.34519	0.0317407	0.0755528
Gramd4	0.589626	0.647303	2.16871	1.43671	1.41613	0.443723	1.35578	0.369276	2.33571	0.189658	4.1425	3.35275	1.45175	0.0317749	0.0756147
Dnajc6	0	0	0	0	0	0	0	0	0	0	3.74413	1.51021	1.31359	0.0319287	0.0759025
Gjc3	0.529991	0.376996	0	0	0	0	0	0	0.0614309	2.15261	0	4.2546	1.50379	0.0321539	0.0762808
Cd86	0	0.725161	0	0	0	0	0	0.304395	0	2.4064	0	4.12097	1.50315	0.0322639	0.0764328
Chrna3	0	0	0	0	0	0	0	0	0.0695023	0	1.65748	4.73284	1.61496	0.0324835	0.0768261
Adh7	0	0	0	0	0	0	0	0	4.6528	0.598374	0.132188	0.745974	1.53233	0.0325552	0.0769759
Fam70a	0.815663	0	0	0.271644	0	0	0.152248	0.699134	2.13634	0.423592	0	4.22228	1.45322	0.0329556	0.0776661
Fam70b	0.228524	0	0	0	0	0	0.249132	0	0.191506	4.74122	1.44692	0.155214	1.57401	0.0329748	0.0776895
Lrrc8c	0	0	0.120226	0.252017	1.74704	0.0919145	0.864178	0.0971105	0	2.91646	0.752514	3.87821	1.49023	0.0329831	0.0776895
Hoxd4	0	0.281955	0.133426	0.191406	0	0	1.50039	0.107867	4.73582	0	1.422	1.24568	1.57399	0.0331697	0.0781091
Card10	1.28879	0	0.381004	0.331312	1.35377	0.993797	1.32522	1.47293	3.67867	0.657267	1.88711	1.87723	1.13172	0.033344	0.0784195
Rgs3	1.78215	0.897216	1.49022	1.24598	2.57164	2.12954	2.60321	2.31147	4.61636	3.64579	3.31451	1.12047	1.29536	0.0334013	0.0784942
Ppifos	0.272722	0	1.29432	0.399486	0.285512	0.411284	0.753229	1.18917	1.71981	0.121127	1.81472	5.37347	1.68157	0.0334552	0.0785811
Cish	2.92626	2.67149	3.49398	3.55604	2.58718	2.71448	2.01018	2.45594	1.58002	5.62838	4.23516	6.04013	1.56898	0.0335076	0.0786841
Tnfsf9	1.46384	0	0	0	0	0	0.233342	3.26051	5.60858	2.70428	2.52303	0	2.08926	0.0335472	0.0787371
Cxcr4	0.139655	0.144531	0.995207	0.1426	1.25681	1.05255	0.639806	0.750342	3.91394	0	4.86118	0.839149	1.76338	0.0335846	0.0787649
Slc10a1	0.170954	0	0	0	0	0	0	0	1.58689	0	3.92701	0	1.35711	0.0338035	0.0790932
4930451C15Rik	0.827257	0.850169	0.888567	1.5404	0.613749	1.02257	0.456307	0.867901	4.15426	1.4779	3.70805	0	1.45169	0.0345153	0.0801375
Donson	1.51182	0.310284	1.05464	0.306363	0.791009	0.113086	0.593005	1.61887	3.73508	0.883104	1.12975	1.97822	1.14416	0.0346894	0.0804089
Dhx35	1.20724	0.593461	1.09909	0.832249	1.79346	0.428504	0.730185	0.890739	2.73893	1.92624	3.47759	0.206581	1.14047	0.0346944	0.0804089
Arf2	0.736103	3.20352	1.56155	1.1971	1.34494	1.46403	1.64156	0.739992	3.98667	1.64589	2.48884	2.36003	1.13426	0.0347464	0.0805014
Inpp5a	2.12642	2.53145	1.64785	2.49844	2.1825	0.890588	2.02601	1.96965	1.5673	5.40452	3.74151	2.55624	1.33328	0.0347521	0.0805014
Xcl1	0	0	0	0	0	0	0	0	8.64994	0	2.83744	0	2.87184	0.0349622	0.0808244
Tomt	0	0	0	0	0	0	0	0	0	1.35984	3.62502	0	1.24622	0.0350783	0.0809729
Lrrc33	0.256654	0.0710237	0.0948579	0.629747	0.268759	0.497274	0.714996	0.521655	3.51497	1.4657	0.279986	0.663524	1.09917	0.0351246	0.0810594
Snora23	4.94837	0	0	3.48269	4.45591	0	5.48366	3.60165	4.21451	5.68084	4.51786	7.62766	2.76368	0.0352944	0.081375
Aif1	0	0	0	0	0	0	0	0	3.84892	1.40683	0	0	1.31394	0.0353919	0.0815134
Bche	0.724344	0.64468	0.990144	0.999914	0.870859	0.545451	1.38484	1.46622	4.20336	1.58018	1.48206	1.02536	1.11943	0.0357664	0.082253
Eya2	1.64149	1.12229	2.85489	0.471764	0.308936	0.56552	2.24498	0.117246	3.76008	3.10128	0.736433	2.79253	1.43169	0.036272	0.0831673
Cnn1	0.126636	0.131076	1.10623	0.357641	0	0.368354	0	0.387233	0	0	4.11684	3.78858	1.66671	0.0362897	0.0831871
Prrx2	0.235643	0	0.319297	0.626744	0.457549	0	0	0	3.50177	0	2.60281	0	1.32124	0.0363821	0.0833782
Prph	0	0.148493	0	0	0	0	0	0	0	0	1.45123	3.84376	1.30519	0.0364568	0.0834459
Wipf3	1.3976	1.71618	1.37727	2.22606	1.83844	1.27789	1.88369	1.8309	3.19577	4.20571	3.46526	0.631278	1.181	0.0366329	0.0836262
Star	1.37212	0.289878	0.925327	1.63524	1.81906	2.31985	1.02664	1.97436	3.82926	2.20606	3.51567	0.932741	1.20062	0.0367566	0.0838208
Sp140	2.2688	2.29501	1.92098	2.87185	1.63191	2.50752	2.4357	1.11031	2.15518	2.37542	3.51856	4.74025	1.06709	0.0370755	0.0843334
Gas1	1.6419	2.91414	1.217	2.4001	0.865305	2.48557	2.5003	2.14848	4.4573	2.80045	2.08875	3.00893	1.06726	0.0379609	0.0860782
Zbtb8a	1.47323	2.57017	0.839274	2.51209	1.86098	1.56693	1.2743	1.89131	5.3782	4.45074	4.35421	0	1.79725	0.0380446	0.0861834
Nipsnap1	1.30431	0.774834	1.40136	1.84951	0.388603	1.09694	1.1267	0.908263	1.97741	4.04491	0	4.48758	1.52116	0.0387941	0.0873883
Tspan11	0	1.01022	0.0798566	0.0588932	0.060561	0.427226	0.34324	0	1.05555	0.996497	0	3.69674	1.1897	0.0388697	0.087516
Ccdc109b	0	0	0	0	0	0	0	0	0	3.48001	1.19851	0	1.16963	0.0391031	0.0878916
Csrp2	2.65165	1.69638	3.32966	1.98036	1.00746	1.18214	2.64967	1.65504	1.31192	3.2156	4.22508	4.81342	1.37246	0.0400529	0.0896222
Slamf7	0	0	0	0	0	0.40069	0	0.82743	1.22389	4.26139	0.0670931	0.513522	1.36296	0.0400789	0.0896486
Tprg	0	0	0	0	0	0	0	0	3.46426	0.556964	0.269313	0.178438	1.11724	0.0403722	0.09013
Rtn4r	0	0	0.184967	0	0	0	0	0	1.30389	0	0	3.70381	1.2288	0.0406906	0.0906693
4632415L05Rik	1.69349	2.28612	0.860902	0.890335	1.73887	1.04201	1.08651	1.01977	4.65713	0.471611	2.95659	2.4997	1.31901	0.0411489	0.0915763
Ubxn2b	1.84551	1.0587	1.26802	2.42811	1.26413	1.74868	1.04837	1.72115	3.10321	0.479481	3.68358	3.68046	1.18885	0.0412026	0.0916739
Eif1b	3.50839	4.39822	3.01522	3.7794	3.28289	3.45872	1.47154	3.12773	4.64408	4.55606	5.22048	3.0574	1.11424	0.0416263	0.0923719
Camk2n1	1.8233	1.16448	0.26381	2.35417	0.726783	0.437639	2.42398	2.32739	4.28885	2.72363	3.75934	0.745103	1.43904	0.0417853	0.0926801
Dmwd	2.62102	2.21974	1.66344	1.37127	1.07952	2.61973	2.08921	1.12709	2.22409	5.05052	1.70104	3.33825	1.2296	0.0420049	0.0930331
Gtf2ird1	1.24886	0.203672	1.32358	1.46029	0.891038	0.921873	1.07182	0.877405	2.28016	4.42276	0	2.58209	1.32144	0.0420941	0.0931636
Epm2a	0.807827	0	0	0.468422	0	0.993887	0	1.17595	5.40503	1.36715	1.61549	0	1.66616	0.0422677	0.0934349
Serpinb1a	0	0.759304	2.28236	0.573207	2.38301	0.931983	1.10641	0.146361	1.3782	1.38242	2.40736	3.95879	1.25886	0.0433161	0.0954338
Syn2	0.303513	0.281864	1.16339	0.360253	0.317596	0.609104	0.64499	0.137612	0.235775	0	3.74989	4.00222	1.51968	0.04336	0.0955078
Rhov	1.01011	2.09443	0.704199	1.10546	1.20382	1.28031	0	0.91247	1.7161	3.52711	0.31949	3.57204	1.24484	0.043705	0.0961301
Gm16432	0.153427	0	0	0.65394	0.305699	0.161675	0	0	3.70851	1.15572	0.45449	0	1.17034	0.0438989	0.0964877
2900076A07Rik	0.325657	0	0.77156	0.332096	2.2414	2.66734	0.354005	1.43277	3.52314	0.713281	1.92055	3.41277	1.37683	0.0442523	0.0971496
Fam131a	0	0	1.28433	0	0.321433	0.503841	0.120178	0	0	3.09161	0	3.73728	1.4285	0.0444646	0.0974529
Mfap4	3.87174	3.29584	2.64177	3.23898	3.47677	4.08755	1.67747	3.60853	2.62914	5.14319	6.33198	4.1662	1.3303	0.0450073	0.0983562
Trip10	2.79923	1.84963	1.07689	1.33861	2.43766	1.27242	1.61948	1.55387	1.21366	4.29524	2.2372	3.90288	1.16877	0.0454312	0.099031
Htr3b	0	0	0	0	0	0	0	0	0	0	1.20392	4.36096	1.39122	0.0457114	0.0994872
Bend4	0	0.311072	0	0.147753	0.677342	0.0318196	0.0653616	0.19109	0.514019	1.13103	4.39771	0.0630506	1.3484	0.0458982	0.0997431
* log2 transformed value
