# Supplementary material for: Dissecting cell-type-specific roles of androgen receptor in prostate homeostasis and regeneration through lineage tracing
Source: Nat Commun. 2017 Jan 23;8:14284. doi: 10.1038/ncomms14284 (PMC5264212; doi:10.1038/ncomms14284)
Supplement: Supplementary Data 2 — List of genes down-regulated in AR- luminal cells. [file ncomms14284-s3.xlsx]

## Sheet: Sheet1
List of genes down-regulated in AR- luminal cells
Symbol	C1_FPKM*	C2_FPKM	C3_FPKM	C4_FPKM	C5_FPKM	C6_FPKM	C7_FPKM	C8_FPKM	E1_FPKM	E2_FPKM	E3_FPKM	E4_FPKM	logFC	P.Value	adj.P.Val
Abhd1	4.60178	4.72178	4.48311	4.37719	4.75959	4.5815	4.24426	5.29454	6.36774e-09	0	6.99218e-10	0	-4.63297	1.2821e-11	2.83868e-08
9530002B09Rik	14.6971	14.7855	14.8789	14.7618	14.9649	14.8048	14.7872	14.9106	11.3955	11.2541	11.0369	10.9553	-3.66338	1.51941e-11	2.83868e-08
Dnase1l2	5.5814	5.69788	5.86955	5.61712	5.53796	6.35969	6.09525	5.95776	0	1.45373	0	0	-5.47614	1.14292e-10	9.43172e-08
Gm5547	4.41412	5.18329	4.96348	4.79699	4.13296	4.97637	5.26424	5.68909	0	0	0	0	-4.92757	1.37031e-10	9.43172e-08
Ndnl2	4.89985	4.67094	4.36881	4.15321	4.3748	4.37136	4.56939	4.18127	0.685965	0.660922	0.684795	1.18048	-3.64566	1.87032e-10	9.43172e-08
Hist3h2a	3.59484	3.63157	3.1789	3.57934	3.77043	2.97683	3.24018	3.1353	0.216052	0.107155	0.488527	0.0903567	-3.1629	1.32684e-09	2.72385e-07
Acrbp	7.12427	7.25417	6.7933	7.28569	7.16608	7.42096	7.00828	7.367	4.42561	3.79359	3.33098	3.43422	-3.43137	1.76176e-09	3.25504e-07
Upk1a	9.56685	9.59465	9.38023	9.48739	9.54116	9.56199	9.3737	9.5954	6.79984	7.07758	7.3313	7.13908	-2.42572	2.91471e-09	4.15999e-07
Sec14l4	4.78729	4.79946	4.59457	4.52852	4.67455	4.74036	4.83405	4.70584	2.21136	2.29809	1.83187	2.43866	-2.51308	3.0171e-09	4.15999e-07
Papss2	9.53684	9.59447	9.48239	9.74365	9.62308	9.67143	9.54313	9.39409	7.43161	7.0676	7.12441	6.78884	-2.47052	3.98616e-09	5.01481e-07
Krtcap3	3.47303	3.5804	3.4816	2.85694	4.07179	3.99098	3.46784	3.71054	0	0.672137	0	0	-3.41111	4.77505e-09	5.65538e-07
5430419D17Rik	11.1105	11.2183	11.096	11.2694	11.0974	11.2065	11.2669	11.0769	8.87254	8.88395	8.21582	8.89645	-2.45056	7.10282e-09	7.55933e-07
0610040B10Rik	3.70762	3.49829	2.57393	3.16664	2.94814	2.80742	3.13651	3.69022	0	0	0	0	-3.1911	7.42374e-09	7.62006e-07
Pcca	5.10355	4.64863	4.9568	4.54549	4.74378	4.82206	4.61864	4.83341	1.28803	2.52605	1.44553	1.92156	-2.98875	1.4763e-08	1.18592e-06
5330417C22Rik	9.53652	9.58842	9.38423	9.70442	9.62702	9.64185	9.65277	9.43834	7.48941	7.72971	7.32824	7.65017	-2.02231	2.27109e-08	1.63609e-06
2610524H06Rik	4.04708	5.48965	3.74315	4.59285	4.86957	4.06265	3.32413	3.74516	0	0	0	0	-4.23428	2.46434e-08	1.68634e-06
Slc10a5	4.37856	3.90428	4.32649	4.54524	3.85626	4.06431	4.44499	4.00695	0.255318	0.492159	1.34793	1.60636	-3.26545	2.52617e-08	1.70341e-06
Kcnk3	6.80645	7.02636	6.82409	6.36801	6.53969	6.4453	6.80962	6.54824	2.72048	0.251684	2.91177	1.03879	-4.94029	3.59706e-08	2.16254e-06
Rab3d	6.33931	6.38668	6.84491	6.6829	6.53083	6.50673	6.68815	6.62546	4.34638	4.70828	3.92327	4.32644	-2.24953	3.6151e-08	2.16254e-06
Chpf2	3.53003	3.56588	3.1355	3.01423	3.36294	3.56762	3.73916	3.2442	0	1.14602	0.862456	0.373196	-2.79953	3.61795e-08	2.16254e-06
Apoa1bp	6.54249	6.72906	6.09773	6.59179	6.38237	6.09175	6.42255	6.32202	4.32468	4.18466	4.43626	4.02091	-2.15584	4.69781e-08	2.52316e-06
Hist2h3c2	3.6099	3.55898	3.18024	2.98772	3.23251	3.32293	3.21009	3.0499	0.161389	1.11703	0.917546	0.0990021	-2.69529	4.74227e-08	2.53232e-06
Wfdc3	11.7371	11.767	11.3812	11.4496	11.6606	11.5066	11.7701	11.8202	9.82329	8.86414	8.81785	8.65076	-2.59754	5.18023e-08	2.73508e-06
Sec11c	8.89927	8.83957	9.01969	8.82303	8.8688	9.03835	9.08432	8.97359	6.94558	6.78589	5.82644	6.63285	-2.39564	6.03313e-08	3.06231e-06
Slc26a4	6.16391	6.35236	6.17906	6.13323	6.05838	5.94548	5.883	5.98337	3.98298	3.39307	4.31562	3.60545	-2.26307	6.56008e-08	3.24075e-06
Gmppb	3.75625	3.82481	4.01825	3.80372	3.27381	3.71246	4.13172	3.64729	1.61346	4.71969e-07	0.922035	0.682474	-2.96655	8.25089e-08	3.79309e-06
Slc25a38	3.42646	3.55159	3.67675	2.63849	3.00069	3.43336	3.07795	3.3475	0	0	0	1.17555	-2.97521	9.01853e-08	4.08049e-06
Msmb	14.2858	14.2498	14.1015	14.2686	14.349	14.4843	14.4082	14.4468	12.3977	12.6715	12.3369	12.6713	-1.80488	9.76e-08	4.27312e-06
3110079O15Rik	3.1329	2.51095	3.32804	4.02024	4.46699	3.40363	2.8878	3.95324	0	0	0	0	-3.46297	1.14577e-07	4.85534e-06
Mx1	2.48271	2.50839	2.95817	3.55916	2.76377	2.76776	2.9157	2.15273	0	0.482642	0	0	-2.64289	1.1617e-07	4.90034e-06
B4galnt1	7.02464	6.99822	6.31413	6.35707	6.58044	6.92599	6.96599	6.83903	2.36766	4.09245	3.98129	3.63184	-3.23238	1.20125e-07	5.01182e-06
Pycr2	4.39724	4.44679	4.18645	4.19194	4.92507	4.54406	4.28048	4.41629	0.142111	0.135943	0.928919	2.18959	-3.5744	1.21537e-07	5.03478e-06
Trpv6	6.00623	5.8615	6.0069	6.03734	6.02851	5.98291	6.02582	5.94292	3.80318	3.93916	4.50924	3.54946	-2.03626	1.22488e-07	5.05155e-06
Tram1	8.71632	8.53894	8.79432	8.88764	8.89066	8.91777	8.82716	8.7557	6.43768	6.74249	7.08318	7.11873	-1.94554	1.27867e-07	5.20367e-06
Ly6g6e	3.39212	2.77299	4.48322	4.10278	3.83991	3.60334	4.15429	4.66668	0	0	0	1.08212	-3.60638	1.70702e-07	6.30778e-06
Gca	4.40814	4.39509	4.76034	4.63968	4.10507	4.35209	3.8917	3.98827	2.34018	1.73048	2.13064	2.28893	-2.19499	2.11602e-07	7.57665e-06
Abo	10.1722	10.251	10.2196	10.4464	10.3616	10.2971	10.2028	10.2202	8.89695	8.59886	8.36919	8.35772	-1.71567	2.32629e-07	8.07905e-06
Rnf103	6.04005	6.30726	6.0506	6.23688	6.26067	6.21051	5.91326	6.18175	3.20762	4.23567	3.98159	4.35576	-2.20497	2.35388e-07	8.11386e-06
Slc9a2	6.85799	6.87007	6.81082	6.96277	6.96791	6.93831	6.68994	6.77232	5.27932	4.59937	3.89473	4.63183	-2.25745	2.5077e-07	8.58005e-06
Cela1	3.55302	3.72935	3.82908	3.80953	3.55067	3.91074	2.76467	1.94487	0	0	0	0	-3.38649	2.52358e-07	8.60252e-06
Lrrc52	5.23216	5.55872	5.06251	5.11359	4.92665	4.95955	5.28028	5.59166	1.16416	1.22198	0	2.87392	-3.90063	2.58611e-07	8.78328e-06
Mme	9.75442	9.70922	9.70538	10.0452	9.91437	9.91725	9.66261	9.86577	8.20469	8.34294	8.17529	8.06552	-1.62467	2.61231e-07	8.83241e-06
Lars2	13.3222	13.2889	13.5571	13.2477	13.2558	13.2752	13.1717	13.5099	11.7436	11.6421	11.1283	10.8884	-1.97797	2.72207e-07	9.06064e-06
Mapk12	3.55726	3.53148	3.2327	2.50131	2.97049	3.18621	4.0953	3.86486	1.07902	0	0	0	-3.0977	2.73644e-07	9.06064e-06
Spink5	8.92001	9.367	9.27525	9.36933	9.23245	9.19557	9.32638	9.23623	6.89149	7.59917	7.37666	7.61872	-1.86877	2.8696e-07	9.40677e-06
Dusp22	4.30768	5.05531	5.02166	5.05704	4.67124	3.81382	4.52883	4.51192	2.03975	0.908867	2.062	0.653484	-3.20491	2.91838e-07	9.49295e-06
Trabd	5.315	5.64186	5.81056	5.64194	5.32769	5.35981	5.9205	5.32989	2.9148	2.96558	3.98501	3.20908	-2.27479	3.29067e-07	1.03506e-05
Esrrg	3.9933	3.96828	3.34789	3.8874	3.73849	3.47869	3.73174	3.85861	1.77896	2.11163	1.59067	2.00385	-1.87927	3.3053e-07	1.03506e-05
Serpinb11	2.39788	4.1259	2.94979	3.65987	2.8745	4.07496	2.99536	3.24051	0.568348	0.127202	0	0	-3.11596	3.37191e-07	1.04881e-05
2310039H08Rik	6.51385	5.91079	5.8075	5.30354	6.04207	5.72083	5.97812	6.54965	1.72218	2.49401	2.81859	0	-4.2196	3.57697e-07	1.10515e-05
Tmem218	4.31642	4.16227	5.26238	4.31696	4.66382	4.42122	4.3229	5.51772	0	0	0.734974	2.23072	-3.88154	4.18501e-07	1.23944e-05
Spcs3	7.03191	7.07741	7.04936	7.21861	7.32917	7.01988	7.0772	7.0448	4.57234	5.60159	5.34185	5.2141	-1.92357	4.20664e-07	1.24156e-05
Pdia6	8.8866	8.98508	8.79868	8.83589	8.97045	8.96387	8.86396	8.88771	6.99562	7.52655	7.48733	7.1447	-1.61048	4.33945e-07	1.27255e-05
Pdcd2l	3.84522	2.89894	2.75023	3.27769	3.56892	3.24967	3.19805	3.34753	1.38304	0.922532	0.223001	0.893646	-2.41148	4.71086e-07	1.35152e-05
Slc37a4	2.75246	3.71904	3.74225	2.93839	3.60362	3.15423	3.15793	3.87912	1.4666	0.101912	0	0	-2.97625	5.11895e-07	1.45504e-05
H2-T9	4.31615	4.60573	4.09287	4.66682	3.76314	4.14294	4.36214	4.99086	2.00771	1.55583	9.15064e-06	1.28809	-3.15467	5.38451e-07	1.52116e-05
Bsdc1	5.84588	5.63376	5.46954	5.47943	5.94222	5.7673	5.40521	5.83656	4.11441	4.04144	3.62645	4.01131	-1.72409	5.53866e-07	1.5552e-05
1810031K17Rik	4.26192	4.67439	4.8934	5.39227	4.94678	5.01264	4.88461	5.47098	1.46625	2.4322	2.79883	1.15619	-2.97876	5.60731e-07	1.56059e-05
Ogfod2	3.07606	3.84702	2.79794	2.99547	2.83822	3.69783	3.48161	2.52877	1.12573	0	0.181477	0.515964	-2.70207	6.32497e-07	1.71e-05
Timp4	6.22528	6.23154	6.39321	6.03417	6.27868	5.75892	6.29466	6.12537	3.84337	2.44322	3.19843	4.34816	-2.70943	6.65038e-07	1.76541e-05
Hoxb13	7.40152	7.34991	7.26808	6.83886	7.16396	7.18805	7.35317	6.88556	5.24391	5.68364	4.96559	5.54505	-1.8216	6.85441e-07	1.80917e-05
Chrm1	3.60415	3.74165	3.9292	2.99721	3.18106	2.81249	3.2968	2.96799	0	1.45381	0.705636	0.340995	-2.69121	7.02092e-07	1.83218e-05
Ctf1	2.59166	4.27184	4.84187	2.95502	3.3948	3.15293	3.43045	4.05201	0.591456	0	0.211666	0.139304	-3.35072	7.88119e-07	2.01123e-05
Erlin1	5.73597	5.41412	5.48461	5.85376	5.68127	5.52813	5.3919	5.62116	3.97146	4.31171	3.79351	3.79612	-1.62066	7.90613e-07	2.01203e-05
Agtr1a	6.74833	6.77319	6.95321	6.86165	6.89344	7.07855	6.50837	6.68277	3.95958	4.27272	5.37691	4.79947	-2.21027	8.58938e-07	2.13303e-05
Ptprt	4.52843	4.64531	4.13132	4.18152	3.89496	4.63238	4.69041	4.25705	2.5457	0.876402	0.940897	0	-3.27942	8.77904e-07	2.17428e-05
Hsd17b10	7.22324	6.94852	7.23583	7.37317	7.44477	7.16093	6.93491	7.28629	5.85376	5.42319	5.51676	5.04493	-1.7413	8.84286e-07	2.18423e-05
Mlph	7.68146	7.68715	7.74149	7.48826	7.54877	7.42279	7.58718	7.43198	6.07683	5.86492	6.14257	6.29342	-1.4792	9.15215e-07	2.2546e-05
Slc5a1	4.81941	4.74323	4.68699	4.88091	4.96812	4.81811	4.95893	4.9114	2.9981	3.45314	2.93488	3.57377	-1.60842	9.27149e-07	2.27793e-05
Fam136a	2.53316	4.13645	2.51821	3.61133	2.30173	2.81721	3.03255	2.51176	0.141433	0	0.174373	0	-2.85385	9.34361e-07	2.28956e-05
Npdc1	6.86305	6.95872	6.74116	6.5284	6.82545	6.70428	6.6534	6.75108	3.99224	4.15737	4.15029	1.86466	-3.21205	9.93015e-07	2.40774e-05
Pgap2	7.77461	8.02628	7.86071	8.08358	7.77251	7.97604	7.91028	8.07503	4.47422	6.28368	5.56763	5.77675	-2.40931	1.0081e-06	2.43791e-05
Fam3b	6.20485	6.09291	5.89749	5.85029	5.56347	5.85805	6.14103	6.44681	0	3.54951	2.21361	0.780862	-4.37087	1.0298e-06	2.48389e-05
Tor2a	4.76998	4.59692	5.13419	5.26505	5.08642	5.12546	5.53526	4.73246	1.26491	1.84486	2.96372	2.923	-2.78159	1.07915e-06	2.5827e-05
Tmem214	6.77858	6.51822	6.76471	6.74021	6.88303	6.75945	6.84987	6.77912	5.22906	4.46817	5.3693	5.15281	-1.70431	1.12023e-06	2.61991e-05
Cd164l2	4.76912	2.63886	4.54212	4.0785	4.57068	4.02891	4.34946	4.86829	1.76946	0	0	0	-3.78838	1.13439e-06	2.64494e-05
Bnip1	3.07968	3.248	3.13841	2.82689	3.01	2.30421	2.75069	3.68732	0	1.36108	0	0	-2.66538	1.15651e-06	2.67766e-05
Ncaph	4.29562	4.88964	3.87309	4.65631	4.56311	4.64776	4.67679	4.25801	0.548965	2.80048	0.784038	1.25664	-3.13501	1.16795e-06	2.69248e-05
Tmbim6	9.65362	9.56438	9.38911	9.57827	9.55599	9.5843	9.54323	9.5788	7.69513	8.38871	8.14032	7.82061	-1.54477	1.16874e-06	2.69248e-05
Muc19	5.82286	6.30471	6.44215	6.44797	5.98363	6.27123	6.54603	6.24631	0.0231327	3.96296	1.54174	1.86334	-4.41032	1.19625e-06	2.72477e-05
Mpped2	4.95582	5.64675	5.41368	5.19494	5.17283	5.45008	5.24005	4.8887	2.80272	3.39352	2.59747	3.77025	-2.10437	1.27999e-06	2.86309e-05
Tex261	3.85794	4.04347	3.89792	3.04162	3.88596	3.78065	3.56012	4.26151	0.658042	0.994929	2.06069	0	-2.86273	1.36184e-06	3.00255e-05
D030018L15Rik	3.92035	4.73512	3.59276	3.93686	3.84958	4.09522	3.74731	4.07193	2.16823	1.89487	1.24695	0.619444	-2.51127	1.39965e-06	3.06398e-05
Prrg2	4.4445	4.30354	4.39445	4.79352	5.4871	4.22417	4.16229	5.33223	0.730325	1.86472	0.219587	2.32412	-3.35804	1.46221e-06	3.16345e-05
Twf2	3.36547	2.87783	3.75488	2.90731	2.96609	4.01692	2.94997	3.62443	1.4679	0.842653	0.473801	0	-2.61178	1.50131e-06	3.23288e-05
Xlr3a	2.26907	3.46939	2.40306	3.47114	3.0904	2.23916	2.36553	3.76191	0	0	0	0.490905	-2.76098	1.58618e-06	3.38409e-05
B3gat3	3.67213	4.19731	2.69312	3.51484	3.86816	4.14396	2.98306	3.80819	0.143588	1.26211	0	1.32611	-2.92715	1.68807e-06	3.56035e-05
Lmbrd2	5.45744	5.3058	5.38715	5.28811	5.37308	5.70463	5.42981	5.52591	2.77186	2.72534	3.8922	3.9219	-2.10616	1.84984e-06	3.84884e-05
Stim1	4.74376	4.6119	4.21486	4.4277	4.21167	4.40618	4.58801	4.55203	2.14767	2.79569	1.07694	2.53928	-2.32962	1.85649e-06	3.85399e-05
BB123696	6.83367	6.79494	7.00047	6.8961	6.74029	6.94579	7.06743	6.95415	5.12325	5.66432	5.68221	5.22538	-1.48032	1.89688e-06	3.92022e-05
Gm2837	4.35941	4.40882	4.28103	3.73626	4.56369	4.24062	4.2219	4.29494	2.01598	2.28436	1.8184	0.266189	-2.6671	1.98013e-06	4.06499e-05
Fam25c	7.44522	7.61243	7.43785	7.26415	7.68754	6.98985	7.64679	7.75302	4.78328	4.06368	6.07038	4.09662	-2.72612	2.1617e-06	4.37935e-05
Slc12a2	9.26562	9.50849	9.27242	9.5762	9.53878	9.44033	9.35021	9.30974	8.22434	7.69583	8.05834	8.05	-1.40059	2.29034e-06	4.5956e-05
Hdac9	5.53998	5.51114	4.82836	5.0546	5.07724	5.24965	5.19079	4.82606	1.87126	2.79777	2.15172	3.73924	-2.51973	2.3355e-06	4.65991e-05
Mrpl40	3.75952	2.96381	2.40893	4.06865	3.50468	2.70187	3.6126	3.13276	1.23971	0.722287	0.510516	0.184189	-2.60493	2.35636e-06	4.6914e-05
Phf19	3.96168	4.02316	4.17049	3.83792	4.06791	4.2363	4.72174	4.28758	2.53648	2.38786	1.41953	2.40545	-1.97602	2.46088e-06	4.868e-05
Arfip2	5.25173	5.77557	5.22353	5.50248	5.48265	5.60892	5.45243	5.34968	3.0875	4.02306	4.05917	3.6882	-1.74139	2.47307e-06	4.88167e-05
Lyrm5	4.90009	4.82031	4.06282	4.12434	4.4793	4.57785	4.48992	4.27683	2.70158	2.6978	2.26888	1.36312	-2.20859	2.49696e-06	4.9175e-05
Cldn10	7.26775	7.39615	7.18758	7.48934	7.41284	7.40993	7.45303	7.56314	5.99379	6.07868	6.26763	6.01777	-1.308	2.60506e-06	5.06643e-05
Mpi	4.88043	4.67089	4.89914	4.40217	4.62107	4.25962	4.11428	3.72905	2.69682	2.41877	2.66285	2.19212	-1.95444	2.73665e-06	5.28895e-05
Atp2c2	4.01823	4.4282	4.06284	4.38987	4.39044	4.1547	3.88607	4.59576	1.89524	1.98569	2.64098	0.653255	-2.44697	2.75417e-06	5.31169e-05
Abca5	5.41369	5.55475	5.63147	5.61915	5.6362	5.64986	5.37562	5.4921	4.33586	4.23085	4.36319	4.18017	-1.26909	2.79078e-06	5.37109e-05
Snf8	4.25881	3.44141	4.37651	4.01373	4.20578	4.64879	3.98392	4.1563	0.832327	1.60829	2.36116	0	-2.93521	2.86491e-06	5.49089e-05
D8Ertd738e	5.5188	6.18963	5.2427	5.1599	5.3951	5.53874	5.78187	5.73312	1.54292	3.65189	2.06451	3.38454	-2.90902	2.89273e-06	5.53273e-05
Slc19a1	2.29569	2.37605	2.53438	2.11852	2.96265	2.87245	2.45126	3.62429	0.941726	0.343197	0	0	-2.33318	2.93159e-06	5.59547e-05
Bhlha15	7.09031	7.25413	7.31366	7.33935	7.0556	7.12627	7.14338	7.03148	3.46845	5.54066	4.89084	5.07394	-2.4258	3.04369e-06	5.78551e-05
Dnajc10	9.56173	9.5879	9.54512	9.55555	9.70173	9.64194	9.47247	9.49672	8.49097	8.15602	8.37597	8.20703	-1.2629	3.06094e-06	5.79447e-05
Hexa	4.58804	5.21138	5.25303	5.30613	5.27853	5.42478	5.101	4.95293	3.38814	3.67532	3.3211	3.80012	-1.59331	3.1724e-06	5.99317e-05
Syt10	5.33583	4.53118	5.17325	5.63868	5.39605	5.74944	5.32925	5.14839	3.64619	2.61363	2.27475	3.40188	-2.30365	3.27943e-06	6.13267e-05
Sdf2l1	8.24389	8.17779	7.70831	7.94465	8.17006	8.32943	8.28118	7.93154	6.82143	6.6424	6.57713	6.10939	-1.56077	3.34028e-06	6.23385e-05
Fbxo31	2.58367	3.85343	2.93431	3.63884	3.113	2.82135	3.27519	3.26643	1.48727	1.37246	0.683175	0.712213	-2.122	3.3816e-06	6.28709e-05
Odc1	6.82708	7.10415	6.96444	7.05739	7.01473	6.81243	6.59291	6.93751	5.42689	5.58431	5.29426	5.78011	-1.39244	3.39866e-06	6.30459e-05
Sf3b4	4.45559	3.60158	3.56907	4.09912	3.354	4.1726	3.70497	4.5587	1.50447	2.28585	1.71878	1.89065	-2.08952	3.47023e-06	6.4116e-05
Timm17b	4.98923	4.82191	5.442	5.03016	5.11063	5.14227	4.94387	4.8725	3.12713	3.40477	1.90969	1.38294	-2.58794	3.6292e-06	6.59972e-05
Zmynd8	5.2861	5.57127	5.37142	5.05327	5.27656	5.40827	5.3325	5.22906	3.72577	4.27337	3.93674	3.76063	-1.39193	3.79234e-06	6.86164e-05
Gstt3	6.90471	7.25969	6.75352	7.11669	6.96974	7.24061	7.05172	6.96613	5.7846	4.87317	5.71262	4.99345	-1.69189	3.79552e-06	6.86164e-05
AK010878	2.63864	3.88699	3.42007	3.03883	2.81244	2.12595	2.39408	2.24113	0.330778	0.761145	3.20343e-16	0.119066	-2.51702	3.94143e-06	7.04274e-05
Itpripl1	5.14347	5.23741	4.9335	5.01679	5.16489	5.0201	4.82903	4.77251	3.5332	2.95053	3.56102	3.8489	-1.5413	4.04207e-06	7.1809e-05
Mgrn1	4.77391	4.92126	4.59716	4.61031	4.67829	4.74002	4.9293	4.67604	3.43331	2.68619	3.31585	3.53699	-1.4977	4.3172e-06	7.62568e-05
Pex11c	2.44634	3.38012	3.87474	2.51873	3.91084	3.97031	3.81743	3.95757	0	1.23184	0	1.09124	-2.90374	4.62667e-06	8.0659e-05
F630110N24Rik	3.33195	4.09475	3.48823	2.90269	3.48905	3.38816	1.35618	2.67319	0	0.24364	0	0	-3.02962	4.63016e-06	8.0659e-05
Coq7	3.68285	3.52187	2.15205	2.86879	2.04043	2.04576	2.74198	3.74624	0	0	0.346418	0	-2.76339	4.80007e-06	8.28843e-05
Scd2	8.16179	8.33053	8.17157	8.2069	8.24395	8.09418	8.00709	8.2041	7.04198	6.92007	6.85962	7.08062	-1.20194	4.81421e-06	8.29717e-05
Tpd52l1	5.91991	5.98203	6.05935	6.42868	5.95041	5.98359	5.82185	5.93598	4.36389	4.7253	4.13993	3.26299	-1.8872	4.98947e-06	8.54914e-05
Slc1a5	7.11834	6.76881	6.76222	6.98071	7.06567	6.76976	6.94637	6.86612	5.61025	5.27833	5.87039	5.52259	-1.33936	4.9973e-06	8.54914e-05
2410022L05Rik	3.07694	3.69988	2.15758	2.95571	3.36057	1.73517	2.21118	3.59623	0	0	0.381892	0	-2.75369	4.99733e-06	8.54914e-05
Fuca1	9.50377	9.29073	9.43994	9.54551	9.69352	9.49519	9.60616	9.55529	8.114	8.41528	8.32179	8.31029	-1.22593	5.23209e-06	8.88494e-05
AI314976	4.25978	3.62412	3.97883	4.26291	3.98472	4.30861	4.64416	4.69186	0.390588	1.47546	2.80969	0.996513	-2.80131	5.29358e-06	8.94005e-05
Uso1	7.65905	7.64854	7.53544	7.69773	7.74805	7.69517	7.82664	7.57978	6.55776	6.64621	6.21293	6.18657	-1.27293	5.38263e-06	9.07377e-05
1110021L09Rik	3.84841	3.36852	3.25964	3.67785	4.05295	2.81428	3.72235	4.61252	1.27676	1.67539	1.43648	0.385754	-2.47597	5.3924e-06	9.07377e-05
Spdef	5.26208	4.75887	5.61324	5.24652	5.25482	5.45313	5.26244	5.26731	1.91136	3.34818	3.51665	3.51187	-2.19279	5.71507e-06	9.52993e-05
Os9	6.83427	7.14997	6.88567	7.23822	7.08824	7.00143	6.94392	6.90807	5.28235	5.36663	5.40841	6.10181	-1.46643	5.73468e-06	9.53887e-05
Fkbp5	6.02828	6.34551	6.30602	5.96444	6.20235	6.16792	6.1147	5.9731	4.81003	4.6263	5.06569	4.16171	-1.47186	5.83332e-06	9.65738e-05
Trp53inp2	6.21146	6.18839	6.14432	6.18169	6.18074	6.07735	6.04428	6.06096	4.81848	4.9795	5.05375	4.31506	-1.34445	5.95195e-06	9.8011e-05
Ap3s1	4.05959	4.99553	5.02552	5.16194	5.20723	5.14931	4.7604	4.27771	2.58151	2.39349	2.96052	3.29203	-2.02277	6.00389e-06	9.85149e-05
Eif4ebp1	7.1201	7.43381	6.86003	6.83099	6.85522	6.88419	7.42003	7.03481	5.75918	5.54714	5.16589	4.566	-1.79534	6.06996e-06	9.94225e-05
Stub1	3.82933	4.30512	3.81246	4.04427	4.53834	4.54787	3.63173	3.67824	1.13125	0.920394	2.80734	0.784116	-2.63764	6.1509e-06	0.000100039
Prom2	8.34418	8.95133	8.3912	8.57016	8.49318	8.56859	8.36412	8.25026	6.99202	6.97006	7.27519	7.25671	-1.36813	6.19474e-06	0.000100398
Hist2h3b	4.3948	4.06358	3.43862	3.41858	3.45591	4.33531	3.87811	3.81272	0.563142	2.51496	0.376055	0	-2.98616	6.25697e-06	0.000100876
Elp2	4.14468	3.72122	4.34536	4.07293	4.06083	3.76829	3.58948	4.44081	1.44793	2.83175	1.29879	2.01195	-2.12034	6.32568e-06	0.000101806
Slc25a39	4.89457	5.08995	5.41087	5.25496	5.11502	5.57038	5.44844	5.08356	3.6193	3.09792	3.89084	2.33374	-1.99802	6.40379e-06	0.000102709
Mgst1	7.07844	7.37219	7.15308	7.25861	7.34171	6.94006	6.97274	7.21747	5.65659	3.4742	4.77772	5.23189	-2.38169	6.52781e-06	0.000103972
Hapln4	2.21172	3.1591	3.68179	2.23655	2.25373	2.18003	2.33405	1.99263	0	0	0.665419	0	-2.33985	6.84007e-06	0.000108385
Tssc4	2.25663	3.57139	4.67052	3.19584	2.81853	2.5054	3.4248	2.80372	0.583433	0.263528	0	0.615182	-2.79032	6.88863e-06	0.000108782
Ankrd24	3.37968	3.5405	3.32815	2.64788	3.51624	3.11183	2.88486	2.97733	0.624847	1.58014	0	1.53691	-2.23783	6.9286e-06	0.000109226
P2rx2	3.38517	2.87399	3.99035	2.91352	3.45007	3.40108	3.32351	2.98221	0.485097	1.21847	0	1.86435	-2.39801	7.03469e-06	0.000110521
Poll	3.59065	2.008	2.59317	1.60352	2.67939	1.81288	2.6181	2.09122	0	0	0.116888	0	-2.34539	7.1858e-06	0.000112513
Naip6	4.69349	4.1747	4.22904	4.53604	4.28138	4.46627	4.24426	4.36067	2.91179	1.17135	0.933341	2.60181	-2.46866	7.22032e-06	0.000112671
Rab25	6.11067	6.79671	6.31732	6.04231	6.43538	6.28993	5.60952	5.9579	4.491	4.59057	3.9793	4.76169	-1.73933	7.47686e-06	0.000116086
Yipf6	6.6105	6.74273	6.63262	6.96689	6.96623	6.74399	6.81138	6.81446	5.74917	5.34998	5.53957	5.6163	-1.22235	7.5408e-06	0.000116882
Mat2a	8.33482	8.37469	8.17966	8.29946	8.37246	8.19053	8.36708	8.08453	6.30341	6.51586	7.1144	7.22265	-1.48632	7.81339e-06	0.000120501
Zfp791	3.70728	3.11202	3.65356	3.79478	3.69579	2.66875	3.63112	2.73812	0	1.07001	1.85594	0.076169	-2.62465	8.32655e-06	0.000126932
Edem2	6.22888	6.32172	5.97561	5.85028	6.02618	6.14689	6.25929	6.2478	4.93856	3.90946	4.85206	3.76994	-1.76458	8.40661e-06	0.000127941
Rasgrf1	4.07317	4.07408	2.79133	2.69699	4.06568	4.06493	3.40923	3.91183	0.56961	1.32351	1.84371	0.544072	-2.56568	8.53773e-06	0.000129723
Cklf	4.49305	1.95616	4.57463	4.74692	2.74784	3.89297	3.46548	2.77461	0	0.415893	0	0	-3.47748	8.6599e-06	0.000130719
Slc5a8	4.02215	4.40795	4.04143	4.31733	4.21014	4.15002	4.18026	4.23841	2.8147	2.10299	3.23327	2.54894	-1.52099	8.76671e-06	0.0001319
Mvk	2.09187	3.25021	4.29968	2.98195	3.38774	3.68833	2.86828	3.15857	0	1.15791	0	1.02305	-2.67059	8.85804e-06	0.000133058
Fam174b	7.08412	7.42272	7.00405	6.99083	7.10991	6.91053	6.8792	7.18002	4.00268	5.81292	4.43052	5.45103	-2.14839	9.02802e-06	0.000134953
Prss8	6.37522	6.27835	6.37166	6.15773	6.3327	6.2943	6.28017	6.26346	5.00883	4.93991	5.14794	5.40184	-1.16957	9.14777e-06	0.000136522
Rnf186	2.54521	3.20937	3.31203	3.48633	3.93323	3.25923	4.55135	2.82961	1.79781	0.178043	0	0	-2.89683	9.69046e-06	0.000144309
Slc28a3	3.47363	2.93302	2.98184	3.22382	3.52523	3.50172	3.12598	2.86989	1.13006	1.00616	2.13001	1.62631	-1.73126	9.70078e-06	0.000144309
Mfsd9	2.81553	2.99108	2.53518	3.56979	2.91205	2.35028	3.03221	2.64815	1.72107	0	0.314774	0.476147	-2.22879	9.95934e-06	0.00014768
Eif2d	4.06129	4.30439	4.08819	4.44359	3.80138	4.04555	3.84632	4.55537	2.86198	2.94191	2.36911	2.21704	-1.54575	1.03224e-05	0.000152554
Slc25a44	4.31511	4.21055	3.94396	4.01388	3.70473	4.0774	3.69548	3.86891	2.67043	1.73503	2.81345	2.27279	-1.60583	1.08533e-05	0.000159273
Pcbd2	4.38607	5.92849	6.01633	4.38223	5.27766	5.9073	5.39446	5.26612	3.65109	0.494443	0	0.753041	-4.09519	1.10025e-05	0.000160952
Tmprss13	4.00884	4.58189	4.23105	4.23221	4.43089	4.64173	4.33887	4.07102	2.86836	3.01007	3.25858	2.80546	-1.33144	1.10301e-05	0.000160952
Morf4l2	6.36992	6.17009	6.24107	6.25599	6.10548	5.92876	6.31317	6.45657	4.73646	4.12354	5.31819	4.56523	-1.54427	1.12804e-05	0.000163849
Fam18b	5.80778	5.85884	5.52331	5.36072	5.85998	5.6132	5.85616	5.84705	2.09494	4.37924	3.41665	3.72989	-2.3107	1.13793e-05	0.000164769
Degs2	6.37704	5.79765	6.32146	6.25257	6.26512	6.19107	5.96839	6.44786	2.50223	5.08173	3.75405	2.92099	-2.63789	1.16714e-05	0.000167683
Acaa2	6.98449	6.90181	6.89758	6.98232	6.88717	6.5805	6.84319	6.75523	5.17439	5.96817	5.58476	5.48231	-1.30163	1.20265e-05	0.000171982
Bola1	3.58487	3.42945	5.17397	4.09264	3.15903	3.6956	2.70532	2.87337	1.41301	0	0	0.916154	-3.00699	1.22045e-05	0.000173721
Slc50a1	5.82853	5.88978	5.42817	5.82342	6.05469	5.94221	5.33903	6.09102	3.13631	4.07818	2.80004	4.58242	-2.15037	1.22498e-05	0.00017383
Alg5	6.0842	6.1761	6.50045	6.95774	6.68058	6.67987	6.15269	6.56784	2.28599	2.66297	3.59622	5.24614	-3.0271	1.26483e-05	0.000177851
Tbc1d30	3.5629	3.97799	3.37538	3.71042	3.47192	3.29196	3.89127	3.77254	2.07856	2.68458	1.9427	1.82279	-1.49964	1.27814e-05	0.000179445
2210411K11Rik	4.78468	4.81433	4.94381	4.70982	4.58752	4.21898	4.96517	4.8677	0.42438	2.19877	2.66272	3.02058	-2.65989	1.28619e-05	0.0001803
Cad	4.356	4.53006	4.5119	3.97402	4.43357	4.10753	3.93336	4.23907	2.79522	3.05362	2.96583	2.11087	-1.5293	1.30093e-05	0.000181604
1110008P14Rik	6.03542	5.426	5.61153	5.82214	6.10706	5.59802	6.02506	5.73472	3.0144	4.53094	4.36946	3.39617	-1.96725	1.30138e-05	0.000181604
Pgap1	3.37427	3.48568	3.37157	3.60688	3.68419	3.57073	3.70985	3.1214	0.958115	2.0298	1.43937	2.43703	-1.77449	1.33024e-05	0.000185351
Ap1s1	3.70843	4.03267	3.7182	2.97684	4.54467	3.84843	4.03909	4.74479	0	1.27204	0	2.38007	-3.03861	1.33644e-05	0.000185934
Zfand2b	3.15393	2.57478	5.00203	2.7102	3.48438	2.9584	3.71385	3.24475	0	1.18115	0.860134	0	-2.84497	1.3437e-05	0.000186663
Gm14354	5.47112	5.79373	5.41592	4.97839	5.39471	5.0115	5.5558	5.10453	2.87449	2.95797	2.93227	0.139226	-3.11472	1.35549e-05	0.000188018
Fam132a	3.4759	3.27383	3.35339	3.97277	3.40183	3.77802	3.22972	3.01063	0	2.44561	0	0	-2.82561	1.3973e-05	0.000193527
P4hb	10.0404	9.96567	10.1017	10.1275	10.1369	10.1468	9.95172	10.0174	8.89646	9.03765	9.13806	8.8473	-1.08114	1.42965e-05	0.000196535
Bcl2l2	5.14766	5.24245	5.1187	5.4047	5.17482	5.12363	5.15534	4.91225	3.43529	3.03882	4.23817	2.43914	-1.87209	1.43405e-05	0.000196755
Pycrl	4.04865	3.99422	3.84236	3.57719	3.54247	3.49203	2.98056	3.44537	0	1.28747	2.3448	0	-2.70729	1.43658e-05	0.000196755
Sft2d1	3.99848	3.73392	3.35572	3.97437	5.04111	4.31612	4.55079	4.48101	2.40334	0.576686	2.21379	1.32796	-2.551	1.43764e-05	0.000196755
Kif16b	4.42555	4.59175	4.23788	4.25627	4.48445	4.25382	3.85534	4.43898	2.84927	3.30159	2.72631	3.07129	-1.33089	1.46103e-05	0.000199365
Herpud1	7.13721	7.066	6.80383	6.9831	7.12445	7.14313	6.90043	7.1417	5.24322	5.50893	5.67218	6.231	-1.37365	1.47424e-05	0.000200319
Syt3	2.99905	3.37076	3.21039	2.5522	3.91694	2.26653	2.56333	1.99514	1.29177	0	0	0	-2.53635	1.48217e-05	0.000201061
Hddc3	3.32657	2.95654	3.48007	3.07674	3.46319	3.20474	2.19596	3.93673	0	1.98437	0	0	-2.70898	1.49273e-05	0.000202197
Atp6v0e2	4.83831	4.56608	4.40485	4.45503	4.41084	4.54103	4.49176	4.42966	2.00368	2.23831	1.91105	3.75151	-2.04106	1.5204e-05	0.000205644
Npc2	6.73388	6.8928	6.78173	6.56925	6.82607	6.83946	6.87215	7.00971	4.28636	5.51395	5.54575	3.89808	-2.00459	1.52598e-05	0.000206064
Adh1	7.53315	7.63483	7.49538	7.66812	7.7122	7.78486	7.41364	7.60546	6.55665	6.05691	6.60321	6.46631	-1.18518	1.55517e-05	0.000208817
Stt3a	7.12148	7.27977	7.28316	7.35177	7.25488	7.43933	7.25502	7.3736	6.29504	6.06363	6.32506	6.193	-1.07569	1.59788e-05	0.000212086
Ric8	3.41697	4.07168	4.10857	3.65503	3.69846	3.68537	4.176	3.54882	2.19146	2.59682	1.52922	2.40412	-1.61471	1.6026e-05	0.000212408
Spc25	2.5308	3.4982	2.37826	4.22993	2.92333	3.28471	2.08058	1.98592	0	0	0	0.790858	-2.66625	1.60949e-05	0.000213016
Ppib	8.76458	8.95516	8.98381	8.77952	9.10403	8.94598	9.00096	8.94094	6.34939	7.53501	7.39559	7.83173	-1.65644	1.68867e-05	0.000222221
2610034B18Rik	3.13146	3.67978	3.84554	3.22608	3.88853	3.96932	3.42017	3.79092	1.49615	1.41606	2.58418	2.01099	-1.74213	1.78138e-05	0.000232742
Naga	7.11045	7.23135	6.63283	6.87703	6.77922	7.02457	6.75804	6.96588	2.3127	3.97707	5.31302	4.79102	-2.82397	1.78373e-05	0.000232742
Arfgap3	5.57222	5.82594	6.02426	5.76244	5.93463	5.75344	5.92191	5.76126	4.94735	4.36093	4.63842	4.61783	-1.17838	1.82816e-05	0.000236866
Wdr74	4.89272	4.32526	4.73611	3.9623	4.42826	3.87731	4.09028	3.23891	1.45208	2.10908	2.25985	0	-2.73864	1.87558e-05	0.00024233
Phkb	5.23389	5.495	5.17875	5.44284	5.34624	5.63656	5.3849	4.98084	4.00641	4.3831	3.62673	4.09197	-1.31032	1.93179e-05	0.00024786
Ephb6	4.47942	4.99312	4.83142	4.5185	4.46627	4.58516	4.45473	4.56762	2.4596	3.34653	0.498694	1.11605	-2.75681	1.94268e-05	0.00024891
Pbsn	14.1232	13.4355	13.6418	13.8663	14.0329	13.9915	13.7775	13.8969	11.6848	12.6474	12.7862	11.9788	-1.57143	1.97711e-05	0.000251925
Il17re	5.19905	4.75627	4.951	5.21494	5.24414	4.9386	5.08704	5.28633	3.5453	4.16461	2.57051	3.16335	-1.72373	1.98177e-05	0.000252171
Dhrs7	5.23511	5.72559	4.84173	5.10914	5.65911	5.8779	5.49278	5.98913	1.29034	4.36263	1.10276	0.609633	-3.64997	1.99897e-05	0.000254009
Nme3	5.45796	5.74517	5.28734	5.18242	5.55678	5.80089	5.94779	5.79056	3.94222	4.58076	3.81818	3.0779	-1.74135	2.05249e-05	0.000259383
Lrrc26	8.03709	7.8437	7.73708	7.64332	7.93297	7.76762	7.76557	7.76553	1.97994	6.12307	1.24721	4.23944	-4.41419	2.08504e-05	0.000262063
Fkbp2	9.03252	9.04548	8.80427	9.06067	9.27582	9.22497	9.18348	9.05685	5.6067	8.09134	6.91339	5.66474	-2.51646	2.12386e-05	0.000265857
Scaf1	3.11841	4.15944	3.43438	4.0071	3.59259	4.30141	4.0465	3.04663	1.85172	1.57132	2.36701	1.24057	-1.95565	2.14976e-05	0.000268372
Apof	6.34321	6.66566	6.55103	6.34032	6.72207	6.64344	6.50846	6.5834	5.70022	4.814	3.9142	4.69017	-1.76505	2.1698e-05	0.000270183
Nipal2	4.84007	4.9106	4.09683	4.47266	4.52688	4.50928	4.65907	4.73995	2.93345	3.42411	2.61102	3.50767	-1.47535	2.23214e-05	0.000277103
Trappc2	3.80014	2.76305	2.91926	2.10571	3.01941	3.23042	1.55403	2.56824	0.33247	0.992425	0	0	-2.41381	2.2347e-05	0.000277103
Tmem127	4.69018	4.67335	4.22105	4.75708	4.99109	4.84122	4.72101	4.90999	3.40199	3.47479	3.52142	2.53007	-1.49356	2.23945e-05	0.000277319
Gfpt1	7.53947	7.79907	7.65967	7.97494	7.76805	7.87907	7.72212	7.43477	6.24022	6.35472	6.75888	6.70403	-1.20768	2.24274e-05	0.000277355
Spcs2	6.15284	6.48052	6.17758	6.23389	6.47673	6.22131	6.45955	6.20562	4.97316	5.10653	5.37907	5.27643	-1.11721	2.25462e-05	0.000278452
Cyb5r1	4.028	3.95999	4.61295	4.65787	4.64947	4.2017	4.52368	4.35392	3.34184	2.61756	3.01665	2.92247	-1.39882	2.2788e-05	0.000280687
Adam15	5.18894	5.23488	4.79111	4.9079	5.02077	4.84047	5.12459	5.20532	4.0502	3.27828	3.94081	3.77108	-1.27916	2.29029e-05	0.00028145
Fam117a	3.40522	3.92576	3.45133	2.67308	3.78405	2.3929	2.91511	3.80557	0	0	0.511539	2.02064	-2.66108	2.29109e-05	0.00028145
Spg7	4.17077	3.88944	3.81624	3.73091	3.94345	4.02997	3.21896	4.49272	1.73415	2.95978	1.24779	1.33278	-2.09293	2.30184e-05	0.000282395
8430419L09Rik	4.58195	4.87141	4.48171	4.26677	4.42863	4.3797	4.73372	4.18875	3.0402	3.63142	2.60101	2.93993	-1.43844	2.31792e-05	0.000283615
Bmpr1b	6.9908	7.12135	7.1276	7.18279	7.36117	7.20588	7.27886	6.98098	6.04155	5.79593	6.33743	5.56639	-1.22085	2.3362e-05	0.000285096
1110065P20Rik	4.23213	5.34049	3.02256	3.91285	3.78518	4.16128	4.50825	4.23524	0.918179	1.06611	2.63354	0	-2.99529	2.34757e-05	0.000285729
Med20	4.50699	4.53389	3.7213	4.12025	4.57659	4.46531	3.69332	4.29539	0.836474	1.79695	3.15995	0.587785	-2.64384	2.37366e-05	0.00028766
Srp9	6.73428	6.60831	6.60053	6.65245	6.94403	6.56848	6.53383	6.92979	4.40196	5.86893	5.18282	4.3531	-1.74476	2.37589e-05	0.00028766
Yipf2	5.59086	5.45067	5.29907	5.56559	5.28533	5.58288	4.97303	5.61171	4.55574	4.01066	3.36993	3.70205	-1.5103	2.40342e-05	0.000290612
Slc35f5	6.01158	6.208	6.28447	6.23278	6.35032	6.01644	6.14166	6.25414	3.53615	4.10543	5.2206	4.84117	-1.76158	2.47321e-05	0.000296721
Slc25a29	3.71986	4.1274	4.22102	3.21187	3.84722	3.68773	3.55065	3.70718	2.35012	2.07315	0.385972	0.177832	-2.51235	2.5255e-05	0.00030221
Grn	7.13314	7.33172	7.21246	7.30719	7.34591	7.34356	6.95663	7.4047	6.00418	6.37448	5.6191	5.08292	-1.48425	2.55973e-05	0.000305436
Ciao1	4.01724	4.21096	3.79386	3.94708	3.51254	3.83082	3.84524	3.29037	1.0383	1.72211	2.66001	0.0567963	-2.43671	2.58958e-05	0.000307765
Lage3	5.80374	5.9725	6.11506	5.79595	6.05513	6.34393	6.3534	5.82599	2.2995	0.321503	0	4.64761	-4.21606	2.59655e-05	0.000307765
H13	6.53819	6.28989	5.90525	6.21572	6.05479	6.4514	6.68	6.72585	4.07148	5.34403	4.64483	4.87162	-1.62465	2.59858e-05	0.000307765
Trex1	1.8882	2.19918	4.02429	2.65585	3.02704	2.94431	3.419	3.90215	0.745648	0	0	0.981636	-2.57568	2.64021e-05	0.000311498
Med22	5.04717	4.82147	4.75932	4.79528	4.72958	4.59549	5.15605	5.03365	2.36002	2.31922	4.18361	2.60259	-2.00089	2.7176e-05	0.00031819
Azgp1	9.25458	8.96483	8.99523	9.2386	9.21853	9.09081	9.22526	8.80326	8.14462	7.30627	7.75231	8.06167	-1.28267	2.7634e-05	0.000321515
Sssca1	4.11363	4.0749	5.3012	4.44892	4.74047	4.76641	4.78117	3.16713	2.74289	0	0	1.76469	-3.29733	2.77108e-05	0.000322003
C330007P06Rik	4.84382	4.43148	4.97292	4.60119	4.59558	4.60559	4.45931	3.87158	3.28244	2.90515	3.35432	2.43612	-1.55318	2.85195e-05	0.000328232
Camk2b	5.83473	5.44494	5.45895	5.24981	5.3395	5.44004	5.48275	5.55711	3.34073	4.46446	3.9852	4.37111	-1.4356	2.87147e-05	0.000329934
Fance	3.08659	4.20744	3.1019	2.34697	2.20486	2.59965	2.25478	2.27481	0	1.00793	0.154647	0.539696	-2.33406	2.96295e-05	0.00033834
Serp1	8.51715	8.26474	8.44612	8.4549	8.45683	8.4125	8.32359	8.46308	6.93428	7.39043	7.53683	7.42926	-1.09467	3.01488e-05	0.000343679
Hist1h4n.1	4.53735	4.75238	4.33725	4.39687	4.25757	4.49214	4.10282	4.53951	0.544366	2.9737	2.90402	1.36168	-2.48105	3.03835e-05	0.000345669
0610031J06Rik	7.78983	7.72308	7.922	7.87861	7.94551	8.05468	7.54847	7.94443	6.4596	6.9491	5.64563	6.52007	-1.45722	3.04689e-05	0.000345788
Tmem181a	3.27267	3.64916	3.99398	3.37512	3.36009	3.1833	3.64111	2.82057	1.72111	0.841344	2.15798	0.0491766	-2.2196	3.11745e-05	0.000352066
Trim2	6.39012	6.52263	6.4797	6.47252	6.56122	6.42477	6.54334	6.4412	5.44616	5.50531	5.62203	4.98656	-1.08942	3.12451e-05	0.000352433
Uggt1	5.60439	5.92107	5.60095	6.01458	5.80669	5.79036	5.73524	5.66818	4.63981	4.505	4.97724	4.24892	-1.17494	3.13722e-05	0.000353434
Tmx1	4.93872	4.7778	4.76623	4.40179	5.07669	4.77045	4.73011	5.03587	2.16194	3.50355	3.22177	3.6569	-1.67617	3.16604e-05	0.000355381
Gjb2	6.71257	6.72783	6.45497	6.81469	6.5521	6.34719	6.50402	6.29248	4.01821	5.72396	3.24805	4.42289	-2.19745	3.24446e-05	0.0003633
Rab26	3.29155	3.29835	3.13932	3.92222	2.78322	2.69829	3.03	3.60591	0.769656	0	2.26599	0	-2.4622	3.34998e-05	0.00037249
Cited2	7.80793	8.01833	8.01552	7.98514	8.06601	8.0556	7.84752	8.11477	5.33331	6.5618	6.83634	6.74	-1.62099	3.35072e-05	0.00037249
Pip4k2c	4.82833	4.67026	4.65352	4.63208	4.7379	4.85996	4.85556	4.41579	3.69994	3.41577	2.4224	1.92585	-1.84068	3.43685e-05	0.000380691
Trpc4ap	4.42217	4.23824	4.84432	4.56662	4.68539	4.69215	4.83901	4.86163	3.05553	3.59838	2.89021	3.68462	-1.33651	3.46762e-05	0.000383639
Galnt4	4.23169	3.20752	4.20945	3.68865	4.35588	4.28927	4.04913	3.80142	1.52435	2.35452	1.55503	2.91569	-1.89173	3.57504e-05	0.000391786
3830406C13Rik	4.3582	3.86401	4.46263	3.92605	4.52327	4.30908	4.2429	5.06909	3.0071	2.62393	3.16473	2.61484	-1.49176	3.59077e-05	0.000393028
Lman2	6.07121	6.08529	5.86063	6.25811	6.05044	5.93702	6.27844	6.23831	4.52317	5.15378	4.78677	3.60328	-1.58068	3.69199e-05	0.000402676
Atp6v0a2	4.56532	4.64318	4.83437	4.29375	4.9172	4.71432	4.61478	4.68462	1.96912	1.15088	3.19626	3.43042	-2.22177	3.7235e-05	0.000405633
Preb	4.7297	4.18599	4.99988	4.83012	5.1377	4.65215	4.95571	4.59067	3.43059	3.01802	2.89876	3.84233	-1.46282	3.81238e-05	0.00041335
Aldh6a1	6.79271	6.66201	6.95905	6.80571	6.8327	6.79964	6.76875	6.71907	5.76744	5.70877	5.64448	6.03202	-1.00428	3.81671e-05	0.00041335
Gm5077	5.53498	5.54099	4.93599	5.46666	5.57829	5.75621	5.39099	5.74765	3.06497	3.16149	4.64322	3.97133	-1.78372	3.88857e-05	0.000418594
Cacnb3	4.7968	4.84575	4.6845	5.23959	4.82379	5.24447	4.73826	4.57077	2.19096	3.6235	1.76893	3.58376	-2.0762	3.89232e-05	0.000418594
Itpripl2	4.74264	4.48111	4.73249	4.63013	4.92587	4.89676	4.79262	4.59759	4.13159	2.3399	2.58147	2.75264	-1.7735	3.97416e-05	0.000426899
Ccdc149	2.75947	3.51644	3.24754	2.86288	4.02547	3.38219	2.73267	3.21343	0.502283	0.571289	1.28861	2.18728	-2.08015	4.0017e-05	0.000429358
Il11ra1	4.01131	3.21864	3.76496	3.18663	3.42221	3.67519	4.07766	3.50246	2.53303	1.84983	1.50471	2.33315	-1.5522	4.05329e-05	0.000434388
Lsr	6.81764	6.5109	6.6219	6.43616	6.56414	6.39072	6.79642	6.45432	3.99823	5.60236	4.07628	2.42578	-2.54836	4.18481e-05	0.000446928
Mfsd10	3.93707	4.50722	3.54824	4.01341	3.92685	4.08604	5.0249	4.63212	0	2.81274	2.03756	1.27679	-2.67771	4.27429e-05	0.000454383
Med16	4.27324	4.12748	4.47937	3.67175	4.44293	3.98025	3.96865	4.04528	2.10387	3.28476	1.38603	0.882906	-2.20923	4.29495e-05	0.000455889
Tomm22	6.15613	5.95067	5.60132	5.79887	6.23997	5.89832	5.9782	5.91608	4.61456	4.85768	3.08619	3.03733	-2.04351	4.30576e-05	0.000456154
Nkx3-1	8.73436	8.63581	8.31335	8.88202	8.84362	8.78439	8.83599	8.65117	6.78643	7.3786	7.13447	7.99465	-1.38655	4.31361e-05	0.000456462
Fam46c	6.23972	6.21366	6.18639	5.86208	6.19939	5.94757	6.1908	5.81871	3.62096	4.16799	4.89671	5.15366	-1.62246	4.32631e-05	0.000456759
Prdx6	9.41696	9.25367	9.22864	9.38644	9.42886	9.462	9.43292	9.34221	8.10797	8.23113	8.62279	7.51733	-1.24916	4.3834e-05	0.000461206
Orai1	4.31785	4.27929	3.62926	3.23686	4.18077	3.98493	4.48175	4.77353	0	0	3.21939	0	-3.30568	4.402e-05	0.000462584
Clcn7	3.6102	4.2129	3.11754	3.46374	2.82699	3.38329	2.65463	3.38102	2.19599	0.279406	1.36871	0.620505	-2.21514	4.40651e-05	0.000462584
Coq9	5.11897	4.66616	4.04461	4.20301	3.92803	4.39122	4.91731	4.60678	2.22784	3.00604	3.06644	3.07856	-1.63979	4.41989e-05	0.000463461
Klhdc7a	4.39337	4.25208	4.72929	4.10742	4.41215	4.72889	4.04252	4.23527	3.02814	3.2457	2.78858	1.7327	-1.66385	4.44747e-05	0.000465825
Alkbh7	1.61188	3.52337	1.56694	2.89653	3.51276	1.66602	2.51296	2.92485	0	0	0.31896	0	-2.44717	4.45869e-05	0.00046647
Cdadc1	4.13563	3.98342	4.4918	4.05197	4.28372	4.16454	4.03588	4.15388	0.995341	3.52424	1.78061	1.65382	-2.1741	4.61043e-05	0.000480713
Tax1bp3	4.51623	4.36494	3.88437	4.36502	4.0431	4.43964	4.43433	4.41949	2.11626	1.76043	3.58449	2.64221	-1.78254	4.69082e-05	0.000485805
Fam55d	4.20483	3.87103	3.98415	3.53962	3.22222	3.46716	3.34824	3.69372	2.35737	2.03672	2.43779	2.50055	-1.33326	4.79731e-05	0.000494064
Pld3	6.87619	6.83785	6.70008	7.10633	6.87253	6.93255	7.05267	6.94558	3.71599	5.56545	5.72147	5.12082	-1.88454	4.85924e-05	0.000499328
Rps2	6.98693	7.15007	7.09587	6.81567	7.04571	7.14367	7.04375	7.12316	5.56259	6.12382	6.04705	6.17622	-1.07319	4.86811e-05	0.000499685
Gnb2	4.46666	5.1496	4.59372	5.25022	4.98784	4.73268	4.58813	4.96125	2.91102	3.72781	2.64339	1.17791	-2.22623	4.93788e-05	0.000506284
Bcat2	5.04847	5.01321	4.94586	5.14514	5.28326	5.27685	4.64719	5.60442	4.28648	3.36715	2.39648	3.19876	-1.80833	4.9891e-05	0.000510968
Chmp6	2.24523	3.90805	2.07085	1.44728	2.14628	3.06993	2.38986	2.58372	0.615563	0	0.339717	0	-2.24383	5.08665e-05	0.000518659
Maged1	8.26075	8.17596	8.58446	8.49902	8.27976	8.44245	8.51778	8.40314	6.99204	7.56621	7.46888	7.25326	-1.07532	5.10086e-05	0.00051947
Yeats2	4.83497	5.15225	4.74732	4.27798	4.59638	5.17877	4.56385	4.18251	3.00902	3.48496	3.01176	3.55061	-1.42767	5.10585e-05	0.00051947
Surf4	7.53334	7.22796	7.64601	7.50423	7.68822	7.62964	7.57459	7.31272	6.84227	5.99368	6.03975	6.33324	-1.21235	5.17156e-05	0.000524999
Slc7a4	6.31217	6.14712	6.32521	5.81421	6.20246	6.17451	6.22115	6.39436	5.16142	5.2174	4.29129	3.79795	-1.58188	5.27921e-05	0.000533582
Araf	6.12433	6.21266	6.18926	6.46903	6.14057	6.13618	6.20246	6.25251	3.45603	3.91947	5.37028	2.20791	-2.47745	5.38134e-05	0.000542124
Tmem150c	2.90093	3.28757	2.81186	2.8723	3.49369	3.05597	3.83524	3.03086	0.201792	2.21108	1.45823	0.88039	-1.97318	5.73953e-05	0.000574159
Oit1	7.24189	7.49655	6.78009	7.15184	7.63066	7.3667	7.59989	7.52977	5.6249	6.01242	5.38068	3.6045	-2.19405	5.76211e-05	0.000575463
Tmem80	3.56246	3.47147	4.11468	3.75247	3.26208	3.20882	3.37138	3.64639	0	2.45761	1.84193	1.17337	-2.18049	5.78823e-05	0.000577447
Rfng	4.58404	4.68446	4.23988	4.22048	3.12074	3.99093	3.8118	3.34705	0.985225	0.281889	2.79109	1.77056	-2.54273	5.83918e-05	0.000581903
Tatdn1	4.49695	4.41443	4.65657	5.1998	4.25527	4.80632	4.35873	4.30561	2.87654	3.35912	2.61355	3.6026	-1.44876	5.89204e-05	0.000586537
Rmnd5a	6.20314	5.95514	6.37532	6.34869	6.05454	6.22607	5.95689	6.25296	4.81923	5.08837	5.09141	5.40718	-1.07004	5.95516e-05	0.000591879
1500011B03Rik	5.79549	5.30539	5.87517	5.67978	5.41343	5.49204	4.8805	6.06522	0	0.432361	2.13048	4.51323	-3.79436	5.95851e-05	0.000591879
Rnasek	9.30047	9.55174	9.24131	9.38188	9.4686	9.41147	9.62848	9.59017	8.57995	8.18973	8.06841	8.64888	-1.07502	6.08787e-05	0.000603431
Habp2	4.30492	2.83651	4.07587	4.3745	4.38736	4.52231	3.93895	4.0263	0.916587	0.975395	2.59768	2.50171	-2.3105	6.13905e-05	0.000607852
Cyb5d1	3.45595	3.57865	3.26311	2.67739	3.95417	2.49829	1.19445	3.60366	0	1.16007	0	0.271429	-2.67034	6.29309e-05	0.000618463
Rbm17	4.81838	4.5837	4.50228	4.90448	4.77033	4.94498	4.79581	5.01823	2.93069	3.91632	3.88922	3.0681	-1.34119	6.40341e-05	0.000628637
Abi2	3.79021	3.5991	3.51508	4.36375	3.92666	3.90997	3.84347	3.43308	2.04411	2.3168	2.47961	2.97169	-1.34461	6.54856e-05	0.000637467
Pomt1	4.49633	3.63681	4.33881	4.436	4.047	4.56061	4.45613	3.62841	0.0772152	2.30333	2.44825	2.40906	-2.39055	6.61228e-05	0.000642992
Gjb1	5.58986	5.60225	6.02408	5.78238	6.13069	5.93137	5.92436	5.71372	0.640676	0.400737	3.57026	4.34518	-3.59813	6.65784e-05	0.000646742
Sip1	2.56405	2.25497	2.34066	2.12045	3.55067	2.15767	3.80641	3.6084	1.46753	0	0	0	-2.43353	6.7934e-05	0.000657834
Arl2bp	5.11293	5.42775	5.23838	5.1949	5.21232	5.39863	4.93467	4.91873	4.02475	4.48909	3.9139	3.77599	-1.12886	6.94438e-05	0.000671048
Slc45a3	6.52373	6.86455	6.82123	6.63187	6.65017	6.67269	6.53978	6.66842	5.87122	4.48958	5.46705	5.42447	-1.35848	7.04483e-05	0.000679333
Vti1b	6.23496	6.09324	6.23837	5.90089	6.42293	5.93825	6.14529	6.13816	5.19829	4.31418	5.27745	4.07978	-1.42158	7.13034e-05	0.000685432
Tmed3	8.31431	7.92938	8.20983	8.40112	8.4466	8.41882	8.6367	8.4097	6.41648	7.02648	6.70104	7.69675	-1.38562	7.15224e-05	0.000686266
Fndc5	4.262	4.91465	4.28167	4.60505	4.22355	4.47411	4.5135	4.75372	1.7508	3.9004	1.00539	0.835757	-2.63045	7.1613e-05	0.000686266
Clps	4.65153	3.47594	4.45011	3.37812	2.00775	3.05088	2.98939	5.05041	1.82121	0	0	0	-3.17646	7.23517e-05	0.000691194
Sdhc	7.00241	7.0784	6.79986	6.89261	6.9166	6.96933	6.7647	7.26886	4.3216	5.21969	6.25783	3.82587	-2.05535	7.3243e-05	0.000698191
Acss1	5.90717	5.7438	5.77093	6.0794	5.68823	5.78446	5.66324	5.99133	3.98819	3.54916	5.03074	4.75701	-1.49729	7.33108e-05	0.000698191
2610306M01Rik	1.75478	4.3712	2.19907	3.59994	3.08619	1.301	2.73348	2.60679	0	0	0	0	-2.70655	7.43301e-05	0.000707169
Ren2	7.09446	6.605	5.88273	6.81958	6.9237	6.92692	7.02839	6.86169	5.06653	5.46373	5.66393	5.32848	-1.38714	7.49746e-05	0.000712567
Arg2	5.73482	5.31818	5.48099	6.09391	5.90026	5.52309	5.7364	6.11256	4.18204e-11	4.20671	1.06803	3.48436	-3.54775	7.51329e-05	0.000713338
Cgrrf1	4.26641	4.37617	4.7389	5.25285	4.60508	4.43774	4.40717	4.66983	0.786432	3.60973	2.64237	0.857538	-2.62025	7.785e-05	0.000733856
Srp14	6.90961	7.24517	7.19625	7.24965	7.33876	7.12088	7.28275	7.76009	5.85892	6.53306	5.95991	6.00229	-1.17435	7.81834e-05	0.000736247
Gm4013	2.05995	3.20398	3.12838	0.855969	4.0001	2.12098	3.27836	2.44152	0	0	0	0	-2.63615	8.29593e-05	0.000775686
Rgs2	7.11627	7.26282	7.002	7.15428	7.14293	6.88729	7.09043	7.1778	6.1119	6.134	5.19465	6.17774	-1.19966	8.46144e-05	0.000787066
Gm12942	5.00802	4.91476	4.71521	4.60053	5.50697	4.91471	5.39669	5.43606	3.95778	2.71833	3.80832	2.14212	-1.90498	8.49584e-05	0.000787997
Slc46a1	4.07865	3.11519	3.28901	3.88676	3.65153	3.29141	3.62851	3.50315	0.315594	1.95555	2.50505	0	-2.36148	8.66029e-05	0.000799762
Jmjd8	5.44834	5.64131	5.87857	5.5695	5.84144	5.49595	5.30119	5.75862	2.91894	4.41336	4.65609	3.99696	-1.62053	8.68232e-05	0.000800472
1700034H14Rik	3.55724	3.41102	1.95761	1.24008	3.25325	1.98656	2.70256	2.40368	0	0.168917	0.721826	0.142906	-2.30559	8.87684e-05	0.000813535
Ankrd46	3.82927	3.2232	3.60048	3.20501	2.99073	3.30454	3.22654	3.68815	0	2.35362	1.85082	0	-2.33238	8.95975e-05	0.000820318
Polr2g	5.11715	4.30424	4.29908	4.8386	4.83944	4.66446	4.65675	5.21107	3.54972	2.72971	1.89777	0.232536	-2.63891	9.10791e-05	0.000831412
Cpeb3	2.67864	3.89391	2.56886	3.32832	3.10714	3.31473	2.84592	2.59233	1.17759	1.90817	0.214898	1.41643	-1.86196	9.12199e-05	0.000831875
Gstt2	3.97806	4.62943	4.16002	3.64312	3.42712	3.37273	3.33733	3.623	2.8476	0.438261	1.79656	0.581054	-2.35548	9.22093e-05	0.000838415
Pcp4	6.16542	6.59598	5.8332	5.73405	6.01541	6.354	5.91737	5.96322	3.70225	2.68175	5.46922	3.44388	-2.24806	9.23659e-05	0.000839013
6030429G01Rik	2.35585	3.64721	1.86605	2.65644	3.0791	2.3482	1.18051	2.51088	0	0.97883	0	0	-2.21082	9.26183e-05	0.000839654
Alg11	5.60147	5.38199	5.46022	5.55528	5.30681	5.32546	5.23811	5.72255	4.559	3.67252	4.51702	4.38901	-1.1646	9.33871e-05	0.000844966
4833439L19Rik	6.30685	6.70554	6.21932	6.79977	6.20064	6.59382	6.30677	6.72817	4.06533	4.47602	5.19623	5.73122	-1.61541	9.3926e-05	0.000848809
Ccnd3	4.7761	4.56299	4.96364	4.43941	4.70591	4.69971	4.86195	4.92085	2.77822	4.25323	3.11125	2.60166	-1.55523	9.39956e-05	0.000848809
Sft2d2	6.88432	7.21124	7.01897	7.0294	7.02806	6.85411	6.86594	7.26793	5.59715	6.28353	5.69206	6.16988	-1.08434	9.55898e-05	0.000859843
Upb1	3.54199	2.32233	4.06998	3.50327	2.94841	4.22678	3.52658	3.24587	2.44903	0.741798	0	0.728981	-2.4432	9.62964e-05	0.000865356
1700019D03Rik	3.86696	4.79822	3.89394	4.06707	4.35865	2.98281	4.4181	3.19944	2.94192	0	1.28541	0	-2.89132	9.78142e-05	0.000874741
Tarsl2	3.94186	4.39177	3.99546	4.57524	4.66781	4.34226	4.08397	4.58363	3.37113	3.37598	2.38038	2.60617	-1.38933	9.93833e-05	0.000884492
Faah	3.51066	3.27352	2.85768	3.56225	3.54223	4.1318	3.49529	3.23181	2.62829	1.91765	1.16558	1.7624	-1.58218	0.000100198	0.000890032
Nomo1	4.25375	3.8561	4.26394	4.24039	4.25078	3.78735	4.20323	3.89444	3.06787	2.54758	3.36464	2.23935	-1.28889	0.000100431	0.000891241
Mapk9	5.20496	5.1202	4.9894	5.40917	5.1323	5.21439	4.89985	4.83105	4.01711	3.60615	4.12229	4.3334	-1.08043	0.000101754	0.000901246
Copz2	9.11835	9.16374	8.77684	9.2538	9.05457	8.71751	9.2325	9.26915	8.14179	7.06487	8.16327	6.80422	-1.52977	0.00010271	0.000907632
Dpm3	7.41035	7.135	7.05055	7.43461	7.53865	7.07966	7.03653	7.72027	5.53178	6.58358	5.41443	6.13886	-1.38354	0.000103354	0.000911056
Adk	5.03827	4.94196	4.87178	5.1261	5.12171	5.46901	4.69954	5.01568	2.13646	3.45623	4.35822	2.43095	-1.94004	0.000103691	0.000913149
Fuz	3.83527	3.26514	2.63235	3.27087	1.32062	2.14497	2.42349	2.66482	0	0	1.31107	0	-2.36692	0.000105151	0.000921651
Nudt8	3.80991	3.56813	2.41914	3.8098	2.59988	2.60576	3.45293	4.27579	0.999172	0	2.14607	0	-2.53136	0.000106718	0.000933582
Mrpl21	3.84256	4.17616	3.84724	3.34557	3.73132	4.09489	2.9764	4.03521	0.451868	2.42989	2.35868	0	-2.44606	0.000106939	0.000934631
Gm5801.1	3.33859	3.07638	3.73653	3.67753	3.07048	2.15396	3.78973	3.91348	1.67683e-08	1.59732	0.719341	2.08267	-2.24475	0.000108241	0.000943329
Pwwp2b	4.86323	4.57699	4.62832	4.13024	4.29308	4.66399	5.01696	4.65111	4.0498	1.38812	2.38444	1.91156	-2.16951	0.000108485	0.000944568
Sharpin	4.48606	3.95771	4.06118	3.52409	3.71798	4.49881	4.46229	4.20815	0	1.23372	3.18988	2.0078	-2.50668	0.000109035	0.000948457
Vmac	5.38345	5.96791	5.23635	5.53474	5.46261	5.66539	5.51011	5.31101	4.74971	3.93988	2.30349	3.03262	-2.00252	0.000110045	0.000955449
Sec61a1	7.739	7.48253	7.75039	7.71045	7.79692	7.64444	7.66445	7.63022	7.17052	6.48037	6.36886	5.98686	-1.17565	0.000111612	0.000968142
BC017643	3.19582	3.87677	2.85113	2.30307	3.2873	2.33093	3.75921	2.29351	0.442694	0.176367	1.76521	1.02912	-2.13387	0.000112041	0.000970952
Atp6ap2	4.56919	4.60978	4.70612	4.31602	4.8404	4.65026	3.9482	4.59423	2.3403	3.47398	3.31832	3.44127	-1.3858	0.000112283	0.000972138
Tm9sf1	5.30999	5.64895	5.73907	5.69083	5.70468	5.47034	5.48504	5.23322	3.31876	4.2948	4.80661	2.91368	-1.7018	0.000112856	0.000976185
Bcap31	7.4877	7.14892	7.5758	7.59168	7.70406	7.74839	7.44297	7.42736	5.84377	6.42458	6.83624	5.42444	-1.3836	0.000114175	0.000984828
Cxxc4	3.52226	3.21425	3.65227	3.41607	3.19831	3.07423	3.01507	3.60815	2.62227	0.326243	1.04339	1.78499	-1.89335	0.000115773	0.000996746
Ntpcr	2.31284	1.0519	3.30963	3.3464	3.79537	2.56647	1.3311	3.41288	0	0	0	0	-2.64082	0.000116158	0.000998203
Mfhas1	3.48116	3.77669	3.52292	3.74034	3.81874	3.33473	2.95567	3.27484	2.62584	2.28525	1.34138	0.904813	-1.69882	0.000116606	0.00100112
Shmt1	2.28304	3.06694	3.70321	3.40763	2.71057	2.79586	2.93729	3.5504	0.827892	2.32053	0.133141	0	-2.23648	0.000117779	0.00101025
0610037P05Rik	4.06518	4.92724	4.01911	4.38805	4.94067	3.87268	4.0962	4.5954	3.37471	0.539016	0.799018	2.49867	-2.56022	0.000118945	0.00101837
St14	5.46894	4.8695	5.52971	5.4858	5.50472	5.42459	5.56437	5.33532	4.26602	3.50859	4.74484	3.77198	-1.32501	0.000119418	0.00102052
Ddx23	4.1772	4.72116	4.36309	4.08182	4.42469	4.22229	3.60959	4.14871	2.34644	3.22951	1.24935	2.87136	-1.79441	0.000120228	0.0010246
Ttc38	4.06562	3.44981	4.2379	4.01364	4.7471	4.75647	4.46484	4.34788	2.7231	3.28666	2.78125	2.23375	-1.50422	0.000121226	0.00103026
Nt5c	5.22946	5.9321	4.85715	4.20162	5.48836	5.05349	4.38548	4.25706	2.48561	2.23207	3.9818	1.9658	-2.25927	0.000122356	0.0010389
Wbscr22	3.06644	3.62366	2.58173	3.79221	3.44661	4.15109	2.78589	2.89104	1.78105	1.28556	1.79574	2.79899e-11	-2.07674	0.00012275	0.00104034
Pcsk7	4.09995	3.79418	3.21301	3.37074	2.80808	3.60792	3.25458	3.31552	0.813876	2.74664	1.20365	0	-2.24196	0.000124026	0.00104865
4930408F14Rik	5.09683	4.98458	4.80052	4.55883	4.87452	4.48595	4.60635	4.7213	3.08801	2.44191	3.27656	0.0995966	-2.53959	0.000124185	0.00104865
Mettl9	5.28929	5.69251	5.34031	5.36418	5.58131	5.7658	4.94763	5.4949	4.71786	3.14208	3.80826	2.29953	-1.94256	0.000124532	0.00105007
Cdc123	6.3737	6.42707	6.17723	6.45038	6.3065	6.19358	6.14868	6.34487	5.51647	5.59115	4.958	4.6821	-1.11582	0.000124581	0.00105007
Slc46a3	4.17253	3.45114	3.77212	4.48082	3.56759	4.08531	4.27659	3.99357	3.13804	2.31397	2.64896	2.53281	-1.31652	0.000124836	0.00105046
C85492	3.04421	3.81483	3.51564	3.58012	4.32047	4.02874	3.52751	3.14656	1.8199	2.55937	0	1.407	-2.17569	0.00012504	0.00105106
Grb7	5.15331	4.88716	5.37089	5.13169	4.49062	4.54193	5.0696	5.21032	3.09764	4.18039	2.15186	3.45873	-1.75978	0.00012611	0.00105621
Akr1e1	4.88404	4.9129	4.88128	4.58203	4.88365	4.74383	4.89862	5.01914	4.30381	2.83149	1.35119	1.7209	-2.29884	0.000126354	0.0010573
Cmtm7	3.63647	3.62162	4.18543	4.27357	4.07634	3.80895	3.67658	4.50117	0.761058	3.50683	0	0	-2.90554	0.000126847	0.00105774
Tm2d3	4.66326	4.65151	4.49458	4.83402	5.10041	4.25805	4.57275	4.63676	1.62305	3.5107	3.42151	1.03197	-2.25461	0.000127093	0.00105774
Slc35c1	4.26383	5.17611	4.42001	4.73821	4.80626	4.45724	4.44075	4.59977	1.41737	4.09469	1.80784	0.55726	-2.64348	0.000128736	0.00106948
Tmem150a	3.63377	4.14096	2.60359	2.42185	3.37364	2.42599	3.48443	2.95123	1.41094	1.68577	1.16457	0.235124	-2.00533	0.000130383	0.00107832
Syvn1	6.71868	6.35388	6.41198	6.63352	6.57646	6.32837	6.70386	6.98004	4.34409	4.79137	5.78566	5.60496	-1.45683	0.000131742	0.00108858
Ndufa1	8.35988	8.01484	8.55523	8.04371	8.6871	8.36134	8.27037	8.59519	7.63904	6.90602	6.88692	7.35192	-1.16498	0.000132875	0.00109696
Fam69a	4.67023	3.69825	3.97012	4.26276	4.82119	4.01699	4.22012	4.35755	3.67018	1.80433	2.28126	1.57838	-1.91861	0.000135402	0.00111583
Pygb	6.12034	6.18549	6.04969	6.26783	6.36825	6.2358	6.05595	5.96511	5.03826	5.64009	4.89084	4.61071	-1.11108	0.000136028	0.00111999
Tspan1	8.73481	8.84684	8.90591	8.69828	8.75066	8.55117	8.90985	8.96206	8.29928	7.21081	7.60737	6.93681	-1.28138	0.000138132	0.00113327
Wdyhv1	5.61922	4.58876	4.62669	4.6744	5.34745	4.77062	5.1651	4.73015	2.16517	2.11326	0.215374	4.08824	-2.79479	0.000138831	0.00113699
Ltbr	3.40809	4.29199	3.92128	3.63484	3.65194	4.33155	4.47344	3.77547	0.544368	3.14985	1.87506	1.80996	-2.09127	0.000139097	0.00113816
Sil1	6.39038	6.20477	5.78841	5.90374	6.2341	6.43102	5.79681	5.71939	4.05689	5.29131	4.38363	4.96758	-1.38373	0.000140317	0.0011446
Ttc39a	5.678	5.01815	5.13535	5.1447	5.41722	5.38829	4.74392	5.50692	2.11046	3.7667	4.45547	2.88592	-1.94943	0.00014038	0.0011446
Rogdi	6.19265	5.81245	6.03803	5.90195	6.05055	5.78739	6.28177	6.20011	5.11677	4.97377	4.28633	3.27253	-1.62076	0.000140839	0.00114733
Sfxn1	5.43497	5.80711	5.36697	5.52125	5.34919	5.15071	5.46288	5.7195	1.52611	4.27955	4.17283	2.92462	-2.2508	0.000141429	0.00115112
Orai3	3.51175	4.59602	4.37532	3.91541	4.16931	3.79982	4.31081	3.89598	0.111704	2.62023	1.72663	2.7786	-2.26251	0.000142011	0.00115484
AA960436	2.22403	2.73457	1.30145	2.216	2.52218	3.72207	1.72436	3.27567	0	0.122099	0.854283	0.289368	-2.1486	0.000142464	0.00115751
Fbxo8	4.0079	3.11142	3.20694	3.20764	2.82762	2.80178	2.25649	3.0835	0.562446	0.869819	0.216842	2.34834	-2.06355	0.000144665	0.00117335
Sec22b	6.00638	6.01825	6.09818	6.18478	5.99585	6.14744	5.98801	6.47673	3.73043	5.14118	3.50994	5.26102	-1.70381	0.000144669	0.00117335
Macrod1	3.2358	3.6897	3.40855	3.46144	3.87639	2.62706	4.54609	4.49689	2.25719	0.174893	0	2.00902	-2.55746	0.000145829	0.00117766
Slc18a1	3.12699	3.61758	3.16724	2.787	3.21008	3.98828	3.13045	2.64789	0.918318	0.887089	2.56885	1.22961	-1.80847	0.000146375	0.00118055
Pacrgl	1.73999	4.02068	2.46941	3.60447	3.5272	1.95813	2.61832	1.73425	0.156611	0.629713	0.515083	0.126644	-2.35204	0.000146451	0.00118055
Rad23b	5.82481	5.90442	5.74717	5.83495	5.82173	6.0343	5.39113	5.71981	4.31355	4.9449	5.07968	4.46286	-1.08454	0.000150392	0.00121021
Ube4a	4.67496	4.32017	4.49749	4.91322	4.52936	4.41189	4.65719	4.35381	3.06965	3.99667	3.32342	2.63002	-1.28982	0.000153044	0.00122941
Cln3	3.75492	3.68536	4.27005	3.74333	3.55715	4.08036	3.73576	4.16439	0	3.25671	1.76776	0.761815	-2.42735	0.000153466	0.00123173
2310061I04Rik	4.0317	3.9791	4.15359	3.81829	3.71739	3.6489	4.40372	3.35166	0.640106	1.37803	1.25889	3.43704	-2.20952	0.000153709	0.0012326
Fam38b	5.03418	4.828	5.07959	5.19409	5.17869	4.70879	5.00558	4.89418	4.21701	2.73361	1.47181	3.41865	-2.03012	0.000154434	0.00123639
Six5	1.68728	4.28388	2.03569	3.1404	2.74599	2.49268	2.45172	3.03133	0.0764183	1.38384	0.267298	0.120422	-2.27163	0.000154721	0.0012375
Pkp3	2.22021	2.35479	2.88903	2.1453	2.55875	3.58616	2.13958	2.40646	1.62275	0.919055	0.638827	0.440801	-1.63218	0.000156734	0.00125144
Btbd2	2.76321	2.88	2.58764	3.31252	2.68227	3.62275	2.18911	2.68698	0	2.20359	0.710895	0.494182	-1.98839	0.000158253	0.0012603
Paip2b	5.37752	5.81092	5.78553	5.88535	5.72269	5.65076	5.66149	5.67767	3.53839	4.73118	4.741	4.68864	-1.27169	0.000158926	0.00126348
Tmed9	7.52161	7.32757	7.25105	6.9131	7.4081	6.94632	6.9211	7.52218	6.19577	6.06667	5.72476	6.45123	-1.11677	0.000161393	0.00128088
Rp2h	3.481	3.88286	3.48327	3.61778	3.6279	3.71067	3.39396	2.96959	2.65692	2.57298	2.05632	2.39131	-1.1015	0.000162844	0.00129129
Nudt1	2.32956	2.16302	4.39151	2.35492	3.13152	3.96877	1.56818	2.75601	1.12677	0	0	0	-2.55124	0.000165419	0.00130834
Snrpa	6.00449	6.17312	5.60843	4.47985	5.46601	5.02821	5.88937	5.16754	3.15958	3.93417	4.35985	2.76253	-1.92309	0.000166519	0.00131591
Ppp3cb	3.73341	3.74238	3.65463	3.99806	3.70071	3.62178	3.89711	3.57028	3.08408	2.43593	2.33755	2.95767	-1.03599	0.000166986	0.00131848
Creb3l4	4.67371	5.04294	4.77827	5.06657	4.62176	4.75043	4.28775	4.46265	3.19171	0.140381	3.51305	0.957814	-2.75977	0.000170724	0.00134191
Vps16	3.22111	3.60512	3.37074	4.1216	3.02736	3.42201	2.88633	3.19473	2.17091	2.4685	1.45197	1.80564	-1.38187	0.000170946	0.00134191
Chchd8	3.45042	3.99112	4.02906	3.94726	4.08256	3.68672	4.43733	2.7755	3.18067	0	1.10434	0	-2.72875	0.00017097	0.00134191
Nans	4.57344	5.42639	4.62346	5.37263	4.74471	5.02372	5.07292	4.5612	1.75555	3.68128	3.58621	3.42114	-1.81376	0.000173414	0.00135865
Gpr89	4.4366	4.9592	4.75005	5.2181	5.55061	4.92426	5.04984	4.81811	3.8017	1.72018	2.92107	3.83226	-1.89454	0.000173545	0.00135865
Tmem109	4.38738	4.00465	4.45507	4.19869	4.44353	4.18982	4.25803	4.01612	1.46337	3.82589	1.57696	0.264115	-2.46158	0.000176057	0.00137599
Treh	3.53478	3.46672	4.53853	4.00078	3.92845	2.92284	4.57114	3.11526	0	1.08658	3.00868	0	-2.736	0.000176527	0.00137849
Mrps23	4.02058	3.6564	3.82103	3.15966	3.81082	3.83342	4.29963	2.87714	2.26867	1.96012	2.48517	2.46748	-1.38947	0.000177035	0.00138129
Cdk18	4.70707	4.05939	3.32027	4.50712	3.84401	4.16095	3.90827	3.64499	3.22722	2.25531	2.03506	1.20041	-1.83951	0.000177538	0.0013814
Rpp38	2.19932	3.87344	3.04356	2.7468	0.879422	2.44086	3.5801	2.98573	0	0	1.06887	0	-2.45144	0.000182206	0.00141328
Tmem192	3.22256	4.26989	3.09927	3.91321	3.76414	2.25616	3.67051	3.66081	0	2.72848	0.912384	0	-2.57186	0.000184843	0.00143014
Rpph1	7.61988	8.67318	8.27316	8.18513	8.43052	7.6256	8.02482	8.87685	5.85091	5.4384	4.2819	0	-4.32084	0.000185006	0.0014302
Pex7	3.2669	3.59049	3.90948	3.69306	3.50929	4.04004	3.28095	3.97806	0.996216	0.832948	3.26306	0	-2.38548	0.00018795	0.00145053
Shisa5	7.12763	6.99328	7.47502	7.27042	7.57117	7.36019	7.25036	7.17177	6.78371	6.06843	5.90821	5.51034	-1.20981	0.000189905	0.00146317
Uqcrq	8.02334	7.82251	7.7616	7.4819	7.80919	7.6632	7.93121	7.9867	6.29801	7.04129	7.11783	6.32722	-1.11387	0.000191925	0.00147751
Gpr137	2.84407	3.64899	2.54106	3.26256	3.11491	3.04121	3.86256	3.29059	0.432302	2.31255	0	1.74857	-2.07739	0.000197165	0.0015128
Clptm1l	5.90397	5.91465	5.88148	5.70993	5.93878	5.52044	5.65014	5.91413	3.75851	5.12637	4.86825	4.46725	-1.24909	0.000197888	0.00151598
Mlycd	3.80995	3.20585	3.69187	2.41162	3.44473	2.7728	3.16307	3.42567	1.78029	1.76395	0	1.80559	-1.90324	0.000198394	0.00151845
Asrgl1	6.19052	6.3296	6.16809	6.22946	6.51117	6.04134	6.58601	6.5278	2.50263	4.66311	5.42806	4.32644	-2.09294	0.000199973	0.00152674
C630004H02Rik	6.83614	6.77671	6.50665	6.82255	6.58301	6.48846	6.64139	6.67111	4.13943	4.62441	4.11201	6.40274	-1.8461	0.000200749	0.00152913
Tekt5	2.79902	0.708117	2.45428	3.95663	1.96082	3.65853	2.06646	2.73139	0	0.174584	0	0	-2.49826	0.000200754	0.00152913
Aldh18a1	4.51328	4.79697	4.6838	4.48868	4.62901	4.10724	4.60705	4.17911	2.86718	2.85145	3.7503	1.33888	-1.79869	0.000200783	0.00152913
Abhd14b	6.75113	6.92029	6.94468	7.03808	6.87908	7.20522	7.12633	7.08692	5.14274	5.61343	6.56772	5.6986	-1.23834	0.000201344	0.00153214
Ptrh2	3.91481	2.51151	3.38368	3.22908	3.6275	3.78681	3.58708	2.46046	0.963868	0.893194	2.61368	0.382034	-2.09942	0.000204893	0.00155402
Bmf	3.40361	3.61272	3.54881	3.68978	3.34307	3.55941	3.5566	3.00156	0	2.75932	1.89389	0	-2.30114	0.000205424	0.00155677
Nploc4	4.40949	4.22005	3.88586	4.71503	3.8971	4.32046	4.07565	4.06076	2.37202	3.74514	2.11321	1.4372	-1.78115	0.000208406	0.00157549
Ssu72	5.38748	5.46072	5.17865	4.94543	5.14024	4.94731	5.25099	5.30396	4.55326	4.29135	3.20756	3.61096	-1.28607	0.000211371	0.001594
Fuca2	5.34263	5.30386	5.74697	5.52477	5.36233	5.41114	5.57786	5.44843	4.91201	3.89286	4.09534	4.58577	-1.09326	0.000213712	0.0016064
Aga	5.70125	5.07516	5.50704	5.69834	5.5115	5.35926	5.94679	5.8516	2.20171	1.82736	4.6863	4.16512	-2.36124	0.000216658	0.00162458
Acpl2	5.21898	5.81177	4.91148	5.13687	5.61	5.21162	5.02233	4.91358	2.72949	3.71884	4.36864	4.04756	-1.51344	0.000217873	0.00162613
Pmm2	6.35042	6.5497	6.56237	6.65322	6.96664	6.86305	6.91215	6.5443	4.27308	5.79176	5.82402	4.15106	-1.66525	0.000217921	0.00162613
Hist2h2aa2.1	7.52762	7.78363	7.2624	7.68145	7.66788	7.86557	7.88549	7.99686	5.27032	7.36072	4.63395	3.96224	-2.40205	0.00022085	0.00164421
Kel	2.73458	3.20294	3.29051	3.64264	2.8718	3.95368	2.95504	3.39091	0	0	1.39678	2.61789	-2.2516	0.000222398	0.00164889
Mcfd2	5.79649	6.16809	5.84379	6.14065	5.70482	5.97916	5.96351	5.73183	4.2399	5.05163	5.02157	3.30437	-1.51167	0.000223196	0.00165347
Hist2h2aa2	7.51027	7.80091	7.26792	7.64344	7.6564	7.85	7.87628	7.99544	5.25886	7.3476	4.57214	3.89162	-2.43253	0.00022435	0.00166069
Slc35b2	4.45193	4.92439	4.31391	4.41938	4.55999	4.30499	4.46466	3.46289	2.43292	2.77335	1.3681	3.56078	-1.82898	0.000225678	0.00166785
Pik3c2g	3.95076	4.11017	3.93588	3.99851	3.84076	3.84434	4.05372	3.54487	2.34927	0.410099	3.28625	0.706396	-2.22187	0.000227592	0.00167797
Krtcap2	8.03209	7.96761	8.18664	7.53317	8.15367	8.11155	7.77765	8.29537	6.53458	7.14011	5.13021	6.74304	-1.62023	0.000227811	0.00167797
Pfn1	8.63153	8.57222	8.40696	8.37771	8.63785	8.51803	8.43533	8.80182	7.3108	7.09183	7.37495	8.12833	-1.0712	0.000227817	0.00167797
Snrnp40	3.91453	4.25023	3.61268	3.62853	3.98254	3.04481	3.02617	3.34087	0.79112	2.71756	1.94985	1.97169	-1.74249	0.000228266	0.00167892
Ccdc53	4.60208	3.89938	3.39464	4.93572	3.73144	5.08578	4.74468	4.54518	3.7993	1.1267	0	0.696068	-2.96184	0.000228645	0.00167903
Ipp	3.89162	4.07516	3.29688	3.20314	2.8481	3.59778	3.18109	3.47658	0	0.897739	3.0422	0	-2.46131	0.000229061	0.00167988
Slbp	3.1379	2.03299	3.70201	2.75427	2.65765	3.26441	2.62436	2.58647	1.33217	1.11185	1.40239	1.74362	-1.4475	0.000229189	0.00167988
Slco3a1	3.86479	4.12108	3.41501	3.97777	4.27856	3.84782	4.04093	3.40822	2.62108	3.15723	1.70853	2.47159	-1.37967	0.00022952	0.00168011
Alg3	5.75506	5.53455	5.07841	6.47447	5.046	5.02795	5.46532	4.88367	0	4.0224	3.44506	0	-3.54131	0.00023428	0.00170954
Rab11a	4.6236	4.83512	4.85711	4.85903	4.9373	4.88985	4.66995	4.48471	3.09039	4.43005	3.06162	3.39	-1.27657	0.000235335	0.00171588
Kctd1	4.64346	4.12533	3.82549	4.41922	4.66085	4.71508	5.08422	5.00207	0.81221	1.71535	4.07823	0	-2.90802	0.000236004	0.00171941
Hexim1	4.025	3.58091	4.74566	4.36006	4.18147	4.19663	4.04838	3.65586	2.36354	3.3144	2.38298	0.954282	-1.84545	0.000240262	0.00174767
Eci1	5.43295	5.62506	5.40415	5.47614	5.58231	5.47963	5.4013	4.88614	4.08718	4.16857	3.87198	4.9316	-1.14613	0.000242712	0.00176136
Diablo	4.61903	4.5109	4.44634	3.88587	4.49614	4.18907	4.70949	4.50232	3.62172	2.76437	0.794422	2.45689	-2.01054	0.000242815	0.00176136
Glrx3	4.38638	4.37196	4.24864	4.16977	4.23645	4.21552	3.9109	4.69675	3.28664	3.28869	2.61609	3.56792	-1.08971	0.000249903	0.00179379
H2afj	5.50665	4.93452	4.87255	5.13389	5.52894	5.35233	5.71998	5.33894	4.52682	1.79136	1.68627	3.78733	-2.35053	0.000250308	0.0017953
Txndc11	5.22523	5.77926	4.85212	5.27188	5.20205	4.76599	4.86509	4.77747	4.25806	3.47405	3.97907	2.70699	-1.48785	0.000250588	0.00179592
Cbr2	10.4783	10.4373	10.6577	10.6508	10.4478	10.4014	10.6396	10.6029	9.43582	9.55039	8.3464	9.82806	-1.2493	0.000251361	0.00180006
Derl2	4.83107	4.72795	4.68222	4.5905	4.99971	4.71919	4.95193	5.10852	4.06282	3.41277	3.40089	4.19572	-1.05834	0.000253824	0.00181348
Uba5	5.79288	6.08256	5.9555	6.45263	6.23471	5.89239	6.20344	6.0691	3.47262	4.69936	4.86916	5.35913	-1.48533	0.00025501	0.00182055
1110054M08Rik	3.51469	1.95974	3.29975	1.86147	3.4183	2.83983	2.99233	2.2593	2.05035	0	0	0	-2.25559	0.000259017	0.00184487
Syt7	4.32818	3.85143	3.98011	4.19028	4.17203	4.25976	4.59826	3.92572	1.96618	1.52609	2.62671	3.73809	-1.69896	0.000260779	0.00185313
Fbxo32	4.14356	4.19661	4.53587	4.123	4.52814	4.27153	4.74938	4.41317	2.11581	2.61854	3.78348	3.30895	-1.41346	0.000264806	0.00187742
Men1	3.92599	3.40526	3.35027	3.53818	3.38398	4.11679	2.73445	3.17271	0.567922	1.30351	2.78558	1.8098	-1.83675	0.000266981	0.00188994
Snx27	3.93352	3.96331	3.16654	4.21606	3.76104	3.79357	4.07351	3.59307	2.21505	2.67099	2.59725	3.08631	-1.17018	0.000268995	0.00190274
Fkbp11	6.77923	7.01053	6.92819	7.39529	6.37249	7.0345	6.86765	7.09405	5.39299	4.80147	5.42476	6.4537	-1.41701	0.000272393	0.00191942
Alg12	2.98965	2.91927	4.19261	3.25676	2.64089	3.78934	3.3456	3.35401	0.438779	1.24076	2.58184	1.51531	-1.86684	0.000274216	0.00192933
Usp36	3.73865	3.46972	3.07367	3.24593	2.96847	3.20672	3.78302	3.47668	2.70308	1.68313	2.39267	1.69473	-1.25195	0.000275222	0.00193053
Derl1	5.10821	4.86861	5.07354	4.81636	5.12435	4.99441	5.37795	5.3091	3.22148	4.79901	3.45408	3.05144	-1.45256	0.000277137	0.00194091
Gipc2	3.75814	3.09381	2.94401	3.6305	2.90839	2.47968	3.52772	3.53056	0	2.66432	1.34003	0.28491	-2.16179	0.000281552	0.001963
Txndc15	4.51804	4.50125	4.65523	4.57914	4.41351	4.57609	4.82411	4.98837	1.7193	3.67539	3.46961	0.764592	-2.22474	0.000283203	0.00197228
Coro7	3.18683	3.26449	2.69714	2.85846	2.18793	2.64518	3.66534	2.82041	0.286045	0.504509	1.20973	2.32213	-1.83512	0.00028331	0.00197228
Med19	3.22233	1.27036	3.3582	3.02011	2.71601	2.38474	2.07693	3.70298	0	0.531414	0	1.56804	-2.19409	0.000286081	0.00198858
Cog6	3.98169	4.60057	4.11914	4.36988	4.32956	4.04545	4.19963	3.97606	2.58181	3.89484	2.23441	2.45936	-1.41014	0.000286334	0.00198884
Tmem222	4.3743	3.97725	4.74255	3.3831	4.47892	4.84649	4.89318	4.22002	0.746965	1.7075	3.78984	2.02694	-2.29667	0.000288458	0.00200208
Zswim1	3.9929	2.99784	3.94829	3.41948	2.68648	3.19557	2.99486	3.22429	0.0809535	0	3.02275	0.127456	-2.49967	0.000292509	0.00202715
Metap1d	3.49297	0.975866	4.07399	3.69105	4.15684	3.01142	3.03023	3.55828	0.865909	1.12276	0	1.06824	-2.48461	0.000293492	0.00203052
Cxxc5	4.75128	4.24411	3.62873	4.3271	4.76512	4.32559	3.78278	4.42749	2.39323	2.55055	3.09871	3.52218	-1.39035	0.000296958	0.00204877
Gm11818	3.05961	3.77882	2.00334	3.11038	1.87334	2.81213	2.99162	2.90884	0.532511	1.78908	0	1.22877	-1.92967	0.000298805	0.002059
Dcun1d5	4.61639	4.21481	4.32672	4.38163	4.88518	4.84037	5.12059	4.33209	2.94015	4.05757	1.82127	1.32735	-2.05314	0.000298887	0.002059
Pebp1	7.4495	7.63214	7.2706	7.44444	7.64137	7.35691	7.3334	7.60199	6.27589	5.73088	6.1258	7.09448	-1.15953	0.000299118	0.00205906
Ei24	5.69956	5.346	5.39132	5.49555	5.44601	5.34118	5.2203	5.18645	3.75332	3.72307	2.25641	4.84764	-1.74569	0.000308295	0.00210809
Gpaa1	2.97724	2.75244	3.42263	3.70556	2.93862	3.56695	3.20731	3.61891	0	0.202034	3.09803	0	-2.44869	0.000310976	0.00212328
Dcaf12l1	3.27451	3.388	3.30629	3.52236	4.07039	3.92032	3.9678	3.02765	2.46051	2.62146	0.423153	0.611163	-2.03059	0.000315029	0.00214778
Mrto4	3.56944	2.78031	3.59308	3.62571	3.1081	3.98556	2.85168	3.71822	1.84669	0.251766	2.69629	1.08326	-1.93451	0.000318496	0.00216502
Mcee	6.8085	7.26435	6.8958	7.01458	7.45423	7.01172	7.0903	6.57905	6.50278	5.48516	4.70625	5.67835	-1.42168	0.00032212	0.00218644
Dnajb9	6.67203	6.35546	6.05158	6.21339	6.21426	6.45316	5.94952	6.46211	4.50033	5.43051	5.09879	5.60137	-1.13869	0.000323883	0.00219679
Cnpy2	7.54612	7.43272	7.46564	7.11001	7.63398	7.04803	7.14433	7.2649	5.7289	7.00266	5.84446	5.35495	-1.34797	0.000325598	0.00220518
Hopx	5.78391	5.73079	5.90152	5.95763	5.95865	5.53125	5.70049	5.4361	4.93383	4.82247	3.23611	4.40504	-1.40068	0.000328401	0.0022191
Leng1	2.78946	3.84085	2.17209	3.67295	2.10968	2.83072	3.08055	2.75324	0	0.425983	2.31597	0	-2.2207	0.000328613	0.0022191
Tsta3	5.28633	5.46275	5.24704	4.90137	5.38436	5.52951	5.38489	5.371	5.12085	2.94969	2.34218	3.17626	-1.92366	0.000328941	0.00221969
Dtd1	5.83856	5.70592	5.39776	5.60076	5.76918	5.74186	5.45027	5.27561	3.90087	4.65403	3.89474	5.10222	-1.20952	0.000329934	0.00222477
Zfp498	3.59039	2.01013	2.83135	2.06085	2.91229	2.5419	1.89012	2.76983	1.96279	0.106808	0	0.402811	-1.95776	0.000333555	0.00224754
Dach1	3.99285	4.11547	3.75787	3.28616	3.60772	4.0297	4.09888	3.83739	2.51957	2.97505	3.13407	2.24511	-1.1223	0.000345796	0.0023196
Mfsd5	4.68311	5.10551	4.9822	4.48027	4.97978	4.48344	5.20017	4.83284	2.35884	4.45111	3.00432	1.48664	-2.01819	0.00034737	0.00232607
D17Wsu104e	5.91611	5.92789	6.10201	5.81368	6.02056	5.96091	6.58531	6.5962	2.87617	4.02073	1.33975	5.47183	-2.68821	0.000348417	0.00232731
Zfp865	3.02379	3.48997	3.11292	3.09722	3.04842	2.62016	2.41863	3.51245	2.091	1.0693	1.95259	0	-1.76222	0.00034901	0.00232959
Psd4	3.03841	2.94245	2.606	3.12897	3.79872	3.05622	2.84068	2.34388	1.40008	2.4295	0.78376	0.866285	-1.59951	0.000349572	0.00233166
Trappc5	3.78465	3.94998	3.10638	2.52374	3.5271	3.76164	4.20728	3.68906	2.73888	1.97615	0.258994	0.088242	-2.30316	0.000351034	0.00233803
Cobra1	2.96055	2.84749	3.23883	3.1193	3.38766	3.10363	3.1998	3.56315	0.871329	1.46095	2.53676	2.26065	-1.39513	0.000352895	0.00234704
2010300C02Rik	3.08091	3.29784	2.20749	3.53569	3.78695	2.84478	2.79735	3.43245	2.37595	1.47777	1.27834	1.36716	-1.49813	0.000353211	0.00234745
Asb8	4.64207	5.05901	4.99508	4.98992	4.9855	4.98146	4.88712	5.3381	1.21888	3.67399	4.01973	3.16039	-1.96654	0.000359176	0.00237854
Serf2	5.91299	5.91779	5.87477	6.06536	6.15288	6.02753	5.95197	5.97366	5.78129	4.2781	3.74468	4.32902	-1.45134	0.000361088	0.00238554
Fam83h	3.87853	4.17673	4.08387	3.61539	4.005	3.74851	3.6303	3.83136	2.22774	1.56092	2.91805	3.27929	-1.37471	0.000366529	0.00240996
Irak1	5.2445	5.05481	4.86329	5.60062	5.04279	5.20701	5.41788	4.80132	3.53781	4.81538	2.48703	2.98408	-1.69795	0.000372232	0.00244398
Gne	7.10906	7.32634	6.96018	7.12812	7.14573	7.19166	7.09093	6.76331	2.93233	5.9459	4.83166	5.95499	-2.17319	0.000372999	0.00244727
Fam110a	4.05651	3.9936	4.22719	4.28009	3.29108	4.22916	4.03874	4.47061	2.42732	2.15998	2.99483	3.42676	-1.32115	0.000377806	0.00247384
Slc25a32	2.24948	3.13517	2.14142	2.99013	2.88636	3.68288	2.72889	2.569	0.880548	1.14028	1.43551	1.94869	-1.44666	0.000378759	0.00247803
Cndp2	3.79082	3.69314	3.00851	3.30313	3.70201	3.49757	3.01781	3.25082	0	1.22764	2.91203	1.64372	-1.96213	0.000379459	0.0024791
Amt	4.51947	3.19947	3.79309	3.95406	4.16327	4.23055	4.31831	4.84841	1.34913	3.79966	0	0	-2.84113	0.000383098	0.00250097
Paqr3	3.77987	2.82654	2.29513	2.55183	3.2083	3.14391	1.85315	2.25015	0	2.10394	0.54781	0	-2.07567	0.000383348	0.00250097
Samm50	4.60896	4.89562	4.22783	5.14568	4.84292	4.47245	4.73881	4.17619	3.77382	3.38888	2.36961	1.07106	-1.98771	0.000384452	0.00250373
Plekhj1	3.38854	2.92606	3.10236	2.35807	3.9422	3.39487	2.99856	3.24969	0.969864	1.03265	2.39795	1.98504	-1.57367	0.00038835	0.00252114
Gpd1	3.81165	4.30529	4.28345	4.80656	4.5508	4.46877	4.03869	4.45696	1.35803	3.92882	1.65944	2.75771	-1.91427	0.000392745	0.00254074
Cln5	6.00578	5.76389	5.71381	5.61606	5.70381	5.37812	5.55026	5.60554	4.21304	5.36398	3.72962	3.15701	-1.55125	0.000395221	0.00255318
Pgd	6.36231	5.54122	5.931	6.27521	5.74676	5.8207	6.17405	5.82956	5.19749	4.24195	5.23598	4.34799	-1.20425	0.000396502	0.00255967
Tbc1d20	4.99491	5.05381	4.62093	4.03132	4.66324	4.54602	5.29562	4.0472	2.64342	3.18753	4.03369	2.22221	-1.63492	0.000403457	0.00259369
Nucb1	8.19525	8.24471	8.19513	8.25064	8.26567	8.22836	8.16851	8.20089	5.99149	7.15568	7.45863	7.43517	-1.2084	0.000405867	0.00260384
Rab39b	5.70316	4.94032	5.04703	5.54783	5.30017	5.59498	5.48514	5.30911	3.34596	3.21966	5.17631	3.02093	-1.67525	0.00040616	0.00260384
Srm	6.08309	6.02132	5.77491	6.38258	6.35187	6.45065	6.52814	6.60123	3.5923	2.37132	4.92403	5.49997	-2.17732	0.000407962	0.00261085
Mki67ip	3.43003	3.86286	3.88626	4.57046	4.42394	4.02192	3.97014	4.62109	2.24998	0	0	3.47394	-2.66736	0.000413557	0.00263843
Slc39a7	6.1295	6.7969	6.5337	6.11758	6.403	6.34318	6.10749	6.47788	4.17985	4.88868	5.4429	5.73613	-1.30176	0.000415788	0.00264717
Mpnd	5.17073	5.2437	5.26823	5.37157	5.10731	5.38273	5.05696	5.4589	0.708577	3.63445	1.44959	4.59482	-2.66066	0.000418952	0.00266182
Hn1l	4.69881	5.21937	4.85442	5.12099	5.22584	5.19637	5.20715	5.23009	4.00553	3.72872	4.16913	2.02606	-1.61177	0.000420978	0.00267101
Psmd6	5.76684	5.30175	4.80945	5.27046	5.656	5.53049	5.62864	5.38001	4.02033	3.88521	3.07589	4.94353	-1.43671	0.000422581	0.00267751
Arf3	6.84833	7.04408	7.09982	6.93595	7.11736	7.13844	6.94119	6.96883	5.68654	5.61949	6.06623	6.66852	-1.00156	0.000425313	0.00268928
Pls1	3.83561	4.40995	4.1196	3.85075	4.0476	3.87634	4.0313	3.76031	1.84698	3.61998	2.68957	1.40573	-1.60087	0.000425985	0.00268985
Fut2	5.95925	6.0428	5.76119	5.88855	5.64237	5.6861	5.93584	5.77014	4.62434	3.73357	5.20686	2.47239	-1.82649	0.000435165	0.00273462
Alkbh1	3.92471	3.22971	3.34794	2.56736	2.95648	2.46501	2.9705	3.62203	2.18074	1.43116	1.99932	0.94694	-1.49593	0.00043548	0.00273462
Svip	4.37249	3.41733	3.70328	3.50309	4.04376	3.94228	3.6707	4.1955	1.20923	2.56237	3.34339	1.63091	-1.66958	0.000435731	0.00273462
Decr2	4.93021	5.13549	5.02906	5.38933	5.13668	4.86642	5.42015	4.95489	4.94643	2.98788	3.15227	3.27595	-1.51715	0.000435904	0.00273462
Eif2b2	4.62553	4.15906	4.88549	4.5619	4.21819	4.96994	4.81725	4.48602	1.5355	2.14525	2.38148	4.40426	-1.9738	0.000436332	0.00273462
Kdelr1	7.02725	7.23594	6.89762	6.83825	6.84506	7.20708	6.96471	7.26268	5.41113	4.34405	4.57975	6.81449	-1.74747	0.000437017	0.00273706
Gmppa	5.54752	5.52797	6.21392	5.53583	5.7004	5.67813	5.72877	5.75854	3.58722	5.5133	2.93882	2.19506	-2.15278	0.000437826	0.00274027
Edem1	5.69398	5.72878	5.45664	5.76465	5.80111	5.91691	5.91265	5.84546	4.8743	5.31649	4.59175	4.14243	-1.03378	0.000439611	0.00274673
Akr1c12	4.69562	4.39454	4.42717	4.61507	5.36252	4.9164	5.3322	4.65058	0	3.95598	0.434402	3.13357	-2.91827	0.000445587	0.00277636
Fam125a	4.81646	4.59776	4.9383	4.68083	5.02687	5.03368	4.56681	4.88138	2.55947	3.20426	3.41746	4.52448	-1.39134	0.000449657	0.00279915
Slain1	2.9545	2.24549	1.73943	3.45196	3.98548	3.49612	3.41888	2.94548	1.30889	1.99398	0.360114	0	-2.11392	0.000454585	0.00282411
Acp5	2.26974	3.50447	2.92196	2.17184	1.66067	1.57218	0.984848	3.78321	0	0.565918	0	0	-2.21714	0.000459091	0.00285019
Tbc1d25	3.62371	3.77883	4.46712	4.12368	3.13137	2.60836	3.66868	3.297	1.55367	2.56605	2.32792	1.59094	-1.5777	0.00047007	0.00290277
Fxyd3	9.78245	9.69605	9.58858	9.66725	9.51175	9.64189	9.69659	9.91046	9.13419	8.981	7.98997	8.52509	-1.02932	0.000471923	0.0029115
Cd82	4.79214	4.75108	3.9325	4.43184	4.68117	4.47826	5.03598	4.87077	1.12508	4.18887	1.01463	2.87485	-2.32086	0.000475531	0.00292864
H2afv	3.27639	3.34007	3.74963	3.86356	3.10019	3.50989	3.90084	3.67427	0.931675	3.49805	0.461854	0.645954	-2.16747	0.000478757	0.00294458
1190007I07Rik	3.46759	2.1633	4.29244	3.73809	3.09892	3.59759	3.25098	3.36878	0	0	3.12617	0	-2.59067	0.000490474	0.00300464
Pdzk1	4.65624	4.60233	4.53086	4.94317	5.03931	4.77964	4.46772	4.42099	3.70302	2.69205	3.71332	1.12026	-1.87287	0.000496804	0.0030414
Ube3a	3.80101	4.52222	4.23708	4.26346	4.75792	4.54591	4.59013	4.24413	3.28888	3.08408	3.42856	1.47874	-1.55017	0.000504778	0.0030813
Tnfsf13	2.99912	3.50097	3.46175	2.23774	2.93017	2.12219	2.78427	0.616199	0.259865	0	1.19606	0	-2.21757	0.000504988	0.0030813
Aph1a	3.9147	3.39701	3.59525	3.4025	3.28425	2.82723	2.90149	3.24279	2.98662	1.05659	1.02064	1.78159	-1.60929	0.000516984	0.00315033
Mrpl50	3.4694	4.64995	3.59241	3.54244	3.65461	3.28357	3.26405	3.28787	0.105615	1.45416	3.10081	1.55816	-2.03835	0.000518765	0.00315307
Cd320	5.252	4.98981	5.18633	5.17038	4.90643	5.05089	5.29109	5.43729	4.8133	2.37515	2.56906	3.88311	-1.75037	0.000521413	0.00316303
Erp44	6.50419	6.38054	6.37832	6.46572	6.50862	6.52558	6.37863	6.53514	4.79313	5.40566	6.20655	5.03429	-1.09969	0.000521466	0.00316303
Uqcrc1	5.04532	4.70121	5.08323	4.98439	5.29215	5.05194	5.30863	5.4135	4.7995	3.29677	3.66207	2.48924	-1.54815	0.000531352	0.00321083
Tmem102	1.81222	2.2478	3.97533	2.84051	1.42378	2.40122	3.65368	2.36038	1.17141	0.786504	0	0.0928328	-2.07668	0.000531431	0.00321083
Yipf4	4.00814	3.15541	3.77241	4.19622	3.71434	3.32902	3.8487	4.11366	3.00507	2.73076	2.37759	2.61943	-1.08403	0.000540387	0.00325645
Taldo1	5.82855	5.83223	5.9003	5.89414	6.33607	6.4213	6.37164	6.17347	3.59233	3.39625	5.58497	5.02316	-1.69554	0.000542032	0.00326208
Higd2a	7.57629	7.99844	7.59783	6.66595	7.63015	7.76182	7.28676	7.53367	4.77704	7.11549	5.4064	5.87535	-1.71279	0.000548937	0.00329719
Prrc1	4.33187	4.353	4.53969	4.78104	4.55108	4.68111	4.85203	4.42325	3.42476	3.86495	3.95699	2.91931	-1.02264	0.000554318	0.00332087
Amd2	6.51121	6.58379	7.03925	5.59772	6.47511	6.7809	5.70634	6.62589	4.28053	0.438241	1.8243	5.58312	-3.38348	0.000556157	0.00332761
Tmem30b	5.65699	5.82598	5.63878	5.90461	5.65989	6.02711	5.78958	6.08784	4.26342	5.66574	4.09689	4.20852	-1.26521	0.000558204	0.00333551
Hint3	5.00954	4.35643	5.2486	5.63555	5.00276	5.42135	5.63378	5.47734	2.18645	0.358989	5.08143	1.53341	-2.9331	0.00056169	0.003352
Ddi2	5.1367	5.1134	5.15595	5.10306	4.7474	5.21223	5.02155	5.16932	3.20837	4.81798	3.9868	3.33608	-1.24514	0.000564972	0.00336941
Arl6ip5	5.05334	5.05262	4.53478	4.67266	5.06623	5.13702	5.29944	5.13285	3.81953	2.21636	4.03649	0.594132	-2.32699	0.000567173	0.00337614
1110003E01Rik	7.73888	7.70217	7.74338	7.35357	7.5112	7.60115	7.45809	7.62412	6.88174	6.24498	6.58107	4.73668	-1.48045	0.000579258	0.00343465
1110007C09Rik	4.37639	4.55374	4.67431	4.48083	3.80675	4.77638	4.59798	3.47707	0	1.10812	4.32394	0	-2.98492	0.000579895	0.00343622
BC017612	6.20935	6.34469	5.82674	5.87288	6.24606	5.84573	5.91772	6.53263	4.38945	4.71228	5.74076	3.54184	-1.5034	0.000584357	0.00345823
Echs1	5.40481	4.51747	4.63296	4.99243	4.64157	5.39782	5.32185	4.98882	3.48731	3.08747	4.54854	2.17084	-1.66368	0.00058748	0.00347004
Gna14	2.21653	2.82207	2.68963	3.46339	2.10299	3.09546	2.75596	1.64451	0.294606	0.176001	2.09692	0.521115	-1.82666	0.000588091	0.00347143
Ppil1	2.24232	2.78383	2.06048	2.31668	3.14567	3.68156	2.92481	2.94791	0	0.495423	0	2.45026	-2.02649	0.000599222	0.00352811
Gbf1	5.45674	5.65003	5.39446	5.3993	5.50867	5.6952	5.49957	5.5274	4.74658	5.06392	4.21127	3.60709	-1.10921	0.000629517	0.00366793
Mansc1	7.15329	7.26615	6.86792	7.26696	7.20321	7.06863	7.32222	7.31774	4.47516	6.0487	6.03337	2.3017	-2.46853	0.000634581	0.00368959
Chdh	3.95536	4.09286	4.03437	4.09988	4.035	3.95426	3.66529	3.9208	3.30933	3.03725	3.23353	2.05429	-1.06113	0.000653888	0.00378959
Cope	7.82449	7.65002	7.66294	7.89083	7.70133	7.65985	7.71796	7.7158	6.25054	7.42735	6.5854	5.39119	-1.31428	0.000657803	0.00380751
Psmb10	2.70876	3.58532	2.40469	2.20672	2.08253	3.38249	3.43267	3.28916	1.15116	1.02567	1.823	1.61468	-1.48291	0.000661835	0.00381919
Tapbp	5.45456	5.07442	5.84729	5.19355	5.45596	5.43584	5.5756	5.6846	2.63559	4.31936	4.26583	4.71799	-1.48054	0.000662392	0.00381919
Gpr83	4.65938	4.86084	4.16533	3.82154	4.36791	4.47106	4.524	4.15297	3.67338	2.96125	1.59452	0.0790732	-2.30082	0.000662716	0.00381919
Magt1	6.73045	6.82694	6.59106	6.97472	6.94055	6.90447	6.92357	6.80894	6.3832	6.18546	5.41059	5.31109	-1.015	0.000664269	0.00382576
Pop5	5.20965	4.1814	5.23007	5.35796	4.89918	4.97865	5.31655	4.31955	1.91426	3.2416	4.4565	2.98966	-1.78612	0.000667539	0.00383742
Ube2s	4.11682	2.73325	3.85413	3.44046	3.04865	3.72064	4.15408	4.17924	2.23249	2.94577	1.39154	1.87279	-1.54526	0.000670223	0.00384771
6330578E17Rik	5.01504	5.29872	5.32912	5.61062	4.78998	5.01031	5.58382	5.1108	4.30868	3.63932	4.73241	3.65442	-1.13484	0.00067058	0.00384771
Ttc13	3.00098	3.21325	3.80885	3.44878	3.34757	3.46908	3.26893	2.35365	1.75708	2.81604	1.2568	0.790256	-1.58384	0.000671653	0.00385148
Polr2e	5.00274	5.67825	5.62104	6.51805	6.23981	5.53454	5.96553	5.9389	0.926819	5.65941	2.72676	0	-3.48411	0.00067642	0.0038716
Spcs1	7.29981	7.02309	7.09269	6.8489	7.13512	6.81834	6.6547	6.94055	5.4771	5.74615	5.17833	6.74145	-1.19089	0.000678864	0.00388319
Sec13	5.90408	5.91502	5.27675	6.07247	5.65401	5.60582	5.95548	5.54347	3.57768	5.41423	3.92014	4.57807	-1.36836	0.000681189	0.00389407
B4galt3	3.62136	3.81193	3.08931	3.35427	2.55842	3.54798	4.48729	2.83183	0	1.99766	2.61245	0.53646	-2.12616	0.00068236	0.00389835
Nt5c3	4.08125	4.3769	3.70164	4.05155	4.67329	4.30294	4.84253	3.82238	1.82116	4.06527	2.14859	1.32264	-1.89215	0.000685433	0.00390679
Pgam1	6.89973	7.27621	7.10964	7.16077	7.18493	7.02898	7.00308	7.10209	5.23646	6.36603	5.75979	6.64924	-1.0928	0.000690131	0.00392703
Wbp2	6.23194	5.84589	6.33713	6.41127	6.37126	6.14548	6.39473	6.50745	4.92129	5.64164	5.63715	4.32321	-1.14982	0.00069244	0.00393647
Dda1	4.25987	3.99793	3.63961	3.98609	3.89393	4.14462	3.79866	3.48869	2.53709	2.73314	2.99052	0.523713	-1.70506	0.000704816	0.00399209
Zdhhc1	4.20297	3.5286	4.00533	4.53233	2.96119	2.93243	3.23987	3.54609	1.80559	2.0447	2.07362	2.75272	-1.44944	0.000705505	0.00399218
Rnf130	6.24325	6.56614	6.38625	6.28882	6.50239	6.11774	6.50359	6.04318	5.53957	3.65606	5.75151	4.22291	-1.53891	0.000705696	0.00399218
Tmem54	5.29149	3.5293	5.27222	4.54923	3.83518	4.72897	4.61416	3.83677	4.53692	0	0	0	-3.32293	0.000717719	0.00404286
Zdhhc9	4.50567	3.69537	4.47563	4.67416	3.96824	4.01953	4.62388	4.40377	1.16283	3.86791	2.31968	2.78804	-1.76117	0.000719615	0.00405107
Mbnl3	3.34084	3.89345	2.92411	3.75958	3.36175	3.24957	3.53605	3.30437	1.87482	2.75648	1.52916	2.70481	-1.2049	0.000725504	0.00407925
Pgrmc2	5.1734	5.04543	5.24579	5.28351	5.25578	5.45723	5.30263	5.53332	4.56801	3.52967	4.75993	4.2175	-1.01836	0.000726723	0.00408362
Psmb5	5.98483	5.74395	5.49618	6.27266	6.64721	6.2238	6.04016	6.3003	4.88879	5.11462	4.65275	5.43073	-1.06692	0.000727318	0.00408447
Fgfbp1	3.64523	2.95766	3.50019	4.10076	3.99985	2.60512	2.96217	4.05034	0	3.20859	1.21603	0	-2.37151	0.000757559	0.00422095
Ube2v1	7.0565	6.71466	6.39348	6.51575	6.27368	6.64274	6.34265	6.35972	5.40877	5.57334	4.21115	5.88232	-1.2685	0.000760743	0.00423221
Chad	4.7602	4.81029	4.84616	4.51267	4.61633	4.10764	4.01238	3.71515	0	2.68289	3.91117	0	-2.77409	0.000760955	0.00423221
Clp1	2.63997	2.90081	2.8724	2.03069	2.38781	1.82888	3.93143	1.7977	0.697136	1.71695	0.528894	0	-1.81297	0.000769506	0.00427242
Pycr1	4.87755	4.93664	5.28088	4.30708	4.85608	5.39781	4.99937	4.73848	0.511325	0.383509	1.08912	5.21909	-3.12348	0.00077923	0.00431567
Slc20a2	5.19185	5.10742	5.19798	5.02469	5.02227	5.36355	5.04273	5.11747	4.32271	4.76875	3.71346	3.17642	-1.13816	0.000796315	0.00439666
Vat1	5.02433	5.45352	5.59365	5.44678	5.61256	5.44492	5.39339	5.16108	3.77142	5.24179	4.03201	3.66938	-1.21263	0.000797311	0.00439735
Slc5a9	3.34931	3.21201	3.39062	2.9682	3.35807	3.38176	2.95038	3.66038	1.21188	0	3.2886	0	-2.15872	0.000803691	0.00442198
Cryl1	4.25329	5.09174	3.83581	4.74586	4.12375	5.05159	4.36086	5.47963	1.5446	4.19149	2.28867	2.71394	-1.93314	0.000806846	0.00443377
Med25	4.00263	3.98572	3.34573	4.03227	4.17425	4.46378	4.10806	3.77116	2.02484	2.5011	2.89511	3.55743	-1.24083	0.000807974	0.00443377
Arl10	1.89694	4.11601	2.55831	3.13042	3.46306	1.70581	3.11987	2.42045	0.893791	0	1.83537	0.497688	-1.99464	0.000816229	0.00446437
Znhit3	2.59167	3.64321	3.72559	4.50363	4.04269	3.65206	3.53162	3.792	0	3.09774	1.42355	1.93678	-2.07079	0.000820608	0.00448566
Isca2	6.4181	5.34229	6.01503	6.37642	5.68839	5.53338	6.05737	6.04771	3.88465	5.07708	5.15482	3.03048	-1.64808	0.000832124	0.0045369
Glb1	5.79915	5.99023	5.85168	5.60164	5.69629	6.12513	5.97857	5.67582	2.94817	4.22728	4.93127	5.23724	-1.50382	0.000836313	0.00455266
Gtpbp8	3.57071	3.60012	2.9384	3.60306	3.18811	3.40786	3.03662	3.76588	1.84322	3.13436	1.05052	0.17486	-1.8381	0.000839604	0.00456251
H2-Q10	6.44182	5.97947	6.5546	6.38393	6.98188	6.71368	6.56544	6.53819	5.88418	4.33361	5.77539	5.02997	-1.26409	0.000847392	0.00459941
Tor3a	4.33565	5.04913	4.75755	4.73389	5.1073	4.63736	4.72929	3.79499	3.69917	3.63209	3.07853	3.70048	-1.11558	0.000850008	0.0046055
Rab1b	5.69673	6.31336	5.79049	6.12538	5.65179	6.01624	6.48164	6.26218	6.00793	3.88427	3.36046	2.53963	-2.09416	0.000853145	0.00461506
Rnf181	6.22781	5.70074	6.58926	6.44222	6.54744	6.44918	6.23827	6.79753	5.30349	3.34012	3.99862	5.86745	-1.74664	0.000859517	0.00463957
Mir686	9.39822	9.82954	7.9464	8.15438	9.07834	8.86317	7.49938	9.83233	9.61808	0	0	0	-6.4207	0.000864748	0.0046599
2610019E17Rik	5.29801	6.81602	5.19724	5.57459	6.83659	6.60703	6.44659	6.5691	5.88187	1.34312	0	3.12609	-3.58038	0.000867471	0.00466946
Cdk4	5.10007	5.11383	5.0117	4.99797	5.34157	5.7451	5.04428	5.62897	2.74332	4.93554	3.97117	3.52777	-1.45349	0.000877469	0.00471009
Dhrs1	5.75865	6.24656	5.94614	5.86029	6.114	6.1765	5.76149	6.20175	5.00072	4.50898	2.80193	5.2838	-1.60932	0.000879178	0.00471652
Cdk8	4.06875	4.05114	3.23724	3.9361	3.53699	3.92028	3.54841	3.76418	3.15816	2.3177	2.11135	3.06343	-1.09522	0.000882531	0.00472842
Phospho2	2.66374	2.56264	3.6202	2.28428	3.65391	3.39941	3.53447	3.35664	0.68464	0.659635	1.09508	2.84714	-1.81279	0.000883443	0.00472842
Sidt1	4.48156	4.5724	4.39193	4.45592	4.31628	4.59139	4.92467	4.03852	3.92554	2.6626	3.52572	3.52768	-1.0612	0.000884787	0.00473287
1810019J16Rik	3.85337	4.4319	4.7997	4.12761	4.66489	4.72791	3.94658	4.77586	3.15554	0.719953	3.44191	2.87378	-1.86818	0.000892949	0.00477376
Naa50	4.25772	4.6972	4.00733	4.83029	4.63882	4.62471	4.57872	4.28267	2.54347	3.3668	4.19578	2.91266	-1.235	0.000912894	0.00485231
Tapbpl	2.77292	2.6255	2.67277	2.01478	2.38778	3.20653	2.53733	3.51421	1.47251	0.395391	0.868667	2.18963	-1.48493	0.000920266	0.00488868
Rab4a	5.45941	5.1478	5.29482	5.48137	5.3455	5.21989	5.2904	4.53315	3.58566	0.847447	4.32909	3.59738	-2.13165	0.000925647	0.004909
2310033P09Rik	4.55197	3.56326	3.87674	4.44976	3.99723	3.95802	3.97846	3.78004	3.44662	3.14646	1.35937	1.35752	-1.69194	0.000925778	0.004909
Klf15	3.92212	3.46677	4.56788	4.18518	4.19845	4.16577	4.04873	3.99672	1.2084	2.28846	0.516286	3.93524	-2.08186	0.000938744	0.00496401
Gmfb	4.74438	5.11884	4.99347	4.94996	5.06445	4.91574	5.11755	4.94634	4.58127	3.7105	4.2866	3.2046	-1.0356	0.000940782	0.00497193
Ece2	3.1028	3.21812	3.11439	3.23334	2.61042	2.71724	2.90275	3.64997	0	2.48833	0	2.11483	-1.91784	0.000945252	0.0049912
Cnih	4.84011	4.57407	4.72094	4.99418	5.17508	4.99876	4.92476	5.20682	4.36728	3.54421	0.993727	2.92461	-1.97188	0.000945508	0.0049912
1110038D17Rik	4.07203	3.91489	4.04534	4.4664	4.33009	4.43367	4.53686	4.33011	3.21828	2.69807	3.25821	0.423159	-1.86674	0.000948732	0.00500251
Aig1	3.24807	4.1719	3.55947	3.5441	3.78671	2.833	3.17995	3.36362	1.52321	1.78225	3.11289	2.04817	-1.34422	0.000952221	0.00501459
Psmg2	3.50735	3.97583	4.18284	3.01211	3.59809	3.12322	4.79637	4.29952	2.82739	2.66347	0.276531	1.39311	-2.02179	0.000957273	0.00503031
Gnpnat1	3.67701	3.4889	3.34075	3.56051	4.35686	4.01823	3.4883	3.85922	2.44637	2.0346	3.35782	1.12897	-1.48178	0.000964197	0.00506382
Cog1	4.48592	3.42932	4.71888	4.13569	4.16044	4.4122	4.66638	4.3168	3.95049	2.49401	2.55442	2.8729	-1.32275	0.000976467	0.00511662
Gm13375	1.91657	3.52373	2.68361	1.99224	2.12318	0.910654	2.39696	1.59354	0.315862	0.951959	0.543924	0	-1.68962	0.000990298	0.00518028
Mrps12	4.78121	5.91215	4.40455	5.79492	5.60798	5.3319	5.43717	5.33141	3.33694	1.9623	5.13212	2.42521	-2.11102	0.000993534	0.00519426
Drg2	4.40437	4.43904	4.28367	4.22806	4.26702	4.26511	4.01159	4.70023	3.95802	0.712995	2.69799	2.57908	-1.83787	0.000995766	0.0052001
2810001G20Rik	3.31732	3.49515	3.52906	1.86928	4.66243	3.20645	4.00292	4.4324	1.52267	0	0	2.84037	-2.47361	0.000995776	0.0052001
Pex11a	3.13759	3.8218	3.90245	3.66797	3.73397	2.84457	3.04055	1.66969	0	0	1.22698	2.70148	-2.24521	0.00100439	0.00523916
Ndufb3	6.84565	6.11459	5.99921	6.05009	6.43963	6.17442	6.53637	6.48262	6.26625	3.91425	3.31015	4.57806	-1.81315	0.00100619	0.00524558
Pctp	3.70434	3.3388	3.83928	3.01741	2.17157	3.39102	3.23858	2.17665	0	0.699083	0	2.91324	-2.20663	0.00100981	0.00526152
D730039F16Rik	4.37693	4.52546	5.19902	4.96365	4.81567	4.85959	5.03055	4.85479	3.77845	4.05347	0.889991	0.21933	-2.5929	0.00101407	0.00528071
Adi1	8.68216	8.46303	8.93884	8.5807	8.93698	8.3605	8.47788	8.83488	7.29602	8.50901	7.12242	6.51772	-1.29808	0.00101887	0.00529975
Trex2	4.47529	3.59885	3.4814	3.65312	2.88426	3.52066	3.39971	4.3389	3.88155	0	0	0	-2.69864	0.00102165	0.00530717
Nme2	7.67288	7.75728	7.54098	7.50054	7.41875	7.41309	7.80732	7.87089	5.94481	7.11224	7.04622	6.34778	-1.00995	0.00102746	0.00532943
Ip6k2	3.1362	3.2932	4.2891	3.70586	3.23343	3.33336	3.73199	3.72033	0.234138	2.596	2.34084	2.32719	-1.68089	0.00103949	0.0053767
Srsf6	5.07221	5.12476	5.20234	4.89094	5.13229	4.83159	5.03192	4.90813	4.19571	4.65702	3.56129	2.77868	-1.2261	0.00104518	0.00540007
Mtch1	4.84682	4.65785	4.92214	4.82367	4.95492	5.06968	5.34427	4.93938	3.38243	3.9951	2.94861	4.67347	-1.19494	0.0010487	0.00541453
Pigq	4.86183	4.95644	3.88555	4.22815	4.45148	5.13624	4.50717	4.21535	2.83855	2.00296	4.28775	2.66987	-1.58049	0.00106268	0.00547518
Fam113b	3.31174	4.22142	4.00858	2.45914	2.77428	2.64824	2.95176	3.43228	0	2.28155	2.19206	0	-2.10753	0.0010909	0.00559873
Cnpy3	5.39064	5.28347	4.17995	5.04377	5.075	4.90143	4.73131	4.39886	3.04268	1.15029	4.02674	3.70749	-1.89376	0.00109748	0.00562797
Prr14	4.79308	5.45364	4.22653	5.38727	4.93538	5.08713	4.90285	4.65825	2.65165	4.88116	1.88296	2.84298	-1.86583	0.00110215	0.00564395
Ccdc72	6.1165	6.27492	6.45845	6.19455	6.16416	6.3388	6.08125	6.3383	4.5384	4.88859	5.94288	5.49866	-1.02873	0.00110938	0.00567639
Habp4	3.12872	3.05549	3.50241	3.35914	3.67628	3.60689	4.15274	3.39458	0	2.40834	2.92968	1.1507	-1.86235	0.00111969	0.0057116
Smpdl3a	5.03845	4.22026	4.91087	5.23171	5.10902	5.06038	5.41915	5.13996	2.8809	4.37798	4.3342	2.85962	-1.40305	0.00113171	0.00576656
Aqp8	4.48975	4.73478	5.62297	5.702	5.35776	5.43402	5.11926	4.81874	0.942909	4.3662	1.19413	4.12515	-2.50281	0.00113295	0.00576965
Mmgt2	5.41645	5.49334	5.21158	5.69209	5.28625	5.27786	5.31256	5.48612	4.25806	1.64749	2.4027	5.02827	-2.0629	0.00114749	0.00583874
Llgl2	4.17981	3.81617	3.80516	3.68953	3.6935	3.8931	3.3488	3.4398	1.5142	2.90834	3.30458	2.1435	-1.26558	0.00115234	0.00585872
Tmem9	4.86017	5.28982	4.63545	5.08454	5.39289	5.26143	5.16225	5.00355	3.21475	4.84701	4.06906	3.46386	-1.18759	0.00117228	0.00592429
5730455P16Rik	3.51576	3.05399	3.34401	3.58685	3.69251	3.46411	3.3948	2.9765	2.94106	1.24124	2.60849	1.81811	-1.22634	0.00117973	0.00595864
Ap1g2	2.71809	3.5307	3.83079	3.28023	3.03924	2.48185	2.88424	3.8053	2.95848	1.5013	0.101395	0.552947	-1.91777	0.00118885	0.00599158
Slc33a1	5.20023	4.88011	4.94277	4.96767	5.18451	5.1937	5.10733	5.06699	3.56814	3.30044	5.09407	3.32878	-1.24506	0.00119013	0.00599476
Kctd2	2.7351	3.9288	4.10752	3.24195	1.72862	1.8709	2.19128	3.00583	0	0	0	2.29831	-2.27667	0.00119639	0.00601974
Heatr7a	3.58411	3.96544	4.5907	3.41718	4.03177	3.78617	4.1373	4.00236	3.28261	2.73536	2.90904	1.41534	-1.35379	0.0012051	0.006054
Clta	7.10887	6.7865	6.44015	7.17913	7.37006	6.80639	7.10537	7.0377	5.14791	5.58552	4.48284	6.83062	-1.46755	0.0012057	0.006054
Gyg	4.1003	3.28775	3.19735	3.23587	4.14118	3.70367	3.7421	3.99232	2.55476	1.45092	3.22454	2.17609	-1.32349	0.00120647	0.006054
Scand1	6.1385	5.61345	5.0542	5.1751	5.72891	5.84251	5.48022	5.89195	2.2995	5.16786	3.38681	4.44075	-1.79188	0.00121366	0.00607839
Las1l	3.83917	4.04431	3.85191	4.24816	3.39904	3.96772	4.15329	3.14825	2.81161	2.82613	2.27201	3.20757	-1.05215	0.00121817	0.00609283
2310003C23Rik	3.76819	3.82693	3.26382	3.61811	3.59482	3.74386	3.40698	3.53159	1.86004	2.41998	1.27597	3.45438	-1.3417	0.0012303	0.00613689
Tmem51	3.12766	3.53148	2.38971	3.43487	4.2965	3.27766	2.34731	3.45594	0	1.26431	2.87949	0.816018	-1.99269	0.00125063	0.00622674
0610007C21Rik	6.4744	6.29307	5.87882	5.84178	5.99482	5.96508	5.74618	6.54328	4.21702	5.46269	5.17067	2.83297	-1.67134	0.00125185	0.00622756
Paqr8	3.66162	3.90778	3.28655	3.9117	3.65603	3.92985	3.97389	3.67107	2.10849	0.334298	1.29172	3.69993	-1.8912	0.00127602	0.00632736
Tmem14c	5.33412	5.03988	5.15676	5.46371	5.27334	4.87462	4.83363	5.54618	4.01062	4.93553	2.20989	1.98065	-1.90611	0.0012786	0.00633677
Slc10a3	5.50132	5.43958	5.34283	5.57518	5.14369	5.00238	5.46483	5.34612	4.98284	3.34194	4.41852	4.28972	-1.09373	0.00128097	0.0063451
R3hcc1	3.3733	4.51514	4.27278	3.58493	4.05473	4.7016	3.44987	2.92996	0.890771	3.72572	1.59094	0.464362	-2.19234	0.00128835	0.00637824
Dcaf12	3.79332	3.89311	3.203	3.91889	3.95242	4.26822	4.06422	4.03583	3.20839	3.30504	2.43891	1.82914	-1.19576	0.00129533	0.00640853
Bckdk	5.4489	6.00468	5.16287	5.61007	5.57003	5.71202	5.40575	5.47703	3.04932	3.88662	3.9477	5.49129	-1.45519	0.00129655	0.00640853
Dusp23	3.62609	5.01652	4.6946	4.80345	3.33518	4.67552	3.61759	5.39059	1.28071	3.73131	2.59748	0	-2.49257	0.00129786	0.00641158
Tpra1	3.06197	1.52562	3.59777	3.49736	3.39665	3.3588	2.9327	3.30728	1.16564	0.672105	2.68436	0	-1.95424	0.00131009	0.00645816
Ift20	8.19486	8.0601	8.05534	8.46117	8.22605	8.04548	8.12119	8.30214	6.13928	6.35645	8.09029	7.09894	-1.26205	0.0013157	0.00648236
Tbc1d22b	2.67039	2.18715	2.8429	2.88578	2.80925	3.31891	3.49293	3.48884	0.285807	2.23955	1.17446	2.10293	-1.51133	0.00132474	0.00650976
Tsc22d3	4.78171	5.20181	4.80764	5.47936	5.48959	5.13006	5.67653	5.1951	3.87943	2.56343	3.78502	4.89778	-1.43881	0.00132478	0.00650976
Golga2	4.21202	4.40717	4.45791	4.03387	4.2848	4.38157	4.79161	4.20133	3.42853	3.68643	3.61769	2.26209	-1.0976	0.00132722	0.00651478
Atg4a	3.64566	2.85296	3.24765	2.99607	3.76871	3.05347	3.55453	3.07944	0.367557	2.53051	2.39306	1.87581	-1.48308	0.00135004	0.00661521
Asb6	3.56003	3.27852	4.79039	4.02893	3.65795	4.09727	3.7959	3.23774	0	0.721643	0	4.07893	-2.6057	0.00135054	0.00661521
Ehd1	3.87362	2.1037	3.33817	2.86382	3.15432	3.65465	3.78981	3.06401	0.255197	2.32689	1.84582	1.89124	-1.65048	0.00136071	0.00665444
Rab38	3.20626	2.23551	3.78888	3.03433	2.83719	1.86671	3.38276	2.75208	0	1.7265	0.939903	2.0698	-1.70391	0.00136412	0.00666407
Faim	3.95899	4.31145	4.92329	5.20707	4.73962	4.15973	3.90534	4.74253	1.19098	3.57158	3.62536	2.61766	-1.74211	0.00136524	0.00666601
Slc39a11	4.60364	4.61012	4.83572	4.43412	4.84407	4.10949	4.98887	4.7672	2.82167	3.02857	0.362504	4.10973	-2.06854	0.00137302	0.00670046
Slc2a8	3.03992	1.85472	2.01368	3.03676	1.83316	3.1556	3.53736	3.07036	0	2.52675	0	0	-2.06101	0.00137526	0.00670785
Tmem205	5.87113	6.87937	5.57656	5.89455	5.94346	5.8672	5.79479	6.40272	3.88184	5.71031	4.83615	3.47059	-1.554	0.0013782	0.00670956
Traf3ip2	5.37698	5.69015	5.56247	5.23601	5.6016	5.5637	5.42779	5.42408	4.81852	3.52167	5.04404	4.35335	-1.05095	0.0013788	0.00670956
Pdhb	5.64318	5.79403	5.50071	5.45523	5.57492	5.71398	5.7076	5.63329	5.00061	5.28937	3.63159	3.82528	-1.19115	0.00137924	0.00670956
Cks1b	3.78881	4.33375	4.93342	5.31127	4.91472	4.82858	5.81606	5.53483	0	0.80983	0.409251	5.34935	-3.29057	0.00138067	0.00671294
Rab3a	3.69043	4.27688	3.33596	4.29934	3.80251	3.31669	3.17184	4.36048	0	0	2.34978	3.42679	-2.33762	0.00139957	0.00679769
Alg9	3.74596	3.57811	3.61553	3.55404	3.52643	4.00462	3.45548	3.45183	2.65485	2.21045	2.81427	0.0649797	-1.68036	0.00141177	0.00685333
Slc25a1	4.42191	5.02445	5.43216	5.27383	4.95504	5.06156	5.95382	4.94562	4.35695	3.23486	4.29955	3.87925	-1.1909	0.00141539	0.00686731
Rabl3	2.30999	3.55169	2.8641	2.72462	2.79936	2.86309	3.72816	3.07856	0.482067	0.874318	3.00488	0	-1.89963	0.00141831	0.00687428
Gtf2e2	3.23223	4.25462	3.55244	3.7807	4.14046	4.19049	4.69889	3.84194	3.56546	1.83393	2.63773	0.785304	-1.75586	0.00142326	0.00689465
Fam120c	3.47103	3.27473	3.82836	3.80978	3.32003	3.47984	3.47567	3.64716	1.16763	3.54937	1.75185	2.03001	-1.41361	0.00142619	0.00690158
2610002J02Rik	4.24894	5.14626	4.66732	4.6544	4.57137	4.15884	3.60928	4.62035	0	2.92381	4.11819	0.179989	-2.6541	0.00143794	0.00695481
Scamp4	5.15438	5.07008	5.31279	5.49405	5.41188	5.4795	5.54415	5.38481	3.70177	3.65972	3.9572	5.36895	-1.18454	0.00144363	0.00697868
Acox3	5.22061	5.2726	5.10214	5.34429	5.18297	5.12839	5.41834	4.98273	4.8834	1.46383	4.10266	1.45965	-2.22912	0.00144723	0.00698876
Blmh	4.18401	4.15876	3.87662	3.71357	4.30042	4.11316	3.85181	3.94186	2.24901	3.49016	3.48541	2.80879	-1.00918	0.00145168	0.00700194
4930455C21Rik	3.40672	3.81102	2.94586	2.82157	3.9889	2.62479	3.19397	2.93399	2.30087	2.00499	1.54653	2.35857	-1.16312	0.00145223	0.00700194
Cdc26	4.30092	3.95191	5.57859	4.97925	5.43608	4.75341	5.01268	4.69996	0	4.27329	1.34257	3.38674	-2.58845	0.00147599	0.00710169
Lamtor2	7.4988	7.44195	6.88706	6.72601	7.23572	6.68945	6.93778	7.315	4.94919	7.21541	4.2401	4.89252	-1.76717	0.00147694	0.00710251
Mettl14	1.91368	3.03703	3.70749	3.32752	2.85748	2.58349	2.36499	1.98001	0.37592	1.63346	1.90594	0.695346	-1.56879	0.00148916	0.00715012
Qpctl	4.37527	5.07591	4.35825	4.57505	4.85957	4.38987	4.81212	4.10521	2.0423	4.65423	2.68001	2.36155	-1.63438	0.00150487	0.00720207
Psen1	5.02353	5.62008	5.18742	5.14632	5.03092	5.16633	5.46227	5.14925	4.04318	3.13842	3.1649	5.16856	-1.3445	0.00151482	0.00723949
2810408M09Rik	2.27368	2.285	1.73813	1.58984	2.60106	2.81298	1.05858	3.87178	0.760231	0.735668	0	0.700006	-1.72991	0.00153196	0.00731006
1810044D09Rik	2.36147	3.06275	2.92679	3.14678	2.72173	4.43437	4.26165	2.65336	0	1.31802	0.722841	2.68353	-2.01501	0.00153342	0.00731216
Manf	6.67176	6.40932	6.6567	6.4891	6.64941	6.88324	6.33203	6.85947	4.71213	5.83382	6.27204	4.0296	-1.40698	0.00153399	0.00731216
Coq6	2.62142	4.02673	2.60154	1.13566	0.798329	1.94374	1.83696	1.12378	0	0	0	0	-2.01102	0.00154597	0.0073655
Crabp1	8.48595	8.00749	8.23658	8.25521	8.37973	8.28682	8.25392	8.40554	5.45287	7.03693	6.38857	8.20099	-1.51907	0.00154865	0.00737444
Tmem219	5.03439	4.26851	4.94605	4.71768	4.93905	4.47386	5.80213	4.63965	4.27046	3.91524	2.93273	3.24853	-1.26092	0.0015526	0.00738945
Pgcp	3.76167	4.56038	3.78217	4.24032	4.11403	4.46089	3.63152	4.3413	3.47986	3.37497	2.96473	2.27186	-1.08868	0.00155615	0.00740253
Sys1	4.59045	3.94366	4.68647	4.12518	4.58848	3.9352	5.52214	4.43377	0.141239	3.09752	0.329503	4.03473	-2.57742	0.00155975	0.00741584
G6pc3	5.40709	6.1511	6.55718	6.10768	5.79107	5.48085	5.89857	5.75246	5.16251	4.38246	5.29214	4.49582	-1.06002	0.00156367	0.00743066
Mcoln2	3.82873	3.83361	3.7191	3.69887	2.94234	3.38378	4.26906	3.36796	2.31841	1.44709	3.41504	0.808601	-1.63315	0.0015711	0.00745829
Tufm	3.63987	4.11625	2.74393	4.06827	3.4249	3.28379	2.86741	3.39848	0.602641	2.85176	2.51916	0.433017	-1.84121	0.00158614	0.00751808
Gorasp2	6.8556	6.50666	6.16873	6.681	6.64686	6.31781	6.26641	6.34355	3.95121	5.09465	5.19274	6.27698	-1.34443	0.00159315	0.00754745
Prdx4	5.00549	4.3381	5.2329	5.85468	5.50425	5.44552	4.82728	5.29976	1.32421	4.63611	1.83971	4.14545	-2.20213	0.00159932	0.00757279
Ints5	2.73464	4.19937	3.99833	3.43741	3.11632	4.01249	3.74661	3.89106	2.36429	0.180775	3.27261	0.37675	-2.09342	0.00161303	0.007626
Zdhhc24	3.6857	4.277	4.21513	4.6963	4.69385	4.37482	4.26106	4.67934	4.12762	1.61755	3.05612	0.696724	-1.9859	0.00162682	0.00766855
Tcta	5.97302	5.95662	5.35556	5.3797	5.46002	6.05418	5.35752	5.70112	5.8389	3.06192	2.01199	0.314106	-2.84799	0.00162702	0.00766855
Mettl11a	2.99323	4.30745	3.29523	2.89815	3.08624	3.00289	2.92208	2.97871	2.92007	1.06381	1.72924	0.156091	-1.71819	0.00163097	0.00768326
Grsf1	5.01498	5.49522	5.10238	5.60825	5.06556	5.42095	5.14645	5.16887	3.8925	4.84516	4.63968	3.51465	-1.02984	0.00163277	0.00768784
Abhd3	1.85793	3.02779	3.4652	3.00992	3.86773	2.61756	2.58926	3.19474	0.330228	1.78875	0.71515	2.33561	-1.66133	0.00164374	0.00772768
Cdk5rap3	5.0018	4.53795	5.04396	4.98761	5.26621	4.99268	5.39499	4.94452	2.83415	5.12765	3.18245	3.20519	-1.43385	0.00166212	0.00780217
Elfn1	3.35985	3.51084	2.00523	3.35637	3.22858	2.88171	3.45664	3.758	0.600003	2.53831	2.26608	1.01134	-1.59072	0.00166307	0.00780266
Srsf9	4.67209	4.43227	4.61102	3.65047	4.04383	4.43544	4.45158	3.66568	0	2.20504	4.33771	0.164614	-2.56846	0.00168697	0.00789876
Parp8	5.19936	5.17922	4.97486	5.21444	5.36287	5.46666	5.05949	5.16642	4.47449	2.84776	4.92944	3.14315	-1.3542	0.00169296	0.00791875
Crtc1	3.48198	4.31224	3.98823	4.07527	3.10316	2.99421	3.388	3.42556	0.999865	3.49142	1.9951	0.89776	-1.75004	0.00171073	0.007974
Bbs9	4.06847	3.37535	3.9702	3.64516	3.47335	3.67653	3.31821	3.89845	0.898266	0.647408	3.43038	2.67078	-1.76651	0.00171084	0.007974
Limch1	4.75907	4.65782	4.93815	5.00042	4.82917	4.80481	4.61252	4.58084	3.45745	4.09782	4.4057	2.6406	-1.12246	0.00171889	0.00799956
Cldn23	3.46394	3.80501	3.22072	4.08264	4.11269	3.84143	4.18029	4.43028	0	3.33859	1.62129	2.78433	-1.95608	0.00173495	0.00806211
Surf6	4.26694	4.00461	4.37767	3.53607	4.21692	4.09993	4.02336	3.51608	0.792167	1.42643	3.36155	3.3942	-1.76161	0.00175595	0.00814331
Spns2	4.32864	3.51431	3.29067	4.19511	3.51195	4.06074	3.76977	3.71732	0.890481	3.41194	2.56331	2.30662	-1.50548	0.0017619	0.00816271
Hectd3	2.71291	3.2456	2.93677	2.43645	3.56781	2.9006	3.03832	2.47965	2.23522	1.86978	1.8321	0.245441	-1.36913	0.00176437	0.00817007
Zfp511	4.09785	1.87148	1.01663	1.92944	2.33526	2.68293	2.5922	2.56528	0.403988	0.54863	0.852934	0.929815	-1.70254	0.00176854	0.00818511
Sec14l1	5.51733	6.01095	5.63675	5.67314	5.60525	5.64577	5.43251	5.59798	4.89785	5.05936	4.84308	3.53768	-1.05547	0.00176939	0.00818511
1810006K21Rik	7.27452	6.90439	7.03783	6.76155	7.5574	7.34643	7.36015	7.36014	3.51543	7.89591	2.67712	2.31833	-3.0986	0.00177436	0.00820395
Hist2h2ac	4.62096	4.73889	3.55674	4.26739	4.18272	4.62266	3.86926	4.45692	2.54384	3.93065	3.28408	2.21385	-1.29634	0.00178834	0.00825619
Slc25a30	3.38976	4.81906	3.94999	3.72829	3.03928	3.49194	3.74923	3.69455	0.469315	1.50327	3.67227	1.69165	-1.89864	0.00182325	0.00838387
Flad1	3.20821	4.08559	2.6272	4.21125	3.43229	3.36741	3.52352	2.25703	1.11304	1.07733	3.10701	0.991871	-1.76675	0.00184715	0.00847268
Rce1	2.38438	2.59927	2.53318	1.59574	2.71134	2.52104	1.59843	4.0178	0	0	2.2103	0	-1.94257	0.00185098	0.00848451
1810046J19Rik	7.95296	8.18506	7.85682	7.9411	8.25663	7.92153	8.00899	8.10335	1.52885	5.58028	8.08464	3.8902	-3.25731	0.00187818	0.00858515
Sec61b	7.8314	8.17411	8.13312	8.14637	7.93569	7.578	7.83529	8.50309	5.84243	7.64525	7.30298	6.33605	-1.23546	0.00188502	0.00859158
2310044H10Rik	6.06622	6.04968	6.42792	6.68382	6.01305	5.99413	6.64608	5.76356	4.5577	5.33852	5.81162	4.96086	-1.03838	0.00189405	0.00861934
Chuk	3.87048	3.55286	3.47937	3.71904	4.22132	3.84332	3.9314	3.59945	3.30992	3.2682	2.05739	1.77111	-1.1755	0.00190467	0.00866339
Gpd1l	4.35377	4.03851	3.78515	4.2513	3.95502	4.25713	3.74538	4.54078	2.451	4.05162	2.85975	1.92792	-1.29331	0.00192021	0.00872548
Pdlim2	5.56907	5.7912	5.39122	5.30768	5.0927	5.32527	5.50687	5.30211	4.9383	2.14571	3.44633	4.63303	-1.61993	0.00192791	0.00874754
Lrrc41	5.11003	5.11627	5.48351	5.24453	5.66245	5.23049	4.80732	5.22297	0.572044	2.05251	3.95409	4.93104	-2.35728	0.00194612	0.00882198
6430548M08Rik	3.13397	3.48376	3.23074	2.20121	2.96223	3.05516	2.87119	2.41933	1.89795	2.30538	1.88534	0.830509	-1.1899	0.0019608	0.00886294
Ppapdc1b	7.08068	7.12814	6.97315	7.11754	6.89736	7.01661	6.86233	6.65418	5.19625	5.84411	6.87697	4.25184	-1.42395	0.00196409	0.00887248
B230118H07Rik	3.55682	3.41761	3.71809	3.35418	4.40269	3.2017	3.09844	3.60405	0.764078	3.01171	2.82719	0.691189	-1.72066	0.00197029	0.00889614
Cyb561	5.6532	5.70829	5.58646	6.00007	5.65683	5.81375	5.35247	5.80566	1.09969	3.78556	2.99468	5.72468	-2.29594	0.00199311	0.00898164
Cbx7	3.88087	3.28622	3.5575	3.8117	3.81761	4.12953	3.9017	3.57807	0.342475	2.52528	3.6357	1.21983	-1.81458	0.00201247	0.00906445
2310003F16Rik	6.7018	6.59574	6.21755	6.65648	6.3651	6.54427	6.63912	6.67199	6.15938	4.78084	5.95496	4.0685	-1.30809	0.00201674	0.00907928
Pxmp3	4.15827	4.1085	4.82599	4.14709	4.22381	3.73039	4.04066	3.71419	3.62488	1.59962	3.3466	2.56156	-1.33545	0.00201804	0.00908067
Casp7	2.94617	3.01989	3.74953	3.31598	3.10682	3.98375	2.25294	2.8864	0.0938526	2.74636	1.94508	0.976812	-1.71716	0.00204484	0.00919231
Tmem134	4.16981	4.21384	3.92897	3.67568	4.33508	3.88113	4.88825	3.78919	3.43152	3.29507	0.712834	2.24812	-1.68836	0.00204635	0.00919369
Lyplal1	3.96993	2.60155	4.20824	3.28946	3.89949	2.91733	3.81743	3.73055	2.22696	2.85298	1.90889	0	-1.80704	0.00204713	0.00919369
Mia1	4.43062	4.05608	5.24819	3.55382	5.07393	4.70679	5.67773	4.45678	0	2.6749	4.53104	0.403263	-2.74819	0.0020527	0.00920525
Ngrn	4.38062	3.78357	4.01801	3.68399	4.27891	3.91799	4.23967	3.96465	4.04724	1.98938	2.37967	2.73266	-1.24619	0.00209571	0.00937537
0610011F06Rik	6.17187	5.36556	6.023	5.90214	6.02076	5.85973	5.05247	6.03686	3.84819	4.90744	3.96597	5.47474	-1.25497	0.00209678	0.00937565
Znhit2-ps	2.57525	3.47544	3.23869	2.00362	3.53547	3.41471	3.19696	2.26732	2.38885	1.95249	0.227121	0.52356	-1.69042	0.00209845	0.00937736
Tmem41a	4.67526	4.24215	4.44656	4.52656	4.4525	4.12912	4.16409	5.1509	1.45877	1.55719	0	4.89702	-2.49515	0.00210267	0.00938381
Hdac11	4.27557	3.98176	3.94018	4.00918	4.34818	4.23284	4.62025	3.84936	1.93835	3.83582	3.48635	2.19415	-1.29349	0.0021052	0.00938603
Ap1m2	3.78116	4.09082	3.96884	3.99019	4.45454	4.82189	3.86091	4.20649	0.968268	2.50865	3.8748	2.83267	-1.60076	0.0021094	0.00940021
Stoml2	3.96555	4.51439	3.55067	3.72313	4.22384	3.12545	4.0696	4.03587	0.620424	3.38366	3.11112	1.14003	-1.83725	0.00211874	0.00943274
Erbb2	4.40758	4.51396	4.54987	4.30684	4.00348	4.54944	4.53431	4.71425	2.92708	3.80308	4.07721	2.16351	-1.20474	0.00212495	0.00945129
Pgp	4.26683	4.52387	4.13898	4.95465	3.80066	4.45715	4.46807	5.46107	2.96775	3.84395	3.43563	3.2539	-1.1336	0.00212612	0.00945191
Cbr1	6.45724	6.48694	5.66283	6.5189	7.00437	6.60517	6.29103	6.22333	4.91761	6.20575	5.06775	3.91991	-1.37847	0.00213714	0.00949572
Rab4b	5.81689	4.23144	4.48172	5.24052	5.36429	5.93813	5.81761	5.86268	0	0.192803	4.66046	4.11278	-3.10265	0.00213862	0.00949572
Gm5617	6.3189	6.70834	6.82327	6.59597	6.60053	6.5515	6.16423	6.25782	5.43741	5.78677	1.19402	3.65153	-2.48514	0.00215116	0.00953571
Gramd3	3.84211	4.19286	4.66811	4.32651	4.45779	4.4598	4.44006	4.29121	3.68774	2.90207	3.04669	0.25355	-1.86229	0.00217109	0.00961484
Mrps11	2.65201	4.09018	3.81955	3.53665	3.20712	2.96848	0.515975	3.41074	0	0	2.40784	0	-2.42313	0.002196	0.00970652
Ogfr	2.78325	1.34784	1.94407	1.38062	1.92802	3.02334	3.97572	1.26553	0	1.17301	0.119425	0	-1.88294	0.00220948	0.00975212
Yif1b	5.39477	5.3927	5.50904	5.31252	4.44398	5.34618	5.14001	4.98022	4.2783	2.85187	2.96215	4.96481	-1.42565	0.00222532	0.00981732
Bnip3	4.88134	4.55587	4.84198	4.71868	4.7759	4.73518	4.64898	5.08374	1.20293	3.36756	4.47438	3.38559	-1.6726	0.00223801	0.00986388
BC051226	1.73543	0.342965	3.56591	3.28269	3.469	2.6318	2.31615	1.59789	1.09861	0	0	0	-2.09308	0.00223925	0.00986465
Gadd45gip1	3.43103	4.58109	3.46515	3.82733	2.80857	3.5428	2.46314	3.24617	3.49995	0.840814	0.54858	0.792508	-2.0002	0.00224514	0.00988589
Fdx1l	4.91751	5.18162	3.32679	5.67091	4.66871	4.77929	5.02607	4.67886	3.76852	4.10621	0.959679	1.16546	-2.28125	0.00224911	0.00989394
Ergic1	7.39312	7.18274	7.37502	7.24522	7.31222	7.28866	7.12719	7.45458	6.70162	5.18195	5.28902	7.0573	-1.23987	0.00225576	0.00990779
Rrp7a	4.09446	4.3533	4.59389	4.06132	5.08039	4.42444	4.23507	5.01376	2.79787	1.23076	4.48549	2.40679	-1.75185	0.00228229	0.00999706
Ica1	4.6922	4.43023	5.08988	4.47097	4.41303	4.33553	4.41883	4.55041	4.00898	3.13744	3.88411	1.80236	-1.34191	0.00228344	0.00999737
Fam195b	5.09181	4.80796	4.47754	4.50939	5.30134	4.628	4.20608	4.39101	0.900831	3.81817	0.444174	4.1883	-2.33877	0.00229958	0.0100531
Commd5	3.42306	3.19411	3.27317	3.58485	4.71403	3.70361	3.19872	2.00336	2.81201	2.10765	0.295889	0.196649	-2.03381	0.00230235	0.0100531
Gm20257	4.3286	4.66961	4.35367	4.34245	3.78204	3.48659	4.19121	4.15662	2.75378	4.14075	0.579355	1.27892	-1.97564	0.0023053	0.0100549
Cyb5d2	2.94461	1.95865	2.96909	2.36578	3.52706	2.62535	3.17277	2.30949	0	1.92137	2.18909	0.339784	-1.62154	0.00233529	0.0101618
Ipo13	4.7785	5.04738	4.3268	4.4603	4.66746	4.90784	4.40184	5.08446	3.42004	4.30513	2.63284	3.99549	-1.12095	0.00234251	0.0101836
Tox	3.08171	3.82551	1.97418	2.80563	2.61509	3.28366	2.45217	2.7941	0	3.03001	0.0947448	0.477042	-1.95356	0.00235629	0.010229
AW549877	3.67121	3.62905	3.83404	4.37569	3.85517	3.99561	4.0508	4.21307	4.13318	1.99436	1.9794	2.23433	-1.36776	0.00236032	0.0102417
Arrdc1	5.43579	4.93681	5.48907	5.556	5.41944	4.89461	5.01096	5.15415	2.68592	5.21838	3.4745	3.98876	-1.39521	0.00237524	0.0102871
Lrpprc	2.87174	2.97412	2.94628	3.50943	2.66984	2.9984	2.56336	2.98253	1.03065	2.34353	2.36363	1.94209	-1.01949	0.00238202	0.0103116
Abcf1	4.87178	5.25082	5.13505	5.22443	5.27972	5.13121	5.22553	4.58193	2.97199	4.31163	4.02768	4.69846	-1.08512	0.00238507	0.01032
Tollip	4.9407	5.01062	4.63047	4.67002	4.78079	5.20114	5.02701	4.62571	4.23984	1.6049	3.9656	3.63857	-1.49858	0.00239753	0.0103691
Cuedc1	3.40665	2.78495	3.40648	3.05998	4.04178	2.97767	3.7881	3.77201	1.92321	2.59307	1.64618	2.88583	-1.14263	0.00240714	0.0104058
Arhgef16	3.13803	2.69162	2.96516	2.81731	3.51034	2.66911	3.38218	2.572	0	2.27257	2.55193	0	-1.76209	0.00240917	0.0104097
Agpat3	5.45491	6.04903	6.1192	6.07607	5.99695	5.7095	5.72959	5.65415	4.43987	3.71752	4.85472	5.71664	-1.16649	0.00241813	0.0104397
Ube2d1	3.93434	3.17457	3.88715	4.44271	3.75477	3.1993	5.03661	3.62671	3.133	1.232	2.9555	0	-2.0519	0.00241839	0.0104397
Ap4m1	2.72888	2.45659	3.8227	2.18299	2.66702	3.56913	2.22822	2.48588	0	0.125827	2.93902	0	-2.00146	0.00242265	0.0104533
Trmt112	5.07539	5.07415	5.50169	5.20369	5.62644	5.24768	4.87656	5.24114	4.65742	2.53398	4.41308	4.19399	-1.28122	0.00242987	0.0104795
Scnn1b	3.84986	2.88343	3.14836	3.67192	3.77704	3.20582	3.20525	3.87611	2.81047	1.52219	2.94248	0.877399	-1.41409	0.00244452	0.0105221
Ak2	4.8597	4.9657	4.78117	4.76656	5.20514	4.6883	5.20954	4.44929	2.85797	3.60225	4.83312	1.79691	-1.59311	0.00244543	0.0105221
Cetn2	4.04763	3.19221	4.05553	4.75254	4.65803	4.70441	4.46592	3.58808	3.36209	3.0554	3.02987	1.64251	-1.41058	0.0024623	0.0105848
Isoc2b	3.34403	3.12281	3.40406	3.07171	3.17362	3.17987	3.76201	3.34676	0	0.567199	3.89205	0	-2.1858	0.00249699	0.010709
Dpagt1	5.22333	5.64554	4.88114	5.07211	5.4222	5.0847	4.87327	5.32783	5.2792	3.18538	3.79788	2.50675	-1.49896	0.0025082	0.0107471
Dcun1d4	3.37774	3.08042	2.95381	3.86191	3.15034	3.21352	2.77762	4.03933	2.20819	3.0033	1.3527	1.80945	-1.21342	0.00250975	0.0107487
Slc22a1	4.68302	3.79615	4.28619	4.83175	4.43156	4.26782	4.67251	4.46402	3.99261	2.60411	0.380452	3.1804	-1.88973	0.00251237	0.010755
Manbal	3.72022	4.07296	5.36108	4.54207	4.4614	3.38041	3.9424	3.96725	0	2.95107	0.262997	3.81606	-2.42344	0.00252773	0.0107957
Impdh1	3.50891	3.69987	3.09751	3.38908	3.07217	3.69093	1.81765	3.30415	0.177374	1.584	1.35061	2.88469	-1.69837	0.00253401	0.0108175
BC029214	3.76306	4.7352	4.14293	2.91389	3.66193	3.88187	4.66369	3.86707	1.93353	1.05427	0	4.01729	-2.20243	0.00254857	0.0108507
Bet1l	4.24645	3.68246	4.12543	3.25829	4.00693	4.36769	4.12192	3.85343	0.146844	4.35274	1.76791	0.51467	-2.26228	0.00255101	0.0108507
Aldh1a7	5.66397	5.65604	5.48545	5.61766	5.44428	5.6675	5.98691	5.85251	4.77329	4.44928	3.17728	5.40868	-1.21966	0.00255641	0.0108632
Chst12	3.45036	3.05181	3.8367	1.98575	3.10698	2.64334	3.06772	3.01058	0	2.37296	2.31699	0	-1.84667	0.0025608	0.0108766
Gale	3.24453	3.90796	2.94299	3.43237	3.06442	2.60028	4.15917	4.13996	2.12401	1.40864	0	3.00413	-1.80227	0.00258039	0.0109548
Tdrd7	3.77043	3.53614	3.58918	3.69675	3.31265	3.27297	2.85575	3.60434	3.10837	2.80493	1.71472	1.19523	-1.24897	0.0025828	0.01096
Gm15471	1.34697	2.67575	2.21725	2.97808	2.30459	4.06815	1.07484	1.72278	0	0.444359	1.33753	0	-1.85308	0.00259972	0.011022
Ndufa7	7.24979	7.37895	6.91633	7.0931	7.29331	7.42797	7.45081	6.99069	6.82916	6.67978	5.71371	4.87615	-1.20042	0.0026333	0.0111385
4632415K11Rik	1.40874	3.95537	1.72715	2.10866	1.37605	2.84696	2.1647	2.20965	0	0.367663	0.68426	1.26979	-1.64423	0.00263905	0.0111526
Mrps17	4.39299	4.4196	2.85477	4.43441	3.71967	3.76377	4.62116	4.55877	2.57499	3.63405	0.933246	2.4728	-1.69187	0.00264722	0.0111808
Smarcb1	4.19801	3.96917	3.96248	3.39573	3.75916	4.20054	4.56462	3.11496	0.622965	1.40575	4.28308	0.926194	-2.08609	0.00265375	0.0111993
D4Ertd22e	3.23618	3.54887	3.02367	2.92791	3.39054	4.26137	3.56796	3.43372	1.28653	1.68062	3.48826	1.58245	-1.41431	0.00266883	0.0112476
Kctd17	3.0094	3.19824	3.00165	2.64469	3.62222	3.26154	2.8419	3.93611	1.11075	0.13832	3.50939	0	-1.99985	0.00267776	0.0112749
Mrpl17	3.94867	4.0861	3.87638	3.34682	4.15131	4.10117	4.39532	4.08383	2.80111	3.52484	3.2002	1.46021	-1.25211	0.00269047	0.011313
Leprel4	4.42393	2.05727	3.99759	3.78369	3.94329	3.82841	4.67401	2.40392	1.25602	3.33784	0.899846	0	-2.26559	0.0026936	0.0113209
Izumo4	4.27562	3.62979	3.94357	2.93355	3.41399	4.69249	3.02397	3.28837	0	2.99585	1.15838	2.70765	-1.9347	0.00270416	0.011355
Copz1	6.1918	6.37622	6.05396	6.25362	6.3285	6.0764	6.27559	6.61962	6.42537	3.74044	4.61094	2.26248	-2.01216	0.0027095	0.0113723
Atp6v1g1	4.67586	5.28189	5.00888	5.13606	4.61473	5.08672	4.60421	5.12424	3.98371	3.58951	4.77656	2.77909	-1.15935	0.00273165	0.0114444
Mmadhc	4.93376	4.64342	5.13702	4.71889	4.88654	4.99678	5.3405	3.50532	0.178469	3.72162	3.56566	3.11965	-2.12393	0.00273996	0.0114741
Mif4gd	2.58338	2.77119	2.29544	2.34901	4.15291	2.68847	3.64834	3.76231	0.500159	2.42695	1.91561	0.143026	-1.78494	0.00274472	0.0114888
Ssr4	8.64168	8.54295	8.4566	8.54774	8.91565	8.52273	8.75641	8.93261	6.56488	8.46451	7.81907	7.51434	-1.07385	0.00276245	0.0115473
3110001D03Rik	3.31031	4.82836	1.87523	4.26562	3.50919	2.81968	4.2359	4.69736	0	1.77127	0	3.18474	-2.4537	0.00277361	0.0115835
Timm17a	5.51563	6.26306	5.66091	6.23393	6.31904	5.699	5.94349	5.68851	5.1197	3.88618	5.69341	4.20293	-1.18989	0.00279482	0.0116457
Dennd2d	3.25967	3.05617	3.68711	2.96322	3.27025	3.39629	3.92591	2.59263	1.52553	3.10911	1.86215	0.0874907	-1.62283	0.00281508	0.0117188
Arpc1a	5.50362	5.32651	5.3625	5.14346	5.07045	4.85844	5.20407	5.52768	3.8118	2.3173	4.66326	4.67036	-1.38391	0.00281618	0.0117188
Mrpl18	5.66839	6.07859	6.3657	6.11982	6.05996	6.17191	6.26294	5.6495	4.23703	6.13126	3.33642	4.66839	-1.45382	0.00282926	0.0117627
Cln6	3.73282	4.60119	4.34186	3.80621	4.11426	3.72581	3.73911	4.01647	4.10046	0.724381	2.56606	0	-2.16199	0.0028369	0.0117892
Chtf8	5.06231	4.66727	4.90812	4.85728	5.0057	5.17051	4.17322	4.71512	3.7741	2.83856	3.95412	4.46854	-1.06111	0.00285013	0.0118335
Derl3	7.1144	6.8597	6.74606	6.99657	7.37442	7.52618	7.40705	7.27953	6.50627	6.60615	3.05785	4.48262	-1.99976	0.00285633	0.0118539
Hmbs	2.22743	2.90027	3.64373	3.56349	2.74078	2.40216	2.55036	3.3708	2.8941	0.882862	1.16013	0	-1.6906	0.00288456	0.0119442
Daxx	2.0341	3.74448	3.03581	3.59748	3.68477	3.41402	4.18118	2.29987	1.89923	2.50819	1.53315	0.870332	-1.54624	0.00288949	0.0119593
Srprb	4.46234	4.81266	4.67077	5.37309	4.63567	4.95058	4.22026	4.52559	3.98053	4.40481	2.96998	2.99836	-1.11795	0.00291854	0.0120579
1110001A16Rik	3.3207	3.76006	3.33062	3.61456	3.885	3.56202	2.69844	3.79533	0	3.60096	2.06368	0	-2.07968	0.00292592	0.0120722
Wipi1	5.28705	5.22864	4.72771	4.52906	5.49055	5.82118	5.13312	5.38341	3.40239	4.80231	4.48	3.32491	-1.19769	0.00293649	0.012105
Zswim5	3.02395	2.85904	2.93082	3.17483	3.1321	2.55639	3.51822	2.72019	1.82777	0.685697	2.29469	2.5281	-1.15538	0.00295211	0.0121518
Phf5a	4.00713	3.646	3.80531	4.50278	4.84115	4.06149	4.91341	4.8782	2.80724	3.81513	2.58227	0	-2.03077	0.00298295	0.0122582
Scly	3.95711	2.6626	3.87551	4.33571	4.04038	3.72805	4.53259	3.32778	0.194078	3.50806	2.6754	0	-2.21308	0.00299417	0.0122825
Hist2h2aa1.1	7.34852	7.46279	6.88934	6.85106	7.2247	7.42137	6.87272	7.52366	5.65564	7.00492	5.75245	3.56321	-1.70522	0.00299967	0.0122996
2510039O18Rik	4.18595	4.19871	4.67566	4.95765	4.03896	4.6392	3.83592	3.81689	3.5789	0.521544	3.81648	1.37693	-1.97015	0.00300687	0.0123182
Usp30	4.60757	4.05225	3.70995	3.39151	3.73988	4.31457	4.15323	3.872	3.61549	2.93526	2.83121	1.60934	-1.2323	0.00301479	0.0123397
Txn2	5.19941	5.47124	5.03797	5.25386	5.72759	5.76039	5.52145	5.05861	3.37709	5.01085	4.21475	1.12477	-1.94695	0.00306165	0.0125038
Stambp	3.07934	3.18155	4.26583	3.91038	3.1146	4.18329	3.57807	2.12828	2.13649	1.50217	2.86066	0.499395	-1.68049	0.00306558	0.0125088
Gpx4	4.46505	5.05852	4.4989	4.32414	4.77727	4.37009	4.53426	4.36281	2.71076	4.10781	3.84053	1.19705	-1.58484	0.00306741	0.0125107
Sin3b	5.53016	5.9535	5.56015	5.72834	5.56203	5.18226	5.26206	6.2162	3.04007	4.10497	5.73043	3.83089	-1.44775	0.00309567	0.012612
Hist2h2aa1	7.34897	7.45098	6.89067	6.85728	7.23577	7.42352	6.86447	7.52323	5.66263	7.00451	5.77926	3.57215	-1.69472	0.00309635	0.012612
Slc38a10	6.02383	6.00625	6.02141	6.11538	5.73789	6.20716	5.96904	6.20302	5.21756	4.4572	5.97162	3.83129	-1.16608	0.00310108	0.0126257
Tmem117	3.51882	2.03192	1.42333	2.0396	2.93896	1.6832	2.14147	2.52413	0	2.22745	0	0	-1.73082	0.00310593	0.0126399
Chic2	4.15027	4.31218	3.56278	4.64048	4.08043	3.56728	4.57017	3.59517	2.96952	2.62221	2.47473	3.76421	-1.10218	0.00311842	0.012674
Lrrc61	2.75073	2.99016	1.72172	3.49393	3.39357	1.83378	3.64339	2.4685	1.455e-12	0.226383	2.6455	0.884939	-1.84777	0.00314497	0.0127538
Aldh3b2	3.06236	1.98038	2.74773	3.85748	2.56603	2.71448	2.80018	3.05153	0.734005	1.26715	2.82105	0.372772	-1.54878	0.0031598	0.0128084
Insl6	2.91164	2.55708	2.59953	2.44523	3.39652	4.18895	2.62646	4.23582	2.17521	1.3367	0	2.11283	-1.71397	0.00316189	0.0128112
Phf1	3.88152	3.61731	2.48949	4.17364	3.57222	3.90456	3.18083	3.91985	0.175793	4.00258	1.24726	0	-2.23602	0.00318571	0.0128738
Rab33b	4.07399	3.3059	3.75375	3.32788	3.56167	3.58957	3.3946	3.34348	1.78189	1.81222	3.25942	2.98591	-1.084	0.00318732	0.0128747
Ext2	5.3706	5.47176	5.56035	5.72892	6.13468	5.97787	4.67184	5.36552	2.15635	3.83329	5.58817	3.48579	-1.76929	0.00319478	0.0128879
Tmem139	3.27814	4.45463	3.48599	3.08248	3.39464	4.05593	3.64	2.23223	0.386198	0	3.92275	0	-2.37577	0.0031995	0.0129013
Stxbp2	5.03765	5.20669	4.36661	4.93594	4.89133	4.8191	5.095	5.0777	4.69243	4.32529	3.10852	3.19658	-1.09805	0.00322573	0.0130002
Spinkl	4.1385	1.68162	1.99041	2.63798	1.22892	0	2.24557	2.11614	0	0	0	0	-2.00489	0.00323275	0.013007
Aldh7a1	4.63002	5.02944	4.29224	4.95852	5.13583	5.0273	5.27188	4.63256	3.13084	3.37782	4.99263	2.35821	-1.40735	0.00324418	0.0130473
Erbb4	2.84054	3.51595	3.47545	3.16128	3.62681	3.61836	3.34438	3.44795	1.57983	2.55651	3.27571	1.15203	-1.23782	0.0032522	0.0130739
Pdk3	3.1128	4.46923	3.53036	3.33961	4.15079	3.69329	4.07927	3.65702	1.76965	2.705	3.53855	0.876204	-1.53169	0.00329743	0.0132324
Rmrp	5.45395	6.15203	5.84937	5.48483	5.73228	5.10246	4.68693	5.1821	5.12098	3.63071	0	3.16259	-2.47692	0.00332946	0.0133439
Acaa1a	3.65368	3.47949	3.93203	3.44682	4.06424	3.41733	3.95029	3.2866	2.29311	3.09357	0	2.67265	-1.63898	0.00334873	0.0134094
Bscl2	5.17777	3.84796	3.94037	4.70429	4.56617	4.99845	4.80977	5.02875	1.12098	4.65291	2.61063	2.87883	-1.81836	0.00340808	0.0136176
Dcxr	7.04756	7.31355	6.98572	7.00944	7.07119	6.87476	7.00265	6.94402	5.83454	2.92458	5.8832	6.39889	-1.77081	0.00344074	0.0137303
Banf1	6.01274	6.03593	5.75007	6.55253	5.99129	6.08434	5.85476	6.32821	3.9023	5.74061	4.4471	5.57316	-1.16044	0.00344959	0.0137596
Doc2b	3.55415	4.24863	3.7929	3.32819	4.17636	4.00646	3.85234	4.09876	4.17525	0.140161	1.72725	1.84573	-1.91012	0.00348653	0.0138698
Slc31a1	5.9919	5.98544	5.72893	5.97081	6.16258	6.09637	6.16936	5.93707	5.337	5.11547	3.85268	5.64451	-1.01789	0.00349858	0.013907
2310004N24Rik	3.7349	4.92204	2.93227	5.36551	4.03995	4.38777	3.96057	4.74448	3.8589	0.842803	2.43615	2.41246	-1.87336	0.0035147	0.0139291
2610528E23Rik	3.79651	4.7282	4.66675	4.75566	4.30282	4.76449	3.64994	4.41336	0	3.53228	4.05991	0.442763	-2.37598	0.00352607	0.0139682
2310036O22Rik	4.47777	5.83973	5.80954	5.23503	5.6594	4.31855	5.15637	5.48758	0.507684	4.93499	3.59069	3.01562	-2.23575	0.00353572	0.0139884
2310021P13Rik	3.89684	4.7228	3.57451	4.13549	3.57906	4.13474	3.72378	3.77863	2.758	3.82931	2.57265	2.21502	-1.09949	0.0035392	0.0139962
Tspan14	4.20245	3.6422	3.88372	4.28771	4.57594	3.94918	3.64792	4.45973	4.18039	1.29485	2.67391	2.18708	-1.49705	0.00355403	0.0140428
Athl1	2.68351	2.14496	3.6655	3.87577	2.48246	3.24399	3.71238	2.97435	3.04955	1.25683	0.932056	0.736122	-1.60422	0.00357651	0.0141136
Gorasp1	4.47573	3.42334	4.21265	4.28322	3.92539	4.18979	3.99614	3.50802	3.52867	2.70822	2.76073	0.316724	-1.6732	0.00359349	0.0141745
Slc9a3r2	5.57052	6.27161	4.91834	5.69283	5.73305	5.70195	5.10531	5.33033	5.77092	3.42621	3.2837	3.67297	-1.50204	0.0036004	0.0141921
Asl	5.28806	4.50998	5.02601	5.56972	4.92505	5.00411	5.74241	5.31165	5.0934	4.19986	2.52585	2.16644	-1.67573	0.0036124	0.0142248
Mad2l1bp	2.17991	0	2.51496	2.34489	1.70512	1.91011	3.47473	1.13895	0	0	0.591366	0	-1.76074	0.00362923	0.014267
ORF19	2.19974	3.46432	1.92921	2.91386	2.11491	2.3194	1.45501	1.81655	1.55336	1.2547	0.0935304	0.863161	-1.33544	0.00362931	0.014267
Ndufs3	5.15483	4.66199	5.06334	5.06279	5.09281	4.66202	5.46524	5.03278	3.58888	3.84314	5.08443	3.29688	-1.07114	0.0036475	0.0143324
Qsox2	3.30495	4.07479	3.5326	3.94842	3.31605	4.26582	2.93298	3.20575	1.34547	3.86861	0.214362	1.40284	-1.86485	0.00367443	0.0144199
Hist1h4m	4.01519	4.61209	4.41264	4.17587	3.51701	2.33776	3.27077	3.85028	2.16003e-06	1.63489	3.69407	1.58939	-2.04436	0.00368357	0.0144413
Slc25a12	4.87536	4.71256	4.85012	5.26036	5.08911	4.75294	5.36362	4.27376	3.05492	4.46172	4.44279	2.79375	-1.20894	0.00368453	0.0144413
Ccdc92	4.68822	4.03248	4.57996	4.09812	4.42272	4.87256	5.48673	4.79851	0	0.619752	0.609672	5.63338	-2.90671	0.0036891	0.0144529
Fam189a1	3.39815	4.69171	4.6606	3.64968	3.92109	3.92406	3.35873	3.24906	1.43748	2.71297	3.17169	2.83318	-1.31781	0.00369218	0.0144588
Isoc2a	1.99092	3.12268	3.04763	2.47538	2.5092	3.6546	1.9481	2.72587	0.577179	2.92102	0	0	-1.80975	0.00373125	0.0145809
Dnpep	3.90642	4.14008	4.33785	3.5195	4.21647	3.34197	4.14106	4.72637	2.38316	2.67022	3.67423	3.16178	-1.06887	0.00376893	0.0146909
Vamp8	7.73523	8.23076	7.83734	8.03849	8.1248	7.96214	8.21446	7.94526	6.98988	6.77101	5.72836	7.9896	-1.14135	0.00378413	0.0147439
1700029F09Rik	4.23062	1.69736	3.73329	3.55362	4.201	4.03153	4.62013	4.123	2.52871	0	2.96356	1.33736	-2.06641	0.00381129	0.0148304
Ube2e2	3.00067	3.23608	2.738	4.05364	3.40266	3.44869	3.01368	2.69691	0.168044	3.69037	0.548202	0.758672	-1.90747	0.00381276	0.0148304
Slc15a2	2.62349	2.99708	2.95493	2.49585	3.6388	4.02556	3.9708	3.91216	3.04787	1.79	0.428908	1.66964	-1.59323	0.00382976	0.0148778
Folr1	3.19811	2.90214	2.63154	3.02569	1.99247	3.64027	3.17019	3.19383	1.91058	2.09029	2.20326	0.143886	-1.38228	0.00384363	0.0149191
Zfyve21	2.09119	3.01231	2.76438	3.19872	2.69067	3.14283	1.63978	3.63701	2.54518	0	0	1.5789	-1.74109	0.00387192	0.015006
Ctns	4.8524	4.80319	4.26365	4.55062	4.56784	4.99217	4.94765	4.30427	3.56488	4.08558	1.48196	3.82247	-1.4215	0.00387252	0.015006
Slc35b1	6.46032	6.27938	5.81534	5.98621	6.31937	6.37711	6.35823	6.75342	2.86749	5.46213	6.00492	4.45136	-1.5972	0.00388704	0.0150483
Kcnk16	2.29286	3.33593	3.57179	2.24411	0.32926	3.28676	0	3.11021	0	0	0	0	-2.27136	0.00388832	0.0150483
Triap1	5.01307	4.72176	4.24102	4.98155	5.10088	5.0191	4.41122	5.4176	2.57792	3.74786	4.79311	1.32693	-1.75182	0.00393041	0.0151687
Uchl3	3.46484	3.95964	4.29697	4.1048	3.63618	3.52776	3.80056	4.12675	1.26198	3.98839	1.32617	2.75597	-1.53156	0.00393092	0.0151687
Atad3a	3.01522	2.84742	2.35657	2.00625	3.6602	2.88667	3.83713	2.84631	0.934483	2.74752	1.51965	0.79003	-1.43405	0.00395866	0.0152533
D14Ertd449e.1	4.64126	4.61663	4.53028	4.36313	4.63555	4.77264	4.77913	5.13516	3.11663	4.16131	4.2135	1.66708	-1.39459	0.00395944	0.0152533
5033404E19Rik	1.71725	0.746499	2.06851	2.7398	1.61476	2.15525	4.53953	1.83167	0	0	0.443147	0.758722	-1.87619	0.00396349	0.0152561
Pex12	3.41941	3.69524	3.92627	2.40704	3.17648	3.45888	3.45444	3.44991	0.334827	2.91415	2.8482	0.242323	-1.78858	0.00397865	0.0152932
Psmb4	6.90351	6.82428	7.27367	6.8889	6.89353	6.86342	6.8921	6.8917	4.78981	7.09778	5.88894	4.33296	-1.40152	0.00401366	0.0153915
Zfp238	3.89049	3.83935	4.18422	3.36705	4.12772	3.60329	3.62087	4.18032	2.92871	2.03564	3.8268	2.17559	-1.10998	0.00406848	0.0155437
1700017B05Rik	3.56081	3.64192	3.21515	3.38093	3.2076	3.01345	3.78753	3.71376	1.60359	2.28199	3.37517	2.42192	-1.01947	0.00407572	0.0155585
Zfyve27	3.20557	3.3597	4.15239	3.44286	3.22783	3.11363	3.41703	3.48761	1.0466	2.75706	1.28173	3.26102	-1.33923	0.00414459	0.0158083
Srebf2	4.61132	4.52697	4.46865	4.78851	4.53708	4.72717	4.61874	4.57504	3.25401	3.35803	2.91446	4.80553	-1.02368	0.00415099	0.0158197
Deaf1	4.43354	4.76253	4.33445	4.90638	4.32466	4.34842	4.81831	4.21331	2.27683	5.03257	1.87591	2.32365	-1.64046	0.00415474	0.0158274
Ppt2	5.08379	4.74051	4.57894	3.65809	4.06652	3.67664	4.06447	4.7046	1.8495	0.717517	0.679362	4.92231	-2.27952	0.00417186	0.015873
Creld2	6.92336	6.39567	6.8751	7.07547	7.23347	7.06011	6.96192	6.91648	5.94971	6.54375	6.2374	4.59284	-1.09928	0.00418438	0.015901
Rbx1	3.78133	4.22204	3.66187	3.53731	4.25967	3.92503	4.02155	3.95554	2.53014	3.94833	2.79859	1.50145	-1.22591	0.0042206	0.0159991
Ubr7	3.74988	2.32382	3.24314	3.10875	3.28542	3.49413	2.52979	3.03656	2.53139	0.346099	2.3432	1.7105	-1.36364	0.00422906	0.0160246
Tst	7.61668	7.19173	7.81911	7.19206	7.04481	7.03477	7.29121	6.97923	6.42166	6.13131	4.91424	7.01909	-1.14963	0.00425108	0.0160817
Entpd3	4.42393	3.79447	3.50079	3.53451	3.87741	3.93999	4.07927	3.58113	0.84657	2.78319	3.33219	2.99183	-1.35299	0.00428067	0.0161804
5730437N04Rik	5.58281	5.44061	6.13769	5.63933	5.69855	5.41513	4.94891	5.25376	5.12997	3.00632	3.92061	4.95144	-1.26252	0.00429918	0.0162437
BC057022	3.62742	2.20395	2.40825	3.35911	1.93774	3.76119	3.39474	2.00402	1.72949	0.634775	1.66298	1.64674	-1.41855	0.00433075	0.0163429
Fundc2	3.83839	3.07423	4.2406	4.22036	4.33357	3.67827	3.86341	3.92837	2.81386	3.16371	0.818927	3.14449	-1.41191	0.00434159	0.0163771
Ivd	4.76352	5.41869	5.43178	5.45299	5.02579	5.12372	5.30265	4.02858	4.51311	4.26157	3.94388	3.10772	-1.11189	0.00434834	0.016384
Jtb	5.57728	5.06863	4.79537	5.11251	5.06413	5.31428	4.98556	5.0651	3.61737	4.25838	5.00603	2.3571	-1.31314	0.00435632	0.0163992
Stx5a	6.40073	6.48279	5.92547	5.90595	5.99631	6.17442	6.13448	5.92111	3.75879	5.03089	6.29327	4.15948	-1.30705	0.00440374	0.0165373
Rcc2	4.03147	4.59322	4.29425	4.38604	3.88605	4.02727	3.63517	4.00188	1.92176	2.14849	2.37417	4.45022	-1.38326	0.00441186	0.0165543
Pirt	5.22924	5.89538	5.12637	5.88843	5.66941	5.3896	5.69907	5.76363	0	2.76025	5.56776	3.99773	-2.50121	0.00444305	0.0166646
Il10rb	3.60098	3.47244	3.32504	3.37132	2.84166	3.34203	3.19975	3.67666	1.21106	3.99059	0.149722	0.433771	-1.90745	0.00444707	0.0166673
Tbcb	5.8168	5.9148	5.131	5.51261	5.30247	5.97122	5.48214	5.06127	0	4.79685	2.67842	4.8259	-2.44875	0.00445459	0.0166875
Zfpl1	4.40752	3.07523	3.57208	4.35972	3.72517	3.95161	4.00349	3.17238	1.87505	3.37622	2.79815	0	-1.77104	0.00446404	0.0167162
Lmtk2	4.23251	4.49512	4.06362	4.20918	4.14223	4.0555	4.34318	4.40818	4.15723	3.03342	3.5212	2.23162	-1.00782	0.00449937	0.016828
Il18r1	3.02186	2.14093	3.03	3.87252	2.77803	3.2265	2.88885	3.1274	0	2.39216	2.65813	0.234236	-1.68963	0.00452712	0.0169008
Ccdc90a	4.8039	5.11724	4.87949	4.71141	4.57445	4.23149	4.6739	4.88696	4.72151	3.67617	3.48638	2.45809	-1.14932	0.00456322	0.0170056
LOC100504703	3.18977	3.61238	0	2.98558	4.65592	1.9494	2.79667	4.47289	0	1.09755	0	0.967586	-2.44154	0.00456458	0.0170056
Flcn	3.76472	3.44872	3.02734	3.55163	3.77179	3.66416	3.0685	3.51431	2.49243	2.54412	2.96166	0.284274	-1.40577	0.00458572	0.017068
Ddx54	3.4171	3.82946	4.07921	3.47511	3.38478	3.29233	3.74555	3.28141	3.79749	1.79532	1.76961	2.107	-1.19576	0.00459027	0.0170781
Ndufs6	6.50892	6.81306	6.64811	6.31999	6.67899	6.65465	6.9246	6.80321	4.57662	7.08968	4.99731	4.58253	-1.35741	0.00459748	0.017098
Fpgs	4.69602	5.54244	4.7094	4.04389	3.98634	4.00736	4.9579	4.65685	4.25583	3.80048	2.0231	2.11118	-1.52738	0.00463084	0.0172146
Vps72	4.27445	5.15399	4.74463	4.46399	4.95749	5.14707	4.83811	4.87842	2.9421	4.56841	4.28043	2.93794	-1.12505	0.00463255	0.0172146
2310016M24Rik	5.83985	6.48645	5.99072	5.10739	5.71409	5.83578	5.68032	6.06936	3.85392	4.11491	5.05211	5.67337	-1.16692	0.00464565	0.0172494
Pex26	3.33406	2.73726	3.10995	3.52221	3.32528	4.28139	4.24542	3.49264	0.245443	1.85597	3.7785	0.617508	-1.88167	0.00466037	0.0172832
Fktn	3.08803	2.76708	2.57312	3.44304	3.74173	2.88928	2.41842	2.87261	2.16675	2.53662	0.646476	1.79333	-1.18837	0.00469533	0.0173641
2300009A05Rik	3.35756	2.42191	3.6033	2.40536	2.6568	2.1874	2.98663	3.09175	2.63025	1.04393	1.25554	1.75431	-1.16783	0.00482697	0.0177514
Prss53	2.2609	3.36228	3.61794	2.24284	2.22935	2.21526	2.02269	2.80065	2.66158	0.0828768	0.549513	0.881759	-1.55006	0.00484999	0.017829
Imp3	5.46969	5.19293	5.6507	6.36684	5.76868	5.48461	5.907	5.52387	2.5363	5.4343	4.28437	4.66594	-1.44031	0.00492247	0.0180478
Med28	3.81296	3.60041	3.88118	3.48651	3.50914	3.46996	3.6999	4.08609	3.0166	3.53749	1.46954	0.244612	-1.62621	0.0049232	0.0180478
Commd9	3.01734	3.063	2.97111	2.26293	3.08127	2.45005	3.00924	2.6963	0.37633	3.50888	0	0	-1.8476	0.00492514	0.0180478
ORF61	4.73731	4.52863	4.37764	4.50914	4.50585	5.12843	5.18932	3.65489	3.70036	3.37966	4.16405	2.8988	-1.04318	0.00493017	0.0180512
Slc39a9	5.11713	5.55308	4.78727	5.08713	5.05923	5.3496	5.18067	5.0365	5.21161	3.15381	4.16157	3.80898	-1.06233	0.00493389	0.0180512
Rnpep	4.69895	4.92699	4.6209	4.98965	4.61035	4.4439	4.53006	4.64227	1.11807	2.99235	2.89406	4.9764	-1.68766	0.00495667	0.018113
Cyc1	6.37258	5.23228	6.18885	5.59262	5.93367	6.29288	5.82027	6.34121	0.196783	4.98589	4.1365	4.90125	-2.41669	0.00497973	0.0181829
Glb1l3	6.90076	6.45842	6.05105	6.66845	6.63276	6.49079	6.51084	6.44236	4.25123	5.97623	6.05421	5.59981	-1.04906	0.00500379	0.0182411
Trappc9	4.16564	4.21001	3.62052	3.5368	4.00822	3.68126	3.4448	3.64133	1.22826	3.73087	3.00034	2.018	-1.2942	0.00500499	0.0182411
Arpc1b	5.13606	5.24527	5.32954	4.95186	5.09784	5.68282	5.53181	4.94414	3.42727	3.91878	4.06883	5.35085	-1.04849	0.00501258	0.0182595
Gnmt	5.09292	4.89683	4.95011	5.41168	4.89681	5.16198	5.55361	5.70151	5.47778	3.5051	2.23566	0	-2.40355	0.00503306	0.0183197
Ppp1r3e	2.02785	1.2875	2.28732	1.2755	4.07658	1.8985	1.13714	1.99957	0	0	1.33863	0	-1.66409	0.00506999	0.0184323
Tnni3	1.9715	2.70203	0	2.4179	1.42012	3.61218	0.663024	1.75573	0	0	0	0	-1.81781	0.00515879	0.0187183
Atf6b	4.82807	5.31832	4.723	4.70016	4.71152	4.82797	4.70914	4.46375	3.30187	5.0393	3.372	2.80737	-1.15511	0.00517717	0.0187703
Prr15l	4.45595	5.0309	4.15351	4.39977	4.00305	3.53855	4.97567	5.27943	2.67069	4.05381	1.43969	3.59531	-1.53973	0.00524829	0.0189677
Mrpl48	4.82324	3.62191	3.24388	3.37886	3.70641	3.606	3.76016	5.28705	3.77843	2.05069	2.11536	1.60017	-1.54228	0.00525258	0.0189677
A730008H23Rik	3.11892	2.90031	3.62149	1.54505	2.79338	1.84362	3.65369	1.66187	1.55142	1.95677	0	0.366568	-1.6736	0.00525876	0.0189767
Cdipt	4.84916	4.91928	4.24993	4.76204	4.53036	4.39728	5.04397	5.10276	3.16697	4.40738	3.77208	0.891083	-1.67247	0.00526082	0.0189767
Tbl2	3.58773	3.99547	4.11959	4.35792	3.36563	3.93751	3.74515	3.43448	0.431288	4.09851	1.76145	2.27725	-1.67581	0.00528908	0.0190638
Sqrdl	5.83886	5.91857	4.75428	5.29281	5.2974	5.67563	5.39757	5.27117	4.58815	5.09164	2.03177	3.87958	-1.533	0.00530325	0.0191
Aqp5	3.15426	3.47032	2.56625	2.69332	3.25808	2.67732	3.15019	3.41362	0	3.38074	0	1.72967	-1.77032	0.0053246	0.0191578
Tmem180	3.5786	3.97983	3.77031	4.04055	3.07973	4.10689	3.62414	2.96044	4.3091	0	1.53902	0.078032	-2.16102	0.00533921	0.0191771
Slc48a1	4.38602	4.85509	5.28278	4.68562	5.12816	4.89258	4.95007	4.27844	3.76809	2.69479	3.95905	4.56521	-1.06056	0.0053479	0.019186
Mfsd11	3.02706	2.49794	3.97286	3.13262	3.50637	3.11058	3.26616	4.4286	1.03061	2.37057	2.05629	2.85574	-1.28947	0.0053823	0.019282
Mitd1	2.2266	3.51735	3.84843	3.0635	2.18078	2.85937	3.43839	2.01538	0	0	3.36864	0.154347	-2.01298	0.00540814	0.019357
Nfe2l3	3.86989	3.30836	3.41337	3.96017	3.72984	3.94433	3.53425	3.64218	3.21971	2.17885	1.2528	3.38731	-1.16563	0.00541467	0.0193654
Slc9a7	5.49023	5.49395	5.40637	5.68317	5.61151	5.6251	5.46144	5.53507	4.24397	4.7934	5.24166	2.25355	-1.40521	0.00542658	0.0194004
D14Ertd449e.2	4.66055	4.39702	4.55711	4.36313	4.64055	4.5469	4.78579	4.86122	3.11663	4.16131	4.21623	1.66708	-1.31122	0.00543172	0.0194099
Fam108c	5.19741	5.2543	5.02406	5.22498	5.20015	4.81257	5.30346	5.15464	4.52216	4.51463	4.04995	1.68365	-1.45385	0.00543911	0.0194143
Krtap17-1	0	2.12943	1.96083	4.09046	3.99482	2.15091	3.84076	0.733116	0	0	0	0	-2.36254	0.00544096	0.0194143
Sepx1	6.18287	6.16542	6.06642	5.7553	5.86011	6.07773	5.49965	6.20675	4.44957	0.491762	3.50457	5.97652	-2.37117	0.00546285	0.0194623
D4Bwg0951e	4.09555	4.3751	3.99832	4.08783	4.23642	4.11405	3.23531	3.27742	0.132991	2.0475	4.25302	1.82775	-1.86218	0.00546544	0.019464
D14Ertd449e	4.66182	4.61663	4.54606	4.37599	4.63555	4.78752	4.7774	4.86122	3.15618	4.20415	4.29149	1.66708	-1.32805	0.00550792	0.0195798
Zbtb1	2.89352	3.37796	3.42786	3.61465	3.61553	3.52815	2.91475	2.99136	2.18267	2.70544	2.67015	0.204498	-1.35478	0.00550853	0.0195798
Mrps18c	5.54921	5.97704	5.43071	4.08695	6.34908	5.18731	5.04062	5.69029	4.43962	5.12399	2.40687	2.86984	-1.70382	0.00554244	0.01967
Cbx4	3.22269	3.35291	3.02137	3.18356	3.74155	3.50635	2.96726	3.26193	0.0808694	2.92676	2.47679	2.08828	-1.38903	0.0055612	0.0197063
D630039A03Rik	4.36484	5.13349	4.73284	4.83826	4.63649	5.14488	4.65507	4.5818	4.9679	2.85464	3.25487	3.51733	-1.11227	0.00560625	0.0198431
Tbc1d13	3.11284	3.48034	2.94532	3.27636	3.25886	3.23308	3.39991	3.10558	3.7528	0.116618	1.60183	0.88511	-1.63745	0.00567143	0.0200278
Lpcat4	5.79537	6.17833	5.98075	5.79859	5.43149	5.68102	6.17423	6.13335	4.85587	6.04908	4.10577	3.24784	-1.332	0.00567629	0.0200296
Arl6ip4	4.9319	4.94195	5.34275	5.18957	4.89517	5.14542	5.52781	6.16857	4.96258	3.48125	4.68524	3.45205	-1.12261	0.00570393	0.0201041
B4galt7	1.64034	2.75094	2.35216	1.28857	3.89297	3.57774	2.20701	3.21567	0	2.64347	0	0	-1.95481	0.0057241	0.0201522
9130230L23Rik	4.80055	4.00736	4.46228	4.29111	3.98975	4.22726	4.93106	4.14679	0.429497	5.10099	2.33254	0	-2.39126	0.00573967	0.0201839
Pnpt1	3.65189	2.79975	2.37796	3.01474	2.46915	3.04501	3.19904	2.48711	0.806873	3.30949	0.655572	0.718773	-1.5079	0.0058069	0.0203892
Flt3l	2.13527	3.1403	0.61012	1.10843	3.93305	2.84318	1.88413	1.81986	0	0	1.41086	0	-1.83158	0.00587752	0.0205825
1700123O20Rik	3.02393	3.20786	3.81802	3.22306	3.54133	3.15164	3.3037	4.29982	0	2.99805	2.45691	2.24145	-1.52207	0.00589816	0.0206391
Sh3glb2	4.14407	4.33548	4.47151	3.83891	4.23028	4.23694	3.44987	3.70464	1.03138	4.75487	1.94153	0	-2.11952	0.00592858	0.020722
Cited4	4.14138	4.20315	4.71136	4.7249	4.75578	4.83082	4.50459	4.1463	0.866531	4.29264	1.13622	4.0618	-1.91299	0.00594789	0.0207533
Ints4	5.20524	4.7255	4.79213	5.29772	4.3372	4.55377	4.67175	4.79735	3.94536	2.78242	4.79878	3.29786	-1.09148	0.00594854	0.0207533
Spg21	3.61361	3.10976	3.38585	2.97332	3.40729	3.92994	3.43535	3.74705	3.31148	2.16549	2.69947	1.22974	-1.09873	0.00594961	0.0207533
Med10	4.49255	4.58963	4.09288	4.42311	3.87568	3.82956	4.81733	3.79396	0	1.42464	4.59171	2.73298	-2.052	0.00597738	0.0208179
Mrps16	4.33971	4.92865	5.49663	5.39992	4.99307	4.88634	5.03155	5.80357	0	4.34266	2.00891	4.79921	-2.32223	0.00597808	0.0208179
Eme2	4.16298	3.01631	3.02129	2.85375	2.8374	2.4512	2.59774	3.82944	0.286123	0.877769	3.61094	0	-1.90256	0.00600362	0.0208737
Snrnp35	2.93651	3.88747	2.79425	2.7778	3.13379	2.73685	3.34148	3.39411	2.14534	0	2.69845	2.09139	-1.39149	0.00601731	0.0209134
Efs	3.15476	2.69615	3.58952	2.99824	2.82175	2.69705	3.75106	3.00957	0.329585	3.4219	1.7884	0.0485532	-1.69265	0.00603489	0.0209588
Cbr3	4.02985	2.77165	3.18396	2.51152	3.06123	3.0361	1.61272	3.93494	0	2.19716	1.85758	1.71566	-1.57514	0.00603879	0.0209644
Phgdh	4.56521	4.61502	5.00486	4.54055	5.22251	4.81649	4.71871	4.77931	4.01334	3.46995	1.26657	4.41242	-1.49226	0.00607519	0.021067
Ddrgk1	5.90518	5.85117	5.37055	5.41032	5.6011	5.58493	5.59787	5.19458	1.29431	4.71511	4.00887	5.11715	-1.7806	0.00608599	0.0210808
Dnase1l1	3.4012	3.07172	1.99748	3.46032	3.52906	3.67954	4.19665	3.91209	0	1.24246	3.59122	1.52306	-1.81682	0.00612535	0.0211853
Kdm1b	3.40739	4.65305	4.19621	4.01657	3.92525	4.26282	3.76775	3.68091	3.47707	1.0081	1.46568	3.7837	-1.55511	0.00614168	0.0212339
Mon1a	3.6037	4.57129	3.66822	4.49069	3.83592	3.65629	4.63461	3.07886	0.204829	2.98488	3.95944	0	-2.15516	0.00619092	0.0213721
1810029B16Rik	3.62405	2.33433	1.7371	2.01339	3.34767	2.11659	2.55949	3.1529	0	1.44347	0.689653	2.33994	-1.49243	0.00620043	0.0213969
Epn1	4.39478	3.84102	5.05735	4.15217	4.07529	4.36178	4.36941	5.03241	4.21546	3.10479	3.1106	0.843329	-1.59198	0.00623012	0.0214753
Xrcc6	3.42845	3.58649	4.0898	3.51354	3.52876	3.38073	2.66964	2.7752	1.86567	1.69406	0.886087	3.56334	-1.36929	0.00633456	0.0217623
Slc2a12	4.14986	4.04113	4.29146	4.39764	3.97907	4.27668	3.87864	4.50237	4.24572	3.03316	0.971529	2.79218	-1.42896	0.00637413	0.0218819
Slc35a4	5.49091	5.3835	5.49075	4.86685	5.48017	5.21242	5.5078	5.0884	4.6879	2.38921	4.47301	4.73826	-1.243	0.00639667	0.021943
Sfxn2	4.04708	4.19241	3.16362	3.62979	3.53886	3.58033	3.2063	3.61327	1.49563	3.44887	3.01945	0.427485	-1.5236	0.00642516	0.0220162
Nck1	3.53745	4.40378	4.13032	3.92937	3.09696	3.65132	4.70749	4.59964	1.56053	2.65621	4.16198	1.52207	-1.53184	0.00645761	0.0221028
Taz	4.62326	4.79426	5.09603	4.74631	4.77734	5.05418	4.74145	4.22382	1.82322	3.39336	5.16883	0.538794	-2.02603	0.00647195	0.0221355
Rab3ip	3.85556	3.22989	3.30777	3.57918	3.60876	3.62338	3.49198	3.30705	3.59369	1.47029	2.47394	2.39716	-1.01668	0.00648269	0.0221558
Sdf2	5.61715	5.21982	5.03759	4.93615	4.94592	5.64456	5.05124	5.3452	2.98762	4.89099	2.52277	4.97004	-1.38185	0.00648946	0.0221707
Ttc33	3.64234	2.96159	3.30201	3.27075	2.63055	2.63645	3.25106	3.27486	1.42676	3.15195	2.07534	1.80269	-1.00702	0.00652012	0.0222508
Rint1	4.3783	3.98921	3.99772	4.38599	4.13845	4.28102	3.68229	4.24995	1.59626	4.48716	2.73013	2.51273	-1.3063	0.00658034	0.0224017
4930471M23Rik	3.74747	3.29669	3.18323	3.36218	3.41559	3.11744	3.86065	2.99718	0	2.77178	1.45855	3.16528	-1.52365	0.00658056	0.0224017
Camsap3	4.68407	4.23541	5.06563	5.22316	4.5392	5.01352	4.90778	4.99131	3.5917	2.85159	3.82883	4.8652	-1.04818	0.00664286	0.0225696
E130309D02Rik	3.8301	3.60549	3.79824	3.52938	3.64323	3.32866	4.02471	3.62889	2.08252	0.174637	4.31594	0.570869	-1.8876	0.00666104	0.0226147
Pde6d	3.35668	2.27297	4.47026	3.2195	3.61791	3.04076	4.14149	3.60496	0.724375	1.26344	3.92941	0.334485	-1.90264	0.00670925	0.022752
Nt5c3l	3.49328	2.35898	4.35752	3.9042	3.21954	2.88191	3.76799	3.79474	0	3.38382	1.42136	2.22552	-1.71459	0.00675734	0.0228661
Ccdc56	5.74567	5.62244	4.60348	6.40964	5.45564	5.65939	6.396	6.11353	0.359702	3.65789	3.98496	5.66163	-2.33468	0.00681531	0.0230201
Wbp1	5.96124	5.25835	6.07065	5.57491	6.12377	5.82874	6.06125	5.97536	3.98964	6.28196	4.13581	4.01454	-1.2513	0.00681924	0.0230249
Snapc2	2.24822	1.94546	2.10994	2.88558	2.99445	3.62806	4.17207	2.92097	0	1.68272	2.70079	0.121987	-1.73672	0.00684688	0.0230725
Mrpl10	5.00056	4.95273	5.12374	4.4925	4.75983	4.73525	4.93345	5.15248	4.03857	4.70493	3.62422	1.60035	-1.4018	0.00684833	0.0230725
Rnf141	3.93407	4.19499	4.40949	4.36062	4.63271	4.10924	4.67911	4.31686	4.11112	3.91272	0.786831	1.92281	-1.64627	0.00686139	0.0231074
Tmub1	2.65262	4.11219	3.10234	3.76681	3.44454	3.32249	4.01469	3.48382	0	0.694455	0	4.44858	-2.20168	0.0069354	0.0232743
Psmg1	3.8335	2.58904	3.45788	4.74462	4.08176	3.72578	2.90113	4.18444	0	1.37526	2.16089	3.75196	-1.86774	0.00693592	0.0232743
Nkiras2	3.37053	1.94847	2.41188	3.9116	2.52527	3.67742	3.52693	2.7008	3.37998	0.616196	0.0458992	0.773141	-1.80531	0.00705142	0.0235856
Rhoc	3.30252	4.18462	4.54447	3.78721	4.00005	3.19347	3.63581	3.23422	0.422205	4.40052	1.82552	0.183984	-2.02724	0.00705168	0.0235856
3110003A17Rik	5.7646	6.70857	5.75057	6.00391	5.46722	5.31634	5.90459	5.33231	3.53173	4.22098	5.69811	4.8795	-1.19843	0.00706404	0.0236184
Hist2h4	2.78279	4.86041	4.58458	2.80983	3.27206	4.29634	3.50273	6.06167	0	0	4.74851	0	-2.83417	0.00707439	0.0236444
Ndufv3	7.07338	7.01995	7.05622	6.59085	7.42897	6.85648	7.05447	7.18976	4.90891	6.78758	6.76653	5.13448	-1.13438	0.00709322	0.0236817
Fam108a	3.7153	3.64491	3.09926	3.82731	3.48316	3.57462	4.04027	3.69884	0.751114	2.70978	0.360659	3.90968	-1.70265	0.00711136	0.023725
Ehmt1	3.86593	3.53891	3.92277	3.68932	3.79669	3.6577	3.45872	3.56819	1.42111	3.53328	3.28672	2.21763	-1.07259	0.00711389	0.023725
Gm9958	1.8252	3.49618	2.85093	1.11766	1.13998	1.38564	0	2.31712	0	0	0.355921	0	-1.67761	0.00717142	0.0238823
1110049F12Rik	4.17515	4.41711	3.94471	4.18524	4.24394	3.99288	3.90902	4.55599	1.39183	3.97047	0	3.743	-1.90168	0.00720121	0.0239556
Ascc1	2.88391	4.18542	4.6191	3.75668	4.14357	3.23993	3.52059	2.80681	3.10378	2.09046	2.85634	1.13136	-1.34901	0.00720872	0.0239634
Supt4h1	5.24071	4.5914	5.48699	4.29582	5.3371	5.22514	5.69513	5.06555	4.09458	4.36573	2.79701	4.67505	-1.13413	0.00723753	0.0240418
Bola2	6.97517	7.28059	7.12619	5.79901	6.98767	6.61344	6.85417	6.36122	3.85588	7.9393	1.26367	2.45783	-2.87051	0.00728659	0.02417
Nudt22	5.75798	4.31141	5.18952	5.27851	5.63486	5.04912	5.26494	5.76568	2.95309	3.19806	0.933128	5.79942	-2.06058	0.00733006	0.0242968
Cab39l	5.77311	6.03218	5.67461	6.08407	5.69211	5.88902	5.83404	6.10017	5.95838	4.70581	4.5083	2.39857	-1.49215	0.00735934	0.0243851
C1galt1c1	5.82817	5.22338	5.24247	5.57026	5.82085	5.69347	5.66388	6.10387	3.48535	4.57637	4.80556	5.56665	-1.03481	0.00737195	0.0244181
Ninj1	2.73537	5.2069	2.57005	4.66697	2.12033	2.24431	2.96305	3.30778	0	0	2.81371	1.58343	-2.12756	0.00737786	0.0244289
D1Bwg0212e	5.58952	5.26266	5.43533	4.88377	5.27857	5.15226	5.03812	5.05321	5.56827	2.93333	4.11933	2.14558	-1.52005	0.0073846	0.0244425
Fadd	4.01185	1.65963	3.56836	3.37753	3.84815	3.21527	2.80485	4.29069	2.76152	1.8394	2.03563	0.682797	-1.5172	0.00741761	0.0245242
Mrpl9	3.52968	3.56246	2.88404	3.55857	3.98116	4.06451	4.28805	3.72176	3.51607	2.92805	2.0784	0.659001	-1.4034	0.00746558	0.0246399
Mettl3	3.30869	3.06005	3.88544	2.45816	3.68319	3.08401	3.40306	2.87501	2.93302	2.42269	1.7668	0.088904	-1.41685	0.0074884	0.0247064
Eif2ak2	3.91263	4.24041	3.33176	4.03414	3.79396	4.1077	3.30348	3.96531	1.84185	3.1914	2.65882	3.65198	-1.00016	0.00768337	0.0252594
Hist2h3c1	4.24304	4.6338	4.68703	4.37695	4.68975	4.53771	4.40695	4.3062	2.75022	1.37119	5.24574	0.289975	-2.0709	0.00773306	0.0253866
Gramd1b	2.94472	3.79863	3.17669	3.78643	3.7769	3.58292	3.02696	1.72727	1.18261	2.93364	2.15212	1.21745	-1.35611	0.00777796	0.0254797
Vps52	3.66355	3.2457	3.17225	3.26386	2.77314	4.32738	4.32062	2.99856	3.51172	1.35447	0.70615	2.34929	-1.49022	0.00783803	0.0256317
Atg5	4.48457	4.43777	3.75903	4.25159	3.90763	4.1869	4.31396	3.21075	1.88162	2.65942	4.45489	1.41412	-1.46651	0.00784099	0.0256317
Zbtb8os	3.88504	3.42899	2.60287	2.79376	3.44783	4.15851	3.60288	2.74083	2.07235	0	3.50734	1.03176	-1.67973	0.00792376	0.0258656
Tmem53	1.94606	4.82291	1.90991	0	2.6574	2.00554	2.81266	2.30106	0	0	1.1422	0	-2.02139	0.007962	0.0259721
Slc25a16	5.06049	5.1722	4.89016	4.78096	4.80258	4.81841	4.95092	4.88848	5.42422	3.12523	3.01743	3.44504	-1.16755	0.00797899	0.0260091
Zfp771	2.61244	4.38449	2.85782	1.9786	2.85209	2.60128	2.42998	2.58662	0	2.54707	1.93114	0.293505	-1.59499	0.00800424	0.0260721
Dact1	3.64801	2.65375	3.4696	2.40912	2.64005	3.16487	3.11265	3.46867	0.74129	2.97484	0.0733097	2.45453	-1.50985	0.00800678	0.0260721
Ube2m	3.48024	3.9585	3.91622	2.44358	4.47155	4.6181	5.04882	3.99749	1.08646	0.753913	4.50515	1.5898	-2.00798	0.0080219	0.026103
Rragd	3.82892	4.02083	3.9622	3.67592	3.77118	3.77394	3.78719	3.61729	4.3802	2.24636	1.91855	1.37484	-1.32469	0.00804569	0.0261631
Bloc1s2	1.75718	3.59398	2.86729	2.82137	3.28386	2.58993	3.05341	3.47146	0.504564	3.16882	0	1.59166	-1.61355	0.00804606	0.0261631
Mrpl14	5.25885	4.37626	5.09296	5.06539	5.46687	5.42945	4.98701	4.68077	0	3.54858	5.54475	1.88409	-2.30034	0.00816026	0.02646
Csnk2b	5.66447	5.46695	5.41952	5.29469	6.18178	5.85961	5.47401	6.27331	1.52906	3.34355	5.59228	5.01966	-1.83316	0.00818543	0.0265171
Chchd4	3.44955	1.48362	2.92571	2.69486	3.18879	3.41367	2.41285	3.81154	2.06885	0	2.71051	0	-1.72773	0.00821188	0.02659
Alg1	3.27341	2.39594	3.39515	2.85873	2.36022	1.9612	3.8565	2.78378	1.62182	3.05842	0	2.29347e-08	-1.69055	0.00822055	0.0266088
Cog2	2.6121	3.20333	3.31736	3.1232	3.846	3.4357	3.16104	3.92236	0.632275	1.63226	0.866507	3.89792	-1.5704	0.00828852	0.0267841
Abtb1	2.48242	3.51402	2.74945	1.06877	2.26269	2.13905	1.25927	1.51423	1.94156	0	0.515574	0	-1.50945	0.00829347	0.0267885
Dbt	4.49024	4.14319	5.00737	5.11838	5.33176	4.79867	4.86942	4.53898	2.95679	2.94926	4.35699	4.571	-1.07874	0.0084085	0.0270937
Zdhhc6	4.01246	4.21925	4.6481	4.26852	4.33953	4.07229	4.03229	4.05588	3.04667	3.64197	3.88023	1.08317	-1.29303	0.0085454	0.0274882
Nceh1	3.83651	2.93818	2.84823	3.0579	3.51195	3.53895	3.52142	3.29333	0.972398	1.93381	2.72563	3.17884	-1.11564	0.00854693	0.0274882
Nde1	3.63894	2.53057	3.88586	3.18959	3.70666	2.36013	3.6543	3.82595	0.842875	3.34553	2.44473	0	-1.69071	0.00855474	0.0274882
Sra1	5.28655	4.65193	5.41608	4.94746	5.8478	5.2227	5.70725	5.65162	1.72859	4.71338	3.70904	5.01943	-1.54881	0.00860844	0.0276032
Fahd1	4.15007	1.43002	2.90032	2.33273	3.81107	3.13315	4.41576	2.55479	0	1.24852	2.33503	1.80701	-1.74335	0.00867417	0.0277561
Psmg4	4.39985	4.37816	2.22357	3.25763	3.75299	3.45005	4.45177	5.28233	0	0	0	4.95291	-2.66132	0.00872312	0.0278967
Nr1h2	4.61643	4.16742	4.45319	3.33996	4.71878	3.05426	4.32171	4.92302	2.99488	3.69803	2.53813	3.05047	-1.12897	0.00873073	0.0279081
Selk	6.31299	6.09083	5.739	6.08397	6.17199	6.40635	6.07186	5.91584	4.92446	5.4078	2.85122	5.86422	-1.33718	0.00874011	0.0279285
Baiap2l1	4.17837	3.4294	4.45255	4.13842	4.15473	3.76397	4.5146	3.66563	4.13697	3.16781	1.81239	2.36695	-1.16618	0.00876104	0.0279663
Zfyve19	3.16713	3.59926	2.73538	2.75196	3.11855	2.89258	3.49004	2.96427	0.821637	2.11706	0.612152	3.40787	-1.35022	0.00880291	0.0280612
Nrbf2	4.69971	3.22482	4.1357	4.17769	3.94883	3.12888	3.41119	3.00817	2.09699	0	0.648838	4.23659	-1.97127	0.00882785	0.0281213
Pigb	5.18401	4.80973	4.3448	4.75512	4.72574	3.76609	4.83084	4.82968	0.521579	5.8805	0.294544	2.01174	-2.47866	0.00885306	0.0281782
Zc3hc1	3.01276	2.5743	2.51794	4.03311	4.21697	3.59115	2.64384	3.49181	0.337425	2.96179	2.13627	1.81971	-1.44644	0.00885489	0.0281782
Ormdl2	4.96615	4.80692	5.12397	5.00427	4.97635	5.25014	4.96646	5.35912	4.858	4.05543	1.23984	3.94474	-1.53217	0.00891745	0.0283285
Yipf1	4.92954	4.49734	5.09445	5.25355	5.09403	5.51067	5.35146	5.13511	4.04292	3.21046	5.2822	1.29923	-1.64957	0.00896321	0.0284257
Nkain1	2.51939	4.02025	2.1695	1.51091	2.52569	1.57834	2.40078	2.19592	0	0	2.68631	0	-1.69352	0.00908643	0.0287558
1110008F13Rik	6.05375	5.77735	6.05377	5.99887	6.12713	6.05411	5.90698	6.3583	4.1241	6.05566	5.53208	2.98366	-1.36741	0.00909552	0.0287558
Ptdss1	3.52982	3.9869	3.74391	3.68441	3.91739	3.80903	3.27349	3.14565	2.87103	0.890605	1.29318	3.86802	-1.40562	0.00912591	0.028842
Fam203a	1.98887	3.71373	2.08364	1.87012	3.07323	2.53732	2.28459	2.44975	3.05018	0.303733	0	0	-1.66168	0.00918298	0.0290124
Adh5	5.35937	5.71386	5.49335	5.35955	5.19542	5.33852	4.85198	5.60168	2.91093	4.70628	4.72716	4.94622	-1.04157	0.00924862	0.0291974
Stx16	3.73769	4.13776	3.93188	3.95932	3.69282	3.52504	3.88784	4.17894	1.73362	1.17054	4.21772	2.99514	-1.35216	0.00926081	0.0292139
Apool	4.00023	0.293259	3.20105	3.67569	3.20666	2.70374	2.33893	3.39033	0	0.792554	0	2.60012	-2.00307	0.00929435	0.0292942
Uchl5	5.46517	5.00616	4.8393	5.1146	5.43085	5.2986	4.8668	4.76853	5.21501	2.9124	4.3491	3.62101	-1.07437	0.00933332	0.0293738
Usp18	2.75368	2.35457	1.2976	3.51879	2.13918	2.10815	3.19277	2.05466	0.243937	0.841	0.427255	2.49654	-1.42524	0.00933392	0.0293738
Klhdc3	2.232	2.92978	2.68356	3.20619	3.15041	2.45952	3.54453	3.19817	2.08076	0.600264	3.09196	0	-1.48228	0.00933958	0.0293738
Sugt1	3.72979	4.03873	3.01078	3.27949	3.38604	3.36495	2.62694	3.67039	2.28732	2.7726	0.388499	2.90226	-1.30072	0.00934056	0.0293738
Slc25a22	3.14026	3.68542	1.86181	2.86356	3.03448	2.49767	2.52432	1.87053	1.74006	0	2.72361	0	-1.56884	0.00934186	0.0293738
Gtf2h3	2.59665	2.43498	2.42202	2.8438	3.29324	3.67749	3.10221	3.43417	1.86252	2.72078	0.791415	2.17503	-1.08814	0.00935882	0.0294171
Nfyc	2.70527	3.54164	3.25138	2.19139	2.67842	3.51614	1.99937	2.55502	0	2.89564	1.91648	0	-1.6018	0.0093973	0.0294979
BC031181	6.50171	6.84941	6.90198	7.07273	7.23037	7.18115	6.76027	6.88032	5.00444	5.23161	6.83485	6.57458	-1.01087	0.00941391	0.0295299
Akr1c13	3.73176	4.29937	3.99322	4.01493	4.05355	4.31357	4.7035	4.10773	0	4.68438	1.92905	2.60083	-1.84864	0.00947407	0.0296784
Kcnk1	7.39097	7.25861	7.14247	7.45088	7.41561	7.25312	7.37362	7.16799	7.24129	6.62784	6.27162	4.66704	-1.10471	0.00952056	0.0297836
Exoc7	4.88045	4.44789	4.93756	4.6362	4.53351	4.59608	4.24872	4.42024	3.66513	4.33299	3.20851	0.229517	-1.72854	0.00954104	0.0298275
Gm5480	7.6011	6.69594	6.77156	6.64499	6.9476	6.80051	7.32909	6.91321	5.73108	6.3199	1.089	5.607	-2.27625	0.00955508	0.029854
Snapc5	5.1431	3.55337	5.07246	4.90907	5.42714	4.71912	4.40289	4.7633	3.891	4.43841	1.20317	3.19321	-1.56736	0.00958992	0.0299127
Tspan3	5.70589	5.96394	5.63523	5.93874	5.70729	5.54925	5.53545	5.57605	5.25552	3.02465	5.0494	5.13272	-1.08591	0.00968711	0.0301413
Ap3m2	1.7652	1.37224	3.00955	3.13275	2.54351	3.37613	3.02089	3.77905	0	2.45085	1.64818	0.722773	-1.54446	0.00975551	0.0303439
Agbl5	2.75392	3.47337	3.29888	1.33398	3.09224	3.22409	2.36164	2.30625	0.213198	1.94256	2.38877	0.739736	-1.40948	0.00978028	0.0304005
C2cd4a	3.32117	4.21826	4.33176	3.9493	3.84437	3.9387	3.93247	4.41163	2.53226	0	2.98377	3.90733	-1.63762	0.00981929	0.0304864
Rps6kb2	3.96688	4.88266	2.7027	2.50676	3.46458	5.2829	3.91815	3.47361	0	4.35757	0	1.48354	-2.3145	0.00982111	0.0304864
P2rx4	6.16718	6.53391	6.37874	6.47789	6.20358	6.16072	6.48165	6.13852	5.9477	2.30029	5.61407	5.10262	-1.5766	0.00990028	0.0306517
Hist1h2bf	3.91526	4.36589	4.38612	4.29408	4.22536	4.81834	4.54476	4.09667	3.35142	4.42062	2.1326	3.317	-1.0254	0.00990572	0.0306517
Def6	2.51911	3.10502	3.49069	2.23524	2.43197	2.85829	3.34786	2.71332	0.819782	1.89615	1.02938	2.96167	-1.16094	0.0099073	0.0306517
Cxcl17	5.64181	4.23498	4.84495	5.16419	4.60824	4.55854	4.42738	5.12246	0	0.584253	3.77842	5.30394	-2.40867	0.00990755	0.0306517
2810025M15Rik	1.73114	2.35694	3.62484	0.746312	2.32432	1.15437	0.4478	1.31202	0	0.763384	0	0	-1.52137	0.00998648	0.0308269
Abhd14a	4.48008	3.74986	2.74292	2.60811	1.92344	3.59394	3.07976	3.45363	0.70368	0	3.93195	0	-2.04506	0.0101078	0.0311252
2210016L21Rik	3.79975	5.12126	4.17169	4.72924	4.40854	3.64244	4.37021	4.88707	2.95166	1.98831	4.82314	0.390638	-1.85284	0.010173	0.0313052
Dgcr2	3.8175	3.69095	3.65111	3.67703	4.05678	3.59925	3.56221	3.7063	1.08355	3.38213	3.44634	2.56561	-1.10073	0.0102261	0.0314151
Dym	4.70552	4.63919	5.05807	4.68722	5.06417	4.74179	4.51442	4.3069	3.31702	2.50428	5.05321	3.55911	-1.10625	0.0102535	0.0314794
Dnajc25	4.57817	3.93732	3.78763	4.27383	4.39514	4.63005	4.19167	3.74484	1.16663	1.01329	4.00755	4.02655	-1.63883	0.0103292	0.0316799
AW209491	2.39477	1.93365	2.94571	2.83017	2.89331	2.2565	4.09711	3.06998	0	0.998642	3.18162	0.741715	-1.57215	0.0104047	0.0318378
AI463170	4.444	6.34824	3.81924	4.22405	5.05482	3.91727	5.93714	5.5173	4.56526	2.93724	3.35701	2.37487	-1.59916	0.010504	0.0320991
Taok3	3.87867	4.91649	4.24269	4.57613	4.58711	4.12228	4.03197	4.31588	2.94615	4.64809	3.06476	2.30434	-1.09307	0.0105903	0.0322987
Narf	3.49079	2.97768	3.37438	3.29322	2.93553	3.54854	3.52647	3.08874	1.88864	3.90472	1.04745	0	-1.56921	0.0106284	0.0323906
Zfp787	1.55116	2.23342	2.70607	0.990324	2.33932	2.45642	1.31271	3.71076	0.422785	1.63816	0.967642	0	-1.40538	0.0106704	0.0325002
Pecr	3.32636	4.21027	3.58183	4.19099	3.06816	3.62193	4.23381	4.21606	0	2.90226	4.0722	1.12443	-1.78146	0.010699	0.0325514
Ubqln2	5.00532	4.98831	5.22637	5.24562	4.92467	5.58108	4.94797	5.34157	1.33463	3.3256	4.18145	5.38353	-1.60131	0.0108156	0.0328559
Tmem56	3.32611	2.29487	3.55006	3.39695	3.49387	3.76033	3.46788	3.65377	2.84666	0.918521	2.75628	2.5367	-1.10344	0.010845	0.0329343
Gcdh	4.4759	3.54937	3.92407	4.62315	3.69374	4.88292	4.02501	4.27995	2.59567	2.68774	4.47382	0.632923	-1.58423	0.0108637	0.0329427
Psmd5	5.55483	5.44086	5.06299	4.85877	5.15117	4.87325	4.16247	5.24911	4.78278	4.55759	3.1103	3.71371	-1.00309	0.0108656	0.0329427
Gstk1	6.8274	5.93885	5.41756	5.96765	6.19797	5.99894	5.97579	6.38534	5.40422	6.04476	4.70952	4.00217	-1.04852	0.0110098	0.0332817
Tc2n	3.34737	4.05053	3.64406	3.91979	3.70739	3.8134	4.21402	3.39277	3.55411	1.7285	3.57893	1.77552	-1.1019	0.0110562	0.0334001
Pvrl2	4.16524	3.67959	4.62577	3.88538	4.05424	3.82073	3.50793	4.40123	0	2.20113	2.29583	4.53366	-1.75986	0.0110924	0.0334983
4932702P03Rik	2.87884	3.56831	2.15061	4.05664	3.23921	3.96524	3.93925	2.92843	3.84074	1.9249	4.33938e-07	2.10527e-05	-1.8994	0.0111664	0.0336778
Tmem38a	4.59493	3.88755	4.06085	3.54733	3.86252	4.1018	3.83696	4.03338	2.0177	3.38679	2.42603	4.07553	-1.01415	0.0111837	0.0337081
Fcf1	4.92283	4.75836	5.26129	4.15409	4.64787	5.60564	4.68817	5.30677	2.67837	4.24102	3.58404	4.7754	-1.09842	0.0111998	0.0337336
Cblc	3.59901	3.88133	3.85333	3.85092	2.66027	4.39612	3.68248	3.7319	3.54552	2.97529	1.99855	0	-1.57708	0.0112387	0.0338076
Cmtm8	5.37432	4.32212	5.19858	5.53836	5.16757	5.18245	5.41713	4.36808	3.63817	0.716284	0.704983	5.89102	-2.33346	0.0112779	0.0339145
1110008L16Rik	3.06376	3.03602	2.88126	3.8643	3.38129	3.64079	3.92552	3.19126	3.65458	2.66937	0.390604	0	-1.69439	0.011351	0.0340567
Mospd3	5.50381	5.21806	5.00365	5.25056	5.49014	5.68594	5.62263	4.71733	4.95577	4.4979	3.90194	0.699726	-1.79768	0.0113661	0.034091
Qtrt1	4.81508	4.54627	4.49278	5.11901	4.90771	3.20481	5.39017	4.97135	5.29686	0.579347	3.30439	0.602003	-2.23524	0.0114214	0.0342345
Smarcd2	3.92072	3.6415	3.47682	4.03976	3.69594	3.66684	3.80485	3.14834	3.28828	2.13823	0.996999	3.56359	-1.17757	0.0114543	0.034322
Syngr2	6.99084	7.14037	7.36225	6.77897	6.93806	7.1198	7.40334	7.04011	7.64186	5.78415	4.94916	5.35192	-1.16495	0.011458	0.034322
Bop1	2.5079	3.84519	3.2859	3.01394	3.30278	3.35312	3.02211	3.01723	0	3.05134	2.89429	0.692936	-1.50888	0.0114951	0.0344107
Ccdc64b	2.91141	1.80416	3.9597	3.35514	2.59744	2.84896	3.0654	2.76305	1.97919	0.214858	2.4692	1.91051	-1.26972	0.0115561	0.0345487
Slc22a18	4.35082	5.4239	4.35953	4.76942	5.19037	5.19197	5.16472	5.22901	1.29552	3.92731	5.52067	0.485541	-2.15271	0.011578	0.0346029
Fam173a	4.79299	4.95362	4.82318	5.06103	4.98694	4.5674	5.4482	4.32958	0.313781	6.21498	0.932931	2.4519	-2.39197	0.0116287	0.0347208
Prpf31	3.37057	2.72064	2.90377	2.82405	3.57005	3.16861	3.16982	3.28835	1.21779	3.02883	0.751693	2.8634	-1.16156	0.0116829	0.03486
Prkra	2.32286	3.29325	3.10795	3.49718	2.95639	2.42196	1.92512	1.53595	1.91901	2.05857	1.30328	0.329775	-1.22992	0.0117268	0.0349798
Tmem20	2.47225	2.12715	2.62411	2.31775	2.96987	2.80117	2.83771	3.5111	2.19253	1.1232	0.150536	2.57871	-1.1964	0.0117459	0.0350163
Xpnpep1	4.50789	4.5717	4.37828	4.64699	3.90453	4.71065	4.51923	4.69097	1.71875	4.78777	2.76514	3.63465	-1.2647	0.0117653	0.0350494
Nop2	2.90415	3.15613	2.73542	3.12669	3.08075	3.74671	3.28614	2.18649	2.69635	2.04545	2.26011	0	-1.27733	0.0119306	0.0354388
Atp13a2	3.65013	4.19204	3.73924	3.63875	3.37091	3.33182	3.72083	4.24408	4.02016	1.3381	2.10798	2.80315	-1.16862	0.0119377	0.0354487
2410003K15Rik	3.97722	4.10203	3.93133	4.00682	4.41174	4.92489	3.28123	4.59466	0.322099	5.29291	1.16868	1.58573	-2.06139	0.0120271	0.0356569
Tmem184a	4.57287	4.75309	5.17864	4.47375	5.05293	5.1207	4.81579	5.04435	3.22828	3.21025	3.46035	5.36876	-1.0596	0.0121898	0.0360465
AW011738	3.56118	3.84132	3.89015	3.66679	3.49572	3.99567	4.13142	3.62831	4.20697	2.85312	1.31358	1.86081	-1.2177	0.0122564	0.036228
Tmem126b	4.61545	4.45965	3.38251	3.31444	4.29845	2.45781	4.84521	4.10669	0.527253	3.87641	2.43359	2.28782	-1.65376	0.0123026	0.0363336
Pddc1	3.4098	3.12904	3.51543	2.59695	3.99296	3.46484	3.40594	2.82651	0	1.74251	4.1131	0	-1.82878	0.0123151	0.0363589
Mapre3	4.81783	5.09948	4.43751	4.6195	4.02376	4.91926	4.86723	5.50835	2.2158	5.14863	3.69478	0.094689	-1.99814	0.0123848	0.0365298
Rpa1	4.15403	4.50931	4.70855	4.72938	4.18486	4.28898	4.59271	4.26428	1.47391	4.57383	3.26442	3.48446	-1.22986	0.0123941	0.0365401
Phpt1	5.49747	5.40128	5.77446	5.71183	4.99184	5.75909	6.00908	5.5543	0	2.10894	5.01229	5.76544	-2.36575	0.012566	0.0369344
BC029722	4.90106	4.09123	4.11765	4.10442	3.60331	4.58839	3.79491	4.2871	1.83127	4.16581	2.58996	3.61809	-1.13473	0.0126219	0.0370869
Hist1h2bj	4.25533	3.70413	4.19721	3.843	3.72476	3.98493	4.78025	4.41182	2.80877	4.48759	2.4239	2.48951	-1.06024	0.0126537	0.0371447
Trappc1	6.94186	6.94983	6.97397	6.86551	6.62159	6.75873	6.35792	7.24861	4.36646	6.64843	6.00106	0.281114	-2.51549	0.0127538	0.0373674
Trappc6a	6.34139	6.04097	5.89131	4.9484	5.99343	5.61115	5.91608	6.48024	0.330872	4.26362	3.7591	6.2727	-2.2463	0.012769	0.03739
Slc25a35	4.66673	4.36078	3.80227	4.99282	4.20086	4.69946	4.56675	3.80428	1.10832	3.64194	4.03709	3.41635	-1.33582	0.0128129	0.0374931
Fis1	6.24529	5.61022	5.92518	6.04071	5.69958	5.56962	5.8824	5.77275	0	5.38407	5.19025	3.98083	-2.20443	0.0129518	0.0378396
Aup1	6.00645	5.34429	6.20186	5.69281	5.50932	5.69281	6.01003	5.71667	4.31465	6.07602	3.78876	4.85968	-1.012	0.0131125	0.0382125
Acot7	3.05845	3.89532	1.48484	2.95452	2.52295	2.19098	3.7589	1.82108	0	0	1.52393	2.71306	-1.65163	0.0131236	0.0382207
Hist1h2bl	5.45107	5.92328	4.48429	4.42481	4.42984	4.79699	4.69513	5.08018	3.64463	4.87346	2.56515	3.92764	-1.15798	0.0131746	0.0383523
Ccdc59	4.64651	2.89273	4.15268	4.4034	4.56807	4.04316	4.68689	4.3606	2.26621	3.2053	3.6283	3.64772	-1.03238	0.0131771	0.0383523
Mbd1	3.6914	3.45331	3.80144	3.53928	3.29926	3.94633	3.19289	3.65018	1.26395	1.78769	3.63643	3.19069	-1.10207	0.0132115	0.038428
Nicn1	3.18515	3.76432	3.17889	3.26706	3.41839	3.1568	3.1302	3.43649	0.296144	1.20475	4.43016	0.448528	-1.72227	0.0132887	0.0386283
Rnf115	4.65059	3.98217	4.79722	4.62514	4.19146	4.18487	4.65151	4.76442	4.81128	3.45294	3.07344	2.16057	-1.10636	0.0134151	0.038898
Hmgn3	4.30615	4.07671	5.25966	4.96805	4.14043	4.63055	5.01594	4.59963	4.29809	4.2075	2.49542	3.49708	-1.00012	0.0135249	0.0391221
Lrrc51	4.72097	2.40622	4.1879	4.31201	4.17191	4.78185	4.61225	3.84826	3.45531	3.56546	2.5997	0.990305	-1.47748	0.0135686	0.0392076
Cyp2b10	2.32822	3.74486	3.44106	3.51446	3.74202	2.78852	4.00737	3.76755	0	2.07742	1.19843	3.88513	-1.62652	0.0136694	0.0394429
Tmem42	4.91165	5.12981	5.27926	4.53348	5.27767	4.61647	4.44661	4.80071	4.4603	3.75448	4.40554	1.33108	-1.38661	0.0136714	0.0394429
Apoa2	0	0.626591	3.89897	2.99488	1.07285	1.4133	3.35319	1.46503	0	0	0	0	-1.8531	0.0137422	0.0396347
Cbwd1	2.66503	3.45865	2.30531	3.59082	2.79381	2.85345	2.8882	2.42133	0	2.16491	0.633759	3.09834	-1.39782	0.0137782	0.0397264
Golt1b	5.02046	5.19702	5.04602	4.89738	4.75077	4.66585	4.97234	4.92628	4.24893	3.8873	4.99677	2.28401	-1.08026	0.0137856	0.0397352
A2ld1	4.57849	4.4472	3.92096	4.11293	4.13561	4.23632	4.17823	4.43097	3.92901	0	4.50294	0.613214	-1.9938	0.0138755	0.0399456
2810428I15Rik	6.02738	6.14177	5.69902	5.91425	5.92767	6.08969	6.52939	6.44512	3.45638	6.91288	3.70518	4.54868	-1.44101	0.0139492	0.0400857
Htatip2	3.67237	4.28415	4.25351	3.90512	3.63436	4.22373	3.34918	3.51821	0	2.06868	3.62886	3.4917	-1.55777	0.0139548	0.0400857
Ergic3	7.15583	7.10035	7.12556	7.31077	7.07103	7.95962	7.17637	7.21747	5.31805	5.23822	7.85289	5.95351	-1.17396	0.0139549	0.0400857
Dgcr6	3.58549	3.22577	3.64026	4.11417	2.84683	2.8198	4.264	3.91107	0.968521	2.69598	3.85492	0	-1.67107	0.0140391	0.0403025
1810013D10Rik	4.46216	3.7301	4.83498	3.47009	4.54596	4.25308	4.80526	4.33086	3.4662	3.1593	4.23589	1.91995	-1.10873	0.0140897	0.0403849
Zdhhc4	2.52015	3.51292	3.53861	3.73588	4.56329	3.33645	4.06715	3.68716	3.86236	0.568806	2.74069	1.21207	-1.52422	0.0141063	0.0404199
Rnf187	5.23933	6.05302	5.70628	4.87459	5.00623	5.17303	4.85595	4.87125	2.52106	5.41524	4.27496	3.74163	-1.23424	0.0141496	0.0404836
Thop1	3.0248	3.75745	2.0903	3.0029	2.90633	3.52591	2.65002	3.47708	2.54668	2.06284	2.44758	0	-1.29007	0.0142187	0.0406584
Caml	2.85474	3.94118	2.84579	2.13693	3.42776	3.29043	3.7358	2.19031	0	0.432789	1.04732	3.81754	-1.72845	0.0143482	0.040948
Tada2a	2.9214	3.73402	3.3308	2.70029	3.39512	3.61845	3.10379	3.29113	4.12258	1.36827	1.21114	0.379981	-1.49138	0.0146146	0.0415541
Cenpv	3.36472	4.12203	3.33881	3.59994	2.30871	3.8465	4.14847	3.53925	0.607467	3.89015	2.68758	0	-1.73725	0.0147201	0.0418167
Dnajc12	3.53363	2.67577	3.78626	4.00326	4.14475	3.16806	2.2628	3.38808	1.65532	2.85961	3.02714	0.998242	-1.23525	0.0147392	0.0418312
Zfp672	4.11403	2.50055	3.16204	3.47133	3.94794	3.69836	4.12639	3.36338	2.31224	1.04912	3.68146	2.28929	-1.21498	0.0148196	0.0419949
Setd6	2.32851	3.80477	2.72608	2.64481	2.70566	3.46445	3.5149	2.20946	0	0	4.0753	0	-1.90601	0.0148342	0.0420234
Mrps10	3.73593	3.96874	3.40518	3.97213	3.80063	3.82902	4.22546	3.90361	2.92501	1.04479	2.44149	4.19638	-1.20317	0.0148454	0.0420294
Klhl11	3.78831	3.96839	3.78464	3.26434	3.45101	3.55563	2.39581	3.76726	0.718867	3.73664	2.37554	2.01764	-1.28475	0.014867	0.0420777
Tsc22d4	3.56355	4.07739	3.69141	3.44551	4.15537	4.21411	2.7061	4.22756	2.4429	1.88609	2.55194	3.90017	-1.06485	0.0148977	0.0421386
Bin3	3.4728	3.46301	2.7119	4.12745	3.68572	4.18196	3.47901	3.80568	3.75609	3.08902	1.20192	0.105465	-1.57782	0.0149253	0.0421839
Cdk10	4.14069	2.35208	4.27433	3.62649	3.817	4.00027	3.8643	4.00746	2.38143	1.87744	1.9346	4.0173	-1.20763	0.0150676	0.0424761
Gabarap	8.07821	7.88732	8.10375	7.93863	7.76939	7.80226	8.14846	8.15584	5.74168	7.97757	7.88763	5.66064	-1.1686	0.0150985	0.0425502
Lrrc20	3.35944	2.17147	3.26164	3.48023	3.253	2.38297	3.1	2.84844	0	0.89049	2.30514	3.17252	-1.39011	0.0151165	0.0425881
Ptpn6	2.6365	2.6021	3.20096	2.93858	3.02085	4.045	3.53157	3.3901	3.28851	2.75012	0.444268	0	-1.54998	0.0152344	0.0428305
1600020E01Rik	3.35163	2.48308	2.71877	3.66019	3.21856	0.548174	3.27441	1.67882	0	1.40972	0	2.33357	-1.68088	0.015235	0.0428305
Dhcr7	3.64504	3.38795	3.62691	3.27739	3.95176	4.16918	3.99166	3.89969	0.825683	3.47389	2.37787	3.51325	-1.19603	0.0152489	0.0428566
Nme6	2.3224	2.93309	2.37579	1.78832	2.74017	2.87649	3.11945	3.89496	2.3387	2.67577	0	0	-1.50272	0.0153166	0.0429552
Ndufaf3	5.34932	5.40677	4.52663	4.59357	4.70119	4.86553	5.45405	5.37295	4.55372	4.42641	3.59612	0	-1.88969	0.0153681	0.0430735
Mrpl39	4.24742	3.01987	4.33296	3.78692	3.53101	3.89414	3.82883	4.17993	0	3.6398	2.91864	2.85669	-1.49885	0.0154269	0.0432123
Dctpp1	3.19171	2.63736	4.23667	3.27994	2.91075	4.47858	4.06562	5.10327	0	4.89258	0	1.06608	-2.24832	0.0154387	0.043232
Ecsit	3.33431	1.45068	3.62633	3.39533	3.8577	3.04074	3.16575	2.79947	2.42503	2.67281	1.37453	0.933851	-1.23223	0.015479	0.0433031
Acot11	2.8917	2.30568	2.85899	2.2402	3.36424	2.80028	3.53534	2.77543	1.77549	3.19315	1.21103	0.171792	-1.25861	0.0154828	0.0433031
Prkrip1	4.20067	3.14442	3.57009	3.1453	3.65957	3.16908	4.25575	3.89656	1.95891	1.87236	1.99308	4.10885	-1.14688	0.0155844	0.0434907
Tmem85	6.16817	6.89433	6.86232	6.94714	6.7915	6.58921	6.87913	6.20713	6.81138	5.8836	5.48035	4.03355	-1.11515	0.0156652	0.0436223
Gm15417	2.58095	3.40298	3.25671	2.62507	4.02098	2.48401	2.75529	3.55375	1.77983	0.253382	1.13632	3.54156	-1.4072	0.0157655	0.0438285
Hint2	5.61345	5.44672	4.97677	5.35148	5.93884	4.53442	5.28871	5.06913	5.21926	4.77153	2.6279	3.83746	-1.1634	0.0158259	0.043958
4930481A15Rik	4.5575	3.56909	5.07229	3.41213	3.59412	4.19116	4.4902	4.22351	3.49578	1.79261	3.76866	3.08792	-1.10251	0.0160375	0.044424
2310047B19Rik	3.25855	1.29062	2.40956	2.09069	2.75794	1.94245	3.46839	2.22609	0	0.740814	2.6466	0.936746	-1.3495	0.0160559	0.0444553
2310040G24Rik	3.47405	3.18457	1.6551	4.41705	3.96864	3.61398	2.60759	3.05473	2.84027	1.38728	2.17895	1.48855	-1.2732	0.0160584	0.0444553
Dnajb2	3.35387	4.25024	3.46044	3.3962	3.94081	4.01241	3.76121	3.83524	3.08125	3.27921	0	3.00239	-1.41059	0.0160726	0.0444814
Rps19bp1	3.9994	4.62785	3.49608	4.0758	3.59284	4.65452	3.80729	5.26187	0.549881	3.26842	0.366652	4.74425	-1.95716	0.0161284	0.0446091
Unc50	5.30462	5.13631	5.0611	4.7731	5.35558	4.83411	4.47911	5.04509	2.47141	4.86246	4.42239	4.15761	-1.02016	0.0162784	0.044934
Raver1	5.23974	4.19471	5.4248	4.869	5.15424	5.10304	4.98347	5.04767	2.17248	4.96447	4.79075	0.154732	-1.98148	0.0163072	0.0449957
Terf2	3.07867	4.34919	3.53485	3.70802	3.34734	3.80823	3.24815	3.07979	3.23913	3.30628	1.12065	2.03378	-1.09432	0.0164037	0.0452216
Pmf1	3.22359	2.90406	1.11407	0.512266	3.55411	2.70255	0.544004	3.26764	0	1.71459	0	0	-1.79914	0.0164149	0.0452255
Mrps7	4.94758	4.6684	3.48767	4.71606	4.61773	4.68646	4.23586	4.66647	0.331317	4.67349	4.22578	1.09501	-1.92188	0.0164494	0.0452664
2510006D16Rik	8.4633	8.3688	8.16896	8.31598	8.24153	8.34051	8.50046	8.45935	5.93172	7.54794	7.03612	8.73213	-1.04538	0.016615	0.0456679
Uhrf2	3.98568	4.15859	3.82773	4.03746	4.28878	3.31554	3.56225	3.12531	3.97949	2.13135	3.09486	1.68359	-1.06534	0.0167442	0.0459273
Mpv17l2	5.64295	5.31119	4.59136	4.39235	5.25586	5.18292	4.9753	5.45101	5.32173	0.452624	4.52965	2.50304	-1.89861	0.0169104	0.0462869
Zfp524	1.40038	2.07411	0.326961	2.94562	3.75003	1.72707	1.92644	2.50777	0.214967	0	0	1.93678	-1.54436	0.0169244	0.0463114
Rusc1	2.94757	3.92767	3.49973	2.35522	4.51645	3.76219	3.02774	3.47056	1.33781	2.68037	2.57546	2.8398	-1.08003	0.0169439	0.0463374
Eef1e1	2.82736	3.56164	2.35597	1.85348	2.71929	2.89614	2.86087	2.02873	3.05066	0.221054	1.20055	1.07756	-1.25048	0.0170352	0.0465458
Arf5	3.67001	3.27076	3.50995	3.774	4.23197	2.98419	3.79499	3.91926	1.76002	3.33827	3.63381	0.56316	-1.32058	0.0173832	0.0473425
H2afx	5.29472	5.331	5.06449	5.29622	4.82955	5.33472	5.66464	5.3055	2.91904	5.57767	4.78529	1.54288	-1.55888	0.0174071	0.0473844
U2af1l4	3.16664	3.21292	3.42602	3.80725	3.73616	4.09386	3.24665	3.8469	0.525901	4.69932	1.79442	0.23385	-1.75368	0.01742	0.0474008
Mrpl16	4.43926	4.35186	4.53406	4.13701	3.80179	3.92035	3.75905	4.06742	0	3.78297	4.55879	0.171071	-1.99814	0.0175865	0.0477415
Cog7	3.0664	2.35279	3.94344	3.88475	3.26178	3.90718	3.23817	2.83546	1.77378	1.87527	3.60082	1.51093	-1.12105	0.0176646	0.0478943
Rab5c	5.05213	5.90157	4.83573	5.53484	5.51286	5.53948	5.74271	5.13974	2.23029	5.07149	4.42809	4.99143	-1.22706	0.018152	0.0489459
C1rl	3.70618	2.54314	2.81049	2.43397	1.97787	1.91414	2.00185	2.42319	0.781446	2.98379	0.329047	0.728896	-1.27056	0.018225	0.0490854
Hist1h4n	2.89157	2.09577	0.0032929	2.41146	3.28238	4.05274	3.29741	3.42217	0.544363	2.67753	1.11033e-06	1.08931e-05	-1.87662	0.0182462	0.049128
Hrsp12	3.85994	4.53664	4.33387	4.58261	3.92777	4.71584	3.85568	2.90971	5.13418	1.15423	2.22059	0.526403	-1.83141	0.0183108	0.0492446
Cdk2ap2	4.36046	5.17834	3.18902	5.18705	4.6843	4.56186	4.91287	4.87602	0.864461	0.83458	3.61588	5.29464	-1.96635	0.0183369	0.049286
Dscr3	2.79529	3.17113	3.78183	3.22508	2.14955	3.40274	2.61791	2.58132	0.0915322	0.392441	2.00825	3.48804	-1.47054	0.0183728	0.049354
Gprc5a	4.07521	3.99862	3.44718	4.63853	4.27995	4.04101	4.52552	3.61699	3.25939	3.7588	3.3441	0.455142	-1.37352	0.0183856	0.049374
Ppp6c	5.62232	5.81816	5.77345	5.65327	5.58309	5.65364	5.67458	5.90988	5.64887	2.85017	5.65425	3.97874	-1.17804	0.0184113	0.0493997
Fam89b	4.09692	5.27756	4.54025	4.6113	4.92269	4.67469	5.49172	3.74749	5.6254	2.56938	2.35779	1.62021	-1.62713	0.018646	0.0498997
Tk2	3.52772	1.89457	2.7678	2.8271	2.11568	2.75364	2.56256	2.70367	2.45564	2.50351	0.613246	0	-1.25099	0.0186985	0.0500107
Sh3gl1	3.28732	2.24054	3.60164	3.42762	3.73861	3.74471	4.08516	3.60079	0.623742	3.59498	1.98254	2.60974	-1.26305	0.0187376	0.0500573
Osbp	4.93936	4.88987	4.75482	4.82826	5.041	4.63072	5.105	4.79205	3.1022	4.73923	4.91111	2.21004	-1.13199	0.0188489	0.0503108
Pias4	4.36711	3.60491	3.8237	3.11842	3.87666	4.64805	3.11104	2.75996	0	1.09322	5.08562	0	-2.11903	0.0188648	0.0503389
Rnaseh2c	5.00239	5.28578	4.61506	3.80758	4.47558	3.5935	4.25388	5.03593	0.731107	2.98712	2.46654	5.15325	-1.6742	0.0188799	0.05035
Hist1h1d	3.09776	3.42927	3.01334	3.41079	3.6372	3.99302	3.55343	2.9326	4.50583	1.13262	1.04171	0.712652	-1.53523	0.0189843	0.0505993
Snhg4	5.40057	5.40926	5.25765	5.06232	4.95743	4.81266	5.29462	5.68362	4.63459	2.89109	5.45577	0	-1.9894	0.0190454	0.050725
Mpdu1	4.75453	3.74434	4.99683	4.6699	4.9459	5.03056	4.27261	4.86222	0	4.96974	4.4673	0.605121	-2.14907	0.0190903	0.0507937
Actr6	2.39474	2.05997	2.55552	1.53481	1.66997	1.62168	3.67272	2.06212	2.09573	1.305	0.678635	0	-1.1766	0.0192334	0.051145
Megf9	3.5041	3.67717	4.0705	4.06319	3.71624	3.34796	4.18585	4.08074	2.31685	2.63151	1.32715	4.41205	-1.15883	0.0193378	0.0513732
Snrnp70	6.69445	6.88957	6.06837	6.02806	6.2179	5.8914	5.98636	5.92127	4.35899	6.24996	4.30931	5.89951	-1.00773	0.0193414	0.0513732
Anapc13	8.30343	8.53218	8.21339	8.17165	8.39834	7.97684	7.96041	8.25854	6.55556	8.91892	6.77906	6.57358	-1.02006	0.0194331	0.0515574
Samd10	3.68145	4.3586	4.06981	4.1585	3.60528	4.3007	3.56201	4.05728	4.82085	2.60605	1.83378	0.889938	-1.43655	0.019533	0.0517333
Ufsp1	2.11085	1.92448	3.92535	2.60631	1.33762	3.47065	3.01133	3.73335	2.85218	0	1.71467	0	-1.62328	0.0196721	0.0520123
Mettl5	2.76709	3.90831	1.85718	2.51003	2.71964	2.78342	3.48197	1.70928	0	1.14365	0	3.37694	-1.58697	0.0199669	0.0526711
Khk	3.87413	3.41838	6.44864	3.67362	3.12961	3.65418	4.37458	4.34383	4.72072	0	2.79346	0	-2.23608	0.0200479	0.0528546
Six1	4.87853	5.21655	4.86376	5.01145	5.07932	5.03822	4.95352	5.23622	5.21412	1.0286	2.45548	4.90216	-1.63461	0.0201427	0.0530592
Esrp2	4.46371	4.77968	4.70777	5.00838	4.8539	4.91411	5.16238	4.65439	4.97871	3.54461	4.24879	1.74834	-1.18793	0.0201735	0.0531098
Hddc2	4.03664	3.54241	3.38041	3.52379	3.89187	3.39246	2.38716	3.41917	2.67357	3.31025	2.5716	0.748224	-1.12083	0.0201977	0.0531282
Actr1a	4.64846	5.38481	4.40161	4.70452	4.85289	4.88648	4.8685	4.74329	2.34719	5.01952	4.56031	2.54005	-1.19455	0.0203286	0.0533579
Stat2	4.66839	5.22465	4.63691	4.47676	4.98412	4.24432	5.00287	4.97164	4.55708	4.59428	1.72874	3.45685	-1.19197	0.0204327	0.0535427
Polr2j	5.30801	5.11833	5.68032	5.15356	4.98064	3.69179	5.40787	5.80336	1.54264	5.75386	4.3624	0	-2.22826	0.0204662	0.0535904
Dpp3	3.38221	3.9078	3.805	3.99625	3.85989	4.37267	3.98558	3.97711	3.38906	3.47246	3.32076	0.551088	-1.22747	0.0205347	0.0537447
Haus7	3.65707	2.12859	2.87056	3.20591	2.99659	3.99281	4.46635	3.38209	1.64165	1.87625	3.73007	0	-1.5255	0.0205517	0.0537686
Tmem115	2.33948	3.38562	2.73771	2.10566	2.57737	2.4508	3.2564	4.21842	1.67484	1.84057	1.35046	2.61986	-1.0125	0.0206035	0.0538735
2410002F23Rik	4.77637	4.24269	2.31674	4.44514	2.66034	2.83303	4.42021	4.00235	0.49129	2.64769	3.18538	2.45413	-1.51749	0.0206511	0.0539674
Elmod3	2.64014	4.36907	3.0142	2.46319	3.19682	2.78176	2.81089	2.48408	1.75779	0	0.124239	3.66818	-1.58247	0.0207605	0.0541768
Mtpap	3.28524	2.70903	2.63729	3.63228	3.40907	2.65388	2.45259	3.31685	1.23553	0.153729	1.92285	3.55402	-1.29549	0.0207776	0.0542061
Rabl5	4.1114	4.12097	3.83962	1.65079	2.22339	2.73437	3.64346	3.57647	0	0	0	4.5027	-2.11188	0.0208665	0.0543306
Ethe1	4.35421	2.59491	0.440797	1.62899	2.12593	1.78011	2.18547	2.40455	0	0.654962	0.267991	1.81914	-1.50385	0.0209023	0.0544085
Pofut2	4.41191	4.53138	3.04457	3.55862	3.83931	4.06867	4.09848	3.09326	1.14837	0.268957	5.11493	1.44251	-1.83708	0.0211226	0.0548426
Pef1	3.56324	4.44604	2.92982	2.27872	2.51881	4.15643	3.86979	1.99713	2.64479	1.78926	2.43658	0.425663	-1.39593	0.0211994	0.0550267
Acn9	2.12403	3.63713	0.739832	2.9758	4.0126	3.10555	2.38294	1.38426	2.7918	0.489505	0	0	-1.72494	0.0212893	0.055198
Eya3	3.92594	3.6723	3.1997	3.57009	2.98097	3.74363	2.97716	4.01316	1.60135	3.93646	2.48274	1.97435	-1.01164	0.0214226	0.0554508
A930005H10Rik	4.31951	2.6574	2.63416	4.35775	3.84783	4.6881	1.70361	4.5987	0	1.63538	0	4.34083	-2.10683	0.0214743	0.0555531
1700019E19Rik	4.07009	4.39536	3.5433	4.05222	4.307	3.67862	4.02286	3.65329	1.23594	3.38775	3.03594	3.96392	-1.05946	0.0216807	0.0559927
Fahd2a	1.62588	2.05695	2.45451	3.85312	2.92268	2.86304	2.23302	3.3442	0.190975	1.72101	3.01107	0	-1.43841	0.0221547	0.0570097
0610012G03Rik	3.38386	2.84113	3.00724	3.68866	2.93792	3.57672	3.33452	3.85309	0	3.97213	2.74184	0	-1.6494	0.0223013	0.0573552
Rsl24d1	4.46766	4.01807	3.84394	3.72181	4.06033	4.42545	4.21763	4.96828	2.36866	2.28411	4.98282	2.54181	-1.17105	0.0223112	0.0573637
Nagk	4.68124	3.85135	4.06867	4.01367	4.94437	4.15149	4.78629	3.58517	4.65558	1.16403	3.81544	1.29779	-1.52707	0.0223975	0.0575064
Polr2f	4.62563	5.00464	5.49484	4.77414	4.9492	4.92992	5.31214	4.61776	2.23685	4.32576	1.72947	5.60124	-1.4902	0.0225003	0.0577061
2400001E08Rik	4.98823	4.45657	4.74904	5.21067	5.10364	5.30342	5.22216	5.45272	0	2.90098	5.36623	4.43506	-1.88524	0.0225095	0.0577138
1700024P16Rik	4.03361	4.04257	3.33642	3.37008	3.74022	3.62809	3.45592	3.14611	4.3088	1.94896	1.97885	1.89252	-1.06184	0.0226488	0.0580068
Ing4	3.59982	3.70185	3.04967	3.21589	2.77603	3.65924	3.77881	3.13378	0	0.909136	4.58162	1.44213	-1.63117	0.0228858	0.058387
2700094K13Rik	4.87661	4.7139	3.05675	3.27798	4.74519	3.58975	4.16123	3.70861	1.59695	2.18351	0	4.963	-1.83039	0.0228947	0.0583935
Bin1	3.19951	4.16769	2.84654	2.51298	3.08647	2.41342	3.53382	2.66462	0.104602	2.42752	2.9724	1.76909	-1.23473	0.022978	0.0584767
Slc39a6	2.79677	3.77635	3.87755	3.90896	3.73617	4.03878	3.63325	3.57594	1.48594	1.66337	1.05268	4.76169	-1.42705	0.0231902	0.058931
Bcl7c	1.45187	1.09326	3.60379	1.22383	3.04802	1.98821	2.69115	2.21053	0.514592	0.494773	2.11467	0.38387	-1.28685	0.0233047	0.0591616
Trafd1	5.23195	5.09672	5.17741	5.14313	5.26059	5.0462	5.31399	5.07815	5.45919	3.66668	2.44288	4.76929	-1.08401	0.0234275	0.0594243
Zfp369	2.35268	1.14248	2.94047	3.17334	2.60735	3.20617	3.65315	2.37392	2.04825	0.550406	2.1936	1.42617	-1.12659	0.0234726	0.0594735
9030617O03Rik	3.95655	4.24982	3.43304	4.27644	3.58018	3.81438	3.41494	3.37329	3.36264	3.71553	2.38332	0.0539522	-1.38347	0.0234837	0.0594852
Ccm2	2.83187	4.6517	2.86627	3.84931	3.79352	4.0926	3.81623	3.08123	1.96217	3.01597	3.62124	0	-1.473	0.023602	0.0597685
Cib1	5.30362	4.64376	4.14607	4.1497	4.88016	4.31957	4.24761	4.63567	0.939275	4.43177	0	4.90693	-1.97127	0.0236111	0.0597751
Abhd16a	5.26298	5.33815	4.76061	5.30432	5.77246	5.23055	5.03492	5.44528	4.30223	5.81487	2.7849	3.82063	-1.088	0.0237333	0.0600351
Atpaf2	3.30401	4.09193	1.96042	3.48311	3.34028	3.05249	3.70298	2.21438	3.11345	0	2.96997	0	-1.62284	0.0238649	0.0603185
Ubl4	5.46239	5.09964	5.39775	5.80451	5.54387	5.36568	5.63239	5.3932	4.07723	2.94898	4.12115	6.20188	-1.12512	0.0239609	0.0605445
Gm5801	3.6996	4.1636	4.11082	3.69124	2.72392	3.24015	3.43544	3.11081	2.90948	3.27018	0.631936	2.73152	-1.13617	0.0240664	0.0607447
Bckdha	4.55006	4.94698	4.44794	3.59554	4.61977	3.98933	4.8838	4.73715	0.24365	4.29391	4.35801	2.56847	-1.60531	0.0242699	0.0611163
Tead4	3.51216	3.25555	3.01223	4.08934	2.78664	3.7228	3.78068	3.85057	0.306119	3.71501	3.44402	0	-1.63496	0.0242732	0.0611163
Solh	3.1864	3.64733	2.96401	2.63156	3.03307	1.69551	3.00682	3.84693	0.128844	0	0.15901	4.38685	-1.83278	0.0243076	0.0611863
Mavs	4.73967	4.47358	4.25208	4.78467	4.38558	4.24657	4.35412	4.2276	5.24678	2.36179	3.36596	0.509201	-1.56205	0.0245291	0.0616431
Prmt7	6.40237	1.76462	1.58709	3.41973	3.2939	2.12819	2.37973	1.91296	1.42663	1.85541	0	0.225092	-1.98429	0.0246496	0.0619121
Immp1l	4.40179	4.58007	5.03491	4.74036	4.47112	4.46282	4.37242	4.67163	2.22357	3.85319	5.3135	1.66107	-1.32906	0.0246581	0.0619166
Grina	5.86214	6.31334	5.66915	5.70712	5.94451	6.15097	5.60555	5.91643	3.6482	4.25845	4.33833	6.7691	-1.14263	0.0247157	0.061994
9430023L20Rik	3.68137	2.16353	4.16688	2.19997	2.28296	3.64247	2.52104	1.88059	0	0	1.15765	3.52243	-1.64733	0.0248402	0.0622218
1500002O20Rik	4.31812	3.69518	4.02762	4.11416	4.15981	3.17151	3.95618	3.28518	4.92443	0.804549	0.982304	2.41255	-1.56001	0.0248566	0.0622461
Psmc5	6.52475	6.25563	6.53181	6.22652	6.47427	6.32143	6.41639	6.4735	5.99553	3.56141	6.51471	5.34255	-1.04948	0.0250731	0.0626352
Zfp414	4.77928	4.47212	4.60069	5.03988	4.96442	5.17463	4.35419	4.39928	0	5.97884	0.256972	3.74238	-2.22851	0.0251003	0.0626693
Elovl1	5.28828	5.12652	4.19538	4.50015	4.49812	5.03728	4.35479	4.69142	4.12271	4.68138	3.31409	0	-1.68195	0.0251913	0.0628796
Thap7	3.03185	3.74451	2.64383	3.54311	2.36019	3.77023	4.27761	1.54198	0.680727	2.2883	3.24196	0	-1.56142	0.0252	0.0628843
0610009B14Rik	2.12282	0	2.04375	1.24604	0.770431	0	3.53151	1.58584	0	0	0	0	-1.41255	0.0252582	0.0629954
Psme3	5.49144	5.90858	5.61462	5.42117	5.82777	5.24699	5.56604	6.0098	2.19563	5.11078	4.32069	5.82361	-1.27312	0.0253114	0.0630942
1110031I02Rik	4.48862	5.19292	4.48218	5.04343	4.72266	5.08195	3.86373	5.11023	3.2871	5.0652	4.00181	2.14166	-1.12427	0.0254505	0.0634065
Gpr172b	2.6104	3.83825	2.71719	1.93004	1.16311	3.20693	1.48414	3.3231	0.230474	2.45002	1.55805	0.352993	-1.38626	0.0254815	0.0634497
Sp5	3.1335	3.04523	2.57181	3.40948	3.52857	3.68592	2.74262	3.49112	0.686662	3.80176	0	2.58481	-1.43272	0.0255005	0.0634633
Gnptg	5.50957	5.54174	5.20829	5.22241	5.61376	5.60749	4.77086	5.48478	5.42899	2.49415	4.11848	5.03821	-1.0999	0.0255008	0.0634633
Ddt	6.79949	6.27228	6.4079	5.60412	5.91502	6.27577	6.99063	7.04224	3.03766	6.3124	6.42634	4.17175	-1.42639	0.0255353	0.0635323
Taf12	4.30277	3.30688	4.15166	3.05477	2.9577	4.23543	2.98387	4.12754	0.705473	5.07676	1.27261	0	-1.87637	0.0256137	0.0636758
Csnk1g2	5.22439	5.70314	5.0282	4.61079	5.3646	5.40076	4.75435	4.57115	5.41788	3.89383	2.74871	4.19325	-1.01875	0.0256557	0.0637585
N6amt2	3.14006	2.08438	3.17025	3.75654	4.29508	4.54235	3.88098	3.90576	0.298374	3.18815	3.85493	0	-1.76156	0.0257903	0.0639427
Mrpl55	3.30305	3.71826	2.43144	2.94985	3.48947	3.60745	2.66491	2.8878	0	4.84297	0	0	-1.92079	0.0259976	0.0643704
Sh2b1	1.88312	3.57664	2.6315	2.87626	2.59343	2.36517	2.59752	2.69894	2.62532	0	2.6942	0	-1.32294	0.0260141	0.0643941
9130008F23Rik	3.61969	4.16962	3.99535	3.07697	3.82738	3.65313	3.07738	4.20194	3.54803	2.84731	3.0795	0.235217	-1.27517	0.0262141	0.0648369
Rab27a	4.73151	4.88679	4.46081	4.93414	4.84585	4.59024	4.15334	4.21992	4.68562	4.4181	2.08662	3.07323	-1.03693	0.0262505	0.0648725
Timm13	4.13309	3.56376	4.06178	4.05302	4.5631	3.22017	4.77012	4.02453	0	5.72967	0.91347	1.54951	-2.00053	0.0265507	0.0654767
Ndufaf1	2.99335	2.5615	3.29346	2.84345	3.43433	3.47715	3.50949	3.31685	1.73003	2.65735	3.43665	0	-1.22269	0.0267584	0.065901
Cr1l	6.11648	6.15834	5.92058	6.37011	6.08655	5.85699	5.9144	6.16167	3.51068	6.48643	5.38408	4.88	-1.00784	0.0268047	0.0659667
Rpl30	5.14362	5.12449	4.78701	2.65552	4.38793	3.95802	4.55926	4.80732	2.84465e-05	4.50324	3.64228e-05	4.5193	-2.17225	0.0268065	0.0659667
1700113A16Rik	3.44824	2.74116	2.35711	3.36064	3.64811	3.37348	2.71373	2.88195	0.802556	1.94162	3.80688	0.80268	-1.22712	0.0269069	0.0661959
Rtn2	2.4046	1.40781	2.75276	0.846747	3.23664	2.62495	4.43235	1.9485	0	2.98344	0	0	-1.71093	0.0269639	0.066248
Hist3h2ba	0.483238	1.96514	0	2.34431	0	2.25835	1.45828	3.75083	0	0	0	0	-1.53252	0.0270166	0.0663423
Fam187b	3.59006	3.92077	3.48132	2.68676	3.8351	3.24573	3.92655	4.10459	0.192394	3.65262	3.74761	0.549031	-1.56344	0.0271287	0.066546
Znhit1	3.83457	4.72913	4.22265	2.9105	4.89377	5.44012	4.77404	4.32044	1.26281	4.44647	4.28902	1.28307e-08	-1.89108	0.0273169	0.0669195
B3galnt2	2.74409	2.34938	3.31437	3.02816	3.68201	3.44038	3.46309	3.00563	0.934502	4.06823	1.76512	0.261656	-1.37101	0.0273694	0.0670305
Ninj2	1.04679	1.4101	0	3.57232	2.02958	2.30533	0.909166	0	0	0	0	0	-1.40916	0.0276673	0.0675807
Cyb5r4	3.17309	3.97008	2.95876	2.52433	3.12525	2.94392	4.33934	2.98833	0.618159	1.7338	3.0979	2.96361	-1.14952	0.0279357	0.0681642
Hist1h4j	4.40247	4.92739	4.2979	2.60638	3.55386	4.1161	3.4897	3.85675	1.86595	3.68651	2.94207	2.9951	-1.03391	0.0279767	0.0682283
Zgpat	4.11878	1.48041	2.78443	2.72141	2.12086	2.66327	2.36313	1.86483	2.53653	0.700222	0.770236	1.46149	-1.14752	0.0280427	0.0683532
Psmd4	5.20908	4.71734	5.26148	5.51173	4.88924	4.86362	5.07257	4.8583	2.32253	5.17676	4.64954	3.93025	-1.02815	0.0280853	0.068403
Rpa3	3.34301	2.30776	3.40303	3.70893	2.6348	4.09692	2.37452	3.37567	0	1.54846	3.57299	2.0798	-1.35527	0.0280937	0.0684053
Ranbp17	2.83939	3.98932	3.43079	2.89386	3.23927	3.25646	3.03741	2.48655	2.32772	3.21794	0.418769	2.34509	-1.06925	0.0281629	0.0685195
Wdr45	3.54661	3.91306	4.12325	4.21323	4.22321	3.97438	4.33985	4.33663	3.88408	4.44757	1.81119	1.28705	-1.2263	0.0283561	0.0689171
Gmcl1	3.21539	3.22419	3.49053	3.63901	3.6338	3.51862	2.22251	2.84862	3.96523	0.767849	2.2244	0.778477	-1.2901	0.028418	0.0690482
Slc6a9	3.39641	2.26551	3.40445	3.90549	3.09742	3.1224	3.02379	3.76824	1.85971	1.02205	1.11856	4.05237	-1.23479	0.02844	0.0690482
Mrps33	4.95243	4.96505	5.34112	4.8813	5.05399	4.91165	3.82838	4.76091	2.53469	5.16713	2.51019	4.46415	-1.16781	0.0284527	0.069061
Fam124a	2.85485	2.50989	3.31848	1.97718	2.30574	1.77368	2.82735	1.93851	0.330818	3.50236	0.342428	0	-1.39431	0.0286971	0.0695993
Atf7	3.31329	3.44724	3.27715	3.55788	3.35162	3.34877	3.38017	2.77873	1.59069	1.90724	4.13891	1.58566	-1.00123	0.0293735	0.0709974
5930416I19Rik	2.53577	2.21915	2.61258	1.11046	2.10785	2.11536	1.68535	3.57778	0.423003	0.145653	0.277974	2.9238	-1.30293	0.0296056	0.0715023
Pex16	3.86393	2.86904	2.21614	1.82249	3.5692	3.83384	2.29603	3.73585	2.32761	0.920452	1.53097	2.72905	-1.14879	0.0298723	0.0720523
Asb13	2.85231	2.37007	4.22407	2.51886	2.04043	2.72536	1.58651	3.48335	3.95591	0	0	0	-1.73614	0.0299862	0.0722705
Mis12	3.7135	3.50013	2.99018	3.30248	2.9337	2.80716	2.31976	2.4201	0.643846	2.69521	3.19198	0.9929	-1.11739	0.0300671	0.0724275
Ankzf1	3.23456	2.67415	2.68402	3.54382	3.38334	3.15264	3.35962	2.86444	1.26922	4.08378	0	1.74122	-1.33852	0.030082	0.0724429
Mcts1	3.49645	3.99792	3.94098	2.80877	3.24767	3.56911	4.02928	3.2466	1.05642	2.62136	3.82769	2.58763	-1.01883	0.0300942	0.0724429
Rwdd4a	3.85164	2.95972	3.4099	3.89292	3.64442	2.9255	2.78162	3.16682	3.01408	2.98307	2.5132	0	-1.20148	0.030097	0.0724429
Dffa	4.77202	3.53911	5.16923	2.34663	3.86551	3.28641	4.21836	2.77697	1.38143	2.1462	0.110968	4.43693	-1.7279	0.0301134	0.0724636
1110059E24Rik	3.3744	4.08397	3.94401	4.33312	4.1035	4.52791	4.45122	3.03343	2.45579	3.74369	3.93391	1.38178	-1.10265	0.0302042	0.0726254
Bax	3.86895	4.67967	2.15544	4.35593	4.0769	3.78817	3.72571	2.8258	0	4.46209	2.74775	0.23221	-1.82406	0.0302794	0.0727746
Ift122	1.47379	1.36726	2.92877	2.71755	2.29721	1.73349	3.69873	1.27564	0.261679	0.892295	2.05818	0.877245	-1.16421	0.0303328	0.0728777
S100pbp	4.09667	3.89883	3.88762	4.08462	4.05816	4.79838	3.63131	3.88633	0.516526	2.20026	3.32112	4.65531	-1.36943	0.0303674	0.0729227
Tmem179b	5.98827	5.83247	5.69017	6.00257	6.02497	5.94468	6.5169	5.59822	2.82142	5.67994	5.52977	5.40343	-1.09114	0.0305589	0.0732685
Mmab	1.99779	2.12007	1.25901	2.06357	2.13607	1.57787	1.61495	3.85417	0	1.22297	2.22677	0	-1.2155	0.0306711	0.0734991
Pigyl	4.58853	3.77143	4.24725	4.16866	3.25691	3.7972	4.20971	4.70243	1.76236	2.04967	5.49242	0	-1.76665	0.0309811	0.0741267
Hist2h2be	3.33226	3.82727	2.63196	2.7084	3.35841	3.30335	2.85705	3.50782	2.48476	0.155727	2.95923	2.75125	-1.10308	0.0310831	0.0743317
P2rx6	3.75675	3.87666	3.47564	4.42745	3.72016	3.69359	3.8871	3.69795	0.0975602	2.83688	2.30132	4.49169	-1.38505	0.0311637	0.0744304
Atp6v0c	6.77154	5.98728	6.70718	6.95624	6.34515	6.12256	6.90363	6.83458	2.45374	6.9034	2.78024	6.81156	-1.84128	0.0312366	0.0745643
Hist1h2bm	4.46669	4.18181	2.60517	4.34915	4.15973	4.39492	2.91164	3.69549	4.62191	2.78455	0.837456	1.00157	-1.5342	0.0315957	0.0752904
Rabggta	3.12815	3.87458	3.22895	2.36051	2.54647	2.6057	3.17694	3.37349	1.86607	3.74946	0.941733	1.02415	-1.14149	0.0315981	0.0752904
5930434B04Rik	5.268	5.94542	5.08081	5.19321	5.98671	5.10708	5.40604	5.10509	5.63053	5.0879	3.75189	3.013	-1.01572	0.0318864	0.0758224
Rnf167	4.96697	5.06243	4.59775	4.4546	4.44286	3.9835	4.21555	4.90063	4.28492	2.8405	4.83651	2.30458	-1.01141	0.0319558	0.075928
Egln2	4.29006	4.6875	3.88738	3.81646	3.6097	3.2118	3.65636	3.61444	3.21123	3.47617	3.3328	0	-1.34166	0.0320704	0.0761224
Ncbp2	5.10322	4.58145	5.15521	4.89831	5.08093	4.43649	4.54494	5.04185	4.73208	3.61679	4.86165	2.19828	-1.0031	0.0320902	0.0761494
Fam162a	5.60272	6.09267	6.09848	5.91267	5.47885	5.65787	6.04251	5.67904	3.07845	6.24104	2.1302	5.80694	-1.50644	0.0322179	0.0763644
Wfdc10	4.17332	5.66121	4.40145	4.8977	0	0	3.94457	0	0	0	0.783288	0	-2.68896	0.0326307	0.0771149
Rhpn2	4.94021	4.38232	4.48864	4.69763	5.10866	4.36314	5.28457	3.73242	2.27175	4.48866	1.25604	4.88965	-1.39817	0.0326776	0.0771862
Xab2	3.56144	4.35757	3.75267	3.90467	3.41697	4.37424	3.84855	3.85853	3.13178	2.98307	4.05564	0.0663594	-1.32512	0.0332566	0.0782339
Mrpl37	4.04155	4.46993	3.81749	4.25871	4.51521	4.52194	3.48078	4.10162	0.533312	3.98505	4.87339	0	-1.80296	0.0335578	0.0787419
Snapc1	2.85093	2.0927	4.38194	3.5911	3.13577	2.48247	3.29106	3.38237	3.74289	0.193243	2.5301	0	-1.53449	0.0336318	0.0788354
Ticam1	4.7947	4.59051	4.23998	4.77242	4.57123	5.1719	4.24055	5.13647	5.06784	1.44811	3.675	3.83394	-1.1835	0.0337313	0.0790085
Prdx5	6.66283	6.77614	6.69916	6.5672	7.32178	6.59347	7.00887	6.79356	6.90898	6.9735	4.66672	3.27336	-1.34724	0.0340767	0.0795554
Wdr73	1.56625	2.83096	2.72637	2.60024	2.08449	1.92917	2.28029	3.89617	0.936378	3.39439	0	0	-1.40655	0.0341578	0.0796492
Nipa2	3.85515	4.03525	3.97146	4.43421	4.05277	4.47531	3.78439	3.88615	1.88002	5.01266	3.0081	1.7096	-1.15924	0.0342533	0.0798063
Rpp21	3.85846	5.14638	2.51444	4.58535	4.87804	4.23577	6.06871	4.0649	3.31218	3.78551	3.07518	2.62343	-1.21993	0.0343594	0.0799929
Aldh1l1	2.73817	1.95655	5.50801	2.58162	2.60185	1.65904	2.59591	1.62941	1.4334	1.69788	0	1.58563	-1.47959	0.0344422	0.0800878
1110034G24Rik	3.59926	0.954774	2.46283	3.35771	0.493589	1.54253	1.09488	3.04119	1.43853	0.626876	0	0.629894	-1.39452	0.0344913	0.0801375
Psmb3	4.70296	4.94756	4.24207	5.01609	4.98274	5.01933	4.55224	5.67791	1.07338	4.95622	4.15997	4.0732	-1.32692	0.0346181	0.0803393
Zmat2	3.90085	3.26102	4.27403	4.26565	4.08729	4.03589	4.28205	4.07534	0.50734	2.855	4.33531	3.40742	-1.2465	0.0350201	0.0808992
Fam3a	5.56185	4.76525	4.99488	5.1237	5.5404	5.44824	4.51583	5.1152	5.80063	2.41272	3.89143	4.00175	-1.10654	0.0350728	0.0809729
Pcgf1	1.98084	2.54539	0.425355	2.8125	3.79857	2.43631	0	3.64834	0	0	1.98983	0.230593	-1.65081	0.0352269	0.0812743
Ykt6	4.00972	4.10928	4.5297	4.23234	3.67846	3.83083	4.46051	4.04016	0.867764	4.88092	3.38097	2.18708	-1.28219	0.0353009	0.081375
Trpm3	3.02644	2.60261	2.58851	3.25774	2.9337	2.51645	3.2307	2.05957	3.86687	1.132	0.852203	0.250843	-1.25149	0.0353054	0.081375
Pmpcb	5.17681	5.13025	5.76491	5.58895	5.02993	4.89325	5.12828	5.56433	6.05445	3.92225	4.11308	2.90205	-1.03663	0.0355913	0.0819114
Uckl1	1.94075	1.68992	2.82129	2.00734	3.16096	2.79213	3.86584	3.35845	0.925397	0	3.12748	1.65925	-1.27655	0.0357664	0.082253
Ttc30b	2.64303	3.88375	1.87017	1.56793	1.68449	2.62904	2.65301	1.85023	0	2.24802	0.291468	2.05112	-1.20005	0.0362663	0.0831673
Pin4	3.66786	4.50507	2.81857	3.47019	4.39806	3.42799	2.6859	3.21207	3.27786	2.50642	3.0793	0	-1.30732	0.0364495	0.0834459
Pim3	5.73072	4.96795	4.97251	4.80764	4.62938	5.01239	5.05559	5.15341	2.21562	5.08963	4.268	4.58611	-1.00136	0.0364699	0.0834552
Cdc37l1	3.4265	4.05979	3.97272	4.15619	3.58485	4.26471	4.66051	4.30839	1.24553	2.72066	5.09888	2.06746	-1.27107	0.0365391	0.0835534
Tm9sf4	5.20464	5.01652	4.95498	4.75488	5.2439	4.8904	4.50873	4.84356	1.89955	4.86374	4.25202	4.56652	-1.03174	0.0365577	0.0835734
Unc119b	3.65923	3.43245	4.02222	2.87937	2.32055	2.90183	3.69978	2.4353	2.87255	3.1945	1.60274	0	-1.25139	0.0366351	0.0836262
Atp13a1	4.87494	4.87221	4.95067	4.60835	4.8855	4.76481	5.10222	4.73337	4.95795	4.09729	4.40849	1.83906	-1.02331	0.0366576	0.0836362
Gtf3c5	3.17537	3.78536	2.41353	2.57988	2.91073	2.60432	1.29803	3.01371	0.475638	1.1537	0	3.65613	-1.40125	0.0366867	0.0836819
Ddx49	3.32347	3.44884	3.01927	3.56627	3.69772	3.3708	4.31806	2.9731	0.105776	2.96837	4.33648	0.296623	-1.53788	0.0369576	0.0841623
Hist1h2ba	5.53752	3.4241	4.00852	3.48233	3.69925	3.6898	4.05415	3.9171	2.69129	4.51496	2.0936	2.16719	-1.10984	0.0370072	0.0842257
D330012F22Rik	3.60057	2.86393	2.10464	2.60511	2.3773	2.38298	1.55949	2.1782	0.382989	0.457471	2.75333	1.93173	-1.07765	0.037048	0.084298
Bphl	4.97078	4.71213	4.84806	4.26188	4.69432	4.77566	4.5377	4.52931	1.36927	4.02247	4.41201	4.4595	-1.10042	0.0373053	0.0847164
Gm16845	2.32364	3.96896	0.245368	2.27646	1.0564	0.514127	0.800316	0.541278	0	0.297116	0	0	-1.39154	0.0380049	0.0861357
Gstm6	2.70909	3.64208	1.14298	1.16253	2.56443	1.75624	3.46925	2.34091	2.76574	0	1.09928	0	-1.38218	0.0381393	0.0863557
Mrps26	3.83065	4.19456	4.41175	3.59486	3.55077	4.49458	4.79038	4.14873	2.38056	0	3.52305	4.67154	-1.48325	0.0382346	0.0865379
Cars2	3.51578	1.61407	1.68737	2.76381	2.79895	2.40803	3.01726	3.00104	2.05527	1.06206	2.76465	0	-1.13029	0.0384851	0.0869346
Rell2	1.87884	0.815464	1.71128	4.20759	0.292993	2.54187e-08	1.32824	1.00372	0	0	5.04245e-09	0	-1.40477	0.0384985	0.0869346
Rnf7	6.11037	5.84625	5.68981	5.81081	5.99699	5.29016	6.14019	5.65134	4.32398	4.95068	6.55448	2.32038	-1.27961	0.0385368	0.0869785
Jagn1	6.0285	5.90348	5.81699	5.90201	6.03124	6.11303	6.30211	6.40436	6.05998	6.04217	4.23439	0.178246	-1.93402	0.038676	0.0872073
Ndufv1	4.74076	4.66238	3.92657	3.93694	4.55675	4.97096	4.33582	4.82358	3.0504	4.74401	4.21051	1.9213	-1.01266	0.038772	0.0873813
Crcp	4.31414	4.04971	3.89831	4.23693	4.94502	4.34215	3.886	4.84758	1.81173	3.41883	5.0518	2.63341	-1.08603	0.0389145	0.0875955
Tmem57	4.57161	4.17536	4.37237	4.47304	4.80697	4.60353	4.45315	4.29044	0.638702	4.282	4.45545	3.42496	-1.26803	0.039116	0.0878993
Obfc2b	6.1519	4.6141	5.40493	6.1351	5.25824	5.9635	5.83125	5.81357	1.24267	3.82836	6.31489	4.83825	-1.59053	0.0392132	0.0880963
Dcaf4	3.91457	4.70824	3.69543	4.05958	4.45828	3.83479	3.45255	4.40667	0.718852	3.50369	3.0872	4.24101	-1.17858	0.0392547	0.0881465
Nat2	2.84236	2.21405	3.43174	3.58927	2.78693	2.23589	4.13991	2.25426	0	2.60351	1.92052	2.54839	-1.1687	0.0393341	0.0882949
Chmp1a	4.36014	4.3253	4.04906	4.61696	4.33256	4.64811	4.44733	4.06319	0.286829	3.55797	3.39383	4.74803	-1.35867	0.0395178	0.0886727
Slc35a2	4.01531	4.01978	3.24388	3.8162	4.65561	3.97301	3.42666	3.99851	2.27738	1.69798	2.76148	4.67667	-1.04024	0.0396917	0.0890196
4930539M17Rik	0.595728	1.21721	2.07449	0.606493	1.22907	3.74703	0	0.652487	0	0	0	0	-1.26531	0.039859	0.0892977
Chrac1	3.1517	3.15585	2.88632	3.78058	4.30233	2.7326	3.43018	3.78733	0	1.65157	3.64094	3.18258	-1.28459	0.0406371	0.0906121
Tex264	5.05419	5.44078	4.0916	4.15156	4.88446	4.87047	4.91887	4.62495	4.52613	4.89606	3.33326	0.89705	-1.34148	0.041587	0.0923068
Hmg20b	3.82675	3.28491	3.50397	3.86081	3.30778	2.83851	2.99036	3.79505	2.47138	3.87813	2.53825	0	-1.20408	0.0417702	0.0926688
Dph3	4.15771	4.21153	4.09946	4.33067	3.54756	3.95901	3.86693	4.07004	3.69359	3.84475	3.54866	0.832987	-1.05037	0.0419002	0.0928458
Cirbp	4.33438	5.93345	4.66535	4.8118	4.3466	4.23205	4.82733	5.01733	0.867776	4.71842	3.2847	4.7049	-1.37709	0.0422597	0.0934349
Fam134a	4.60106	4.65505	4.49992	4.86722	4.39843	4.47823	4.32151	5.0685	1.02956	4.11873	4.4502	4.20555	-1.16023	0.04276	0.0943662
Smagp	4.892	4.89269	4.58174	5.06774	5.45539	5.33558	4.80507	5.09153	5.22272	4.10761	0.974117	4.46184	-1.32365	0.0428279	0.0944935
Fabp6	0.942411	3.74654	3.12456	0	1.55522	0.981214	0	1.02224	0	0	0	0	-1.42152	0.0432824	0.0953885
Cbr4	4.41683	4.40414	4.41792	4.22341	3.28045	4.32493	3.54659	3.71071	3.28386	1.41599	4.96007	1.47511	-1.25687	0.0439305	0.0965343
Plekhn1	4.23662	3.17439	3.98139	4.04415	3.64241	4.64587	3.59697	2.77309	0.100155	4.96946	2.2254	1.74779	-1.50116	0.0446833	0.0978857
Mcoln1	3.42419	3.0132	3.14977	1.51592	3.88538	3.7341	4.11149	3.02215	3.58401	3.02192	0.378771	0	-1.48585	0.0447063	0.0979041
1700021F05Rik	3.17937	3.29956	4.18656	3.54353	3.90304	2.80985	2.90838	3.1626	0.70233	1.37645	4.94134	0.586698	-1.47241	0.0452701	0.0987542
Zbtb42	2.4435	2.91982	1.97288	2.14279	2.82488	2.69659	3.79428	2.59024	1.39382	3.34997	0.525052	1.32979	-1.02347	0.0452722	0.0987542
Trpm4	3.54918	3.66506	2.95766	2.6895	3.1883	3.73297	2.87668	3.68768	0.0505081	4.45165	2.57953	0.118397	-1.49335	0.0454808	0.0991157
Vdac3	4.85267	4.33189	4.37541	4.43699	5.0943	4.704	5.05573	4.63322	1.59841	3.71571	4.01084	5.14271	-1.06861	0.0456621	0.0994346
Sdhd	5.61262	6.17451	5.45903	5.56071	6.00737	5.92196	5.718	6.23159	5.69201	6.15431	4.37073	3.10423	-1.0054	0.0457159	0.0994872
Cby1	3.12325	4.19335	3.73031	2.89092	2.99644	4.27718	2.56681	2.38236	0	5.29296	0.259818	0	-1.88188	0.0458897	0.0997431
* log2 transformed value
