# Supplementary material for: Dissecting cell-type-specific roles of androgen receptor in prostate homeostasis and regeneration through lineage tracing
Source: Nat Commun. 2017 Jan 23;8:14284. doi: 10.1038/ncomms14284 (PMC5264212; doi:10.1038/ncomms14284)
Supplement: Supplementary Data 3 — List of enriched molecular pathways in AR- luminal cells by DAVID GO analysis. [file ncomms14284-s4.xlsx]

## Sheet: Sheet1
List of enriched molecular pathways in AR- luminal cells by DAVID GO analysis
Category	Term	Count	%	PValue	Genes	List Total	Pop Hits	Pop Total	Fold Enrichment	Bonferroni	Benjamini	FDR
KEGG_PATHWAY	mmu04510:Focal adhesion	68	4.2394	7.68743e-22	BCAR1, ACTG1, PDGFC, ZYX, SHC2, AKT3, EGFR, ACTN4, ROCK2, FLNB, FLNA, CCND1, CCND2, LAMC3, JUN, VEGFA, COL1A2, PDGFRA, PDGFRB, LAMC2, LAMC1, COL1A1, CAV2, CAV1, XIAP, COL3A1, ITGB4, ELK1, ITGB1, MYL9, LAMB3, DOCK1, ITGAV, BCL2, ITGB6, SOS2, PPP1R12A, COL6A2, COL6A1, THBS1, FIGF, THBS2, THBS3, PIK3R1, FN1, COL4A4, COL4A2, COL4A1, TNXB, VAV3, FLT1, MET, RAF1, ITGA2, IGF1, ITGA3, VAV2, CAPN2, COL5A2…	553	198	5738	3.56352	1.24536e-19	1.24536e-19	9.30218e-19
KEGG_PATHWAY	mmu04512:ECM-receptor interaction	39	2.43142	6.21433e-18	NPNT, COL3A1, ITGB4, SDC4, ITGB1, SDC3, CD47, LAMB3, CD44, ITGAV, ITGB6, COL6A2, COL6A1, AGRN, THBS1, THBS2, THBS3, FN1, COL4A4, COL4A2, COL4A1, TNXB, ITGA2, ITGA3, COL5A2, COL5A1, LAMA2, VWF, LAMA4, SDC1, CD36, LAMA3, ITGA6, ITGA5, LAMC3, COL1A2, LAMC2, LAMC1, COL1A1	553	83	5738	4.87553	1.00672e-15	5.03361e-16	7.51965e-15
KEGG_PATHWAY	mmu05200:Pathways in cancer	67	4.17706	1.05391e-09	PTGS2, TGFB3, NFKB1, MMP2, TGFB1, SLC2A1, TGFA, MYC, AKT3, EGFR, HSP90AA1, RELA, LEF1, MECOM, CCND1, HIF1A, LAMC3, JUN, VEGFA, PDGFRA, PDGFRB, LAMC2, LAMC1, FGFR2, FGFR1, XIAP, EGLN3, NFKBIA, KIT, ITGB1, LAMB3, ITGAV, BCL2, SOS2, RUNX1, AXIN2, FIGF, PIK3R1, FN1, BMP4, TRP53, COL4A4, IL6, COL4A2, BMP2, COL4A1, EPAS1, TGFBR1, MET, CREBBP, TGFBR2, FZD1, RAF1, ITGA2, IGF1, ITGA3, STAT3, LAMA2, RASSF5…	553	323	5738	2.15232	1.70734e-07	5.69113e-08	1.27529e-06
KEGG_PATHWAY	mmu04060:Cytokine-cytokine receptor interaction	55	3.42893	2.06358e-09	ACVRL1, IL6ST, OSMR, LEPR, IL28RA, TGFB3, CXCL12, TGFB1, CXCL10, CXCR4, IL1B, PDGFC, IL1A, EGFR, CCL21C, CCL21A, CCL21B, GM13304, INHBA, GM10591, VEGFA, CX3CR1, PDGFRA, PDGFRB, NGFR, CSF3, CXCL1, IL1R2, CCL3, IL1R1, TNF, TNFRSF12A, CSF2RB2, CSF1, CXCL2, KIT, CCL4, CCL7, LIF, TNFRSF19, FIGF, IL6, BMP2, FLT1, TGFBR1, MET, TGFBR2, TNFSF9, IL6RA, KDR, CCL11, CXCL14, PRLR, CXCL13, CXCL16, CXCL15, CCL2…	553	244	5738	2.33888	3.34299e-07	8.35748e-08	2.49703e-06
KEGG_PATHWAY	mmu04010:MAPK signaling pathway	55	3.42893	4.40789e-08	TGFB3, NFKB1, TGFB1, MAP3K5, B230120H23RIK, RRAS, IL1B, RAPGEF2, MYC, AKT3, IL1A, EGFR, RELA, PTPRR, MECOM, FLNB, FLNA, MAP4K3, MAP4K4, RASGRF2, ARRB1, JUN, GADD45G, PDGFRA, PDGFRB, HSPB1, GADD45B, GADD45A, NGF, FGFR2, FGFR1, IL1R2, IL1R1, TNF, MRAS, MAP4K2, ELK1, HSPA1A, HSPA1B, MAPKAPK2, GNG12, SRF, HSPA1L, RASGRP3, SOS2, TRP53, TGFBR1, TGFBR2, RAF1, NR4A1, DUSP5, DUSP2, DUSP1, RAP1B, CD14, DUS…	553	265	5738	2.15354	7.14076e-06	1.42816e-06	5.33377e-05
KEGG_PATHWAY	mmu05222:Small cell lung cancer	27	1.68329	4.46067e-08	PTGS2, XIAP, NFKBIA, NFKB1, ITGB1, LAMB3, BCL2, ITGAV, MYC, PIK3R1, AKT3, FN1, COL4A4, TRP53, COL4A2, COL4A1, RELA, ITGA2, ITGA3, LAMA2, CCND1, LAMA4, LAMA3, ITGA6, LAMC3, LAMC2, LAMC1	553	85	5738	3.29595	7.22627e-06	1.20438e-06	5.39764e-05
KEGG_PATHWAY	mmu04350:TGF-beta signaling pathway	27	1.68329	7.57319e-08	LTBP1, ACVRL1, TNF, E2F5, GDF7, FST, TGFB3, DCN, TGFB1, THBS1, THBS2, MYC, THBS3, BMP4, BMP2, SMAD7, ROCK2, TGFBR1, TGFBR2, CREBBP, SMAD1, INHBA, ID2, ID1, SMURF2, ID3, SMURF1	553	87	5738	3.22018	1.22685e-05	1.75265e-06	9.16394e-05
KEGG_PATHWAY	mmu05215:Prostate cancer	25	1.5586	2.39507e-06	FGFR2, FGFR1, NFKBIA, NFKB1, BCL2, SOS2, TGFA, PDGFC, SRD5A2, AKT3, PIK3R1, TRP53, EGFR, HSP90AA1, RELA, CREB1, CREBBP, RAF1, LEF1, IGF1, CREB5, CDKN1A, CCND1, PDGFRA, PDGFRB	553	90	5738	2.88226	0.000387926	4.8499e-05	0.00289811
KEGG_PATHWAY	mmu04062:Chemokine signaling pathway	39	2.43142	2.61118e-06	CXCL1, CCL3, BCAR1, CXCL2, NFKBIA, NFKB1, GNG11, GNG12, CXCL12, CCL4, CCL7, CXCL10, CXCR4, SOS2, GNG2, SHC2, PIK3R1, AKT3, VAV3, ROCK2, RELA, CCL21C, CCL21A, RAF1, CCL21B, GM13304, VAV2, STAT3, CCL11, GNGT2, CXCL14, GM10591, CXCL13, ARRB1, CXCL16, CX3CR1, CXCL15, CCL27A, GNB5, RAP1B, GRK5, XCL1	553	182	5738	2.22346	0.000422923	4.70002e-05	0.00315961
KEGG_PATHWAY	mmu04640:Hematopoietic cell lineage	23	1.43392	8.68001e-06	CSF3, IL1R2, IL6, IL1R1, TNF, CSF1, ITGA2, ITGA3, KIT, IL6RA, CD38, CD9, CD55, CD36, ITGA6, CD44, ITGA5, CD34, H2-EB1, IL1B, H2-AA, CD14, IL1A	553	84	5738	2.84108	0.00140518	0.000140607	0.0105027
KEGG_PATHWAY	mmu05020:Prion diseases	13	0.810474	5.85227e-05	EGR1, C7, IL6, ELK1, HSPA1A, HSPA1B, C1QC, HSPA1L, C1QA, C1QB, NOTCH1, IL1B, LAMC1, PRNP, IL1A	553	35	5738	3.85399	0.00943615	0.000861533	0.0707923
KEGG_PATHWAY	mmu04810:Regulation of actin cytoskeleton	40	2.49377	7.55612e-05	FGFR2, FGFR1, MRAS, BCAR1, ITGB4, GNG12, ITGB1, IQGAP1, MYL9, ACTG1, DOCK1, ARPC2, GSN, ITGAV, SOS2, ITGB6, PPP1R12A, RRAS, PDGFC, MSN, PIK3R1, FN1, EGFR, VAV3, ACTN4, ROCK2, RAF1, ITGA2, ITGA3, VAV2, ARHGEF12, ITGA6, ITGA5, SCIN, PDGFRA, PDGFRB, CYFIP1, DIAP2, CD14, F2R	553	217	5738	1.91265	0.0121668	0.00101959	0.0913945
